# Supplementary material for: Meis1 isoform diversity orchestrates neural progenitor differentiation by regulating ATOH1 degradation at distinct subcellular compartments
Source: PLoS Biol. 2026 Jul 13;24(7):e3003897. doi: 10.1371/journal.pbio.3003897 (PMC13379096; doi:10.1371/journal.pbio.3003897)
Supplement: S2 Data — This file contains read count information and sequence information for Meis1 isoforms identified by long-read cDNA sequencing. (XLSX) [file pbio.3003897.s013.xlsx]

## Sheet: Legend
S2 Data. Identification, expression, and sequences of Meis1 isoforms. This file contains the expression levels and sequence information for Meis1 isoforms identified in this study.
Sheet 1 (Count): Lists the identified isoforms and their respective expression levels, including expected counts
Sheet 2 (DNA Sequence): Provides the nucleotide sequences for each identified isoform.
Sheet 3 (Amino acid Sequence): Provides the predicted amino acid sequences translated from the corresponding nucleotide sequences.

## Sheet: Count
Meis1 Transcript ID	Counts (GCP_1)	Counts (GCP_2)	Counts (GCP_3)
transcript11170.11.nic	134	173	136
ENSMUST00000068264.14	1838	2157	1895
ENSMUST00000137300.2	325	346	247
transcript10497.11.nnic	44	53	41
transcript10374.11.nic	77	45	46
transcript10630.11.nic	275	353	318
transcript10367.11.nnic	83	85	98

## Sheet: DNA Sequence
Meis1 Transcript ID	DNA Sequence
transcript11170.11.nic	AGCATTCTGGTCGGAATCCACCTCTCCGCCTGTGCAACACACACTTTACACACGCACGGCGACTGCAAGC GGGCAGCATCGATCGTGGCTCCTTTAAGACAAACTCAGACAGACATTTTTTTAACCCTCCTCTCTAATCT CCCTTCAGTGCAGCAGTTGCAAAGAGGGAGAGAGAAAGAGAAAGAGAGCGAGAGAAGAGAGAAACTGATT AGGAATTAGGACTGATTCAAGGAAAGCGGGCGCTAGGGCTTTGTGCATTTGAATATTAACATTTGAGGTG TTCTGACCAGAAGAAGACAGAACGGACGATCATTCATTCACCACGTTGACAACCTCGCCTGTGATTGACA GCTGGAGTGGCAGAAAGCCATGAGATTTGGTAGTTGGGTCTGAG…
transcript10497.11.nnic	CTCTCTCTCTCTCTCTCTCTCTTTGTGTGTGTGTGTGTGTGTGTGTGTTTACTCCTCTTCTTTGCTATCT AGGGGAGGGAAAGGTTGTTTTCCTTTAGTGAGTTTCTAGAAGATGGTTTGAGATCAGGGGCAGGTCAAAC TCAGAAGGGACTGAGGGAAGGGATAAGTGGGCAATGAGCCCTAGGGAGGAGCGCACAGTTAGACCTTGCC CAGAGACAAAGCCGGTTGATGGTTGGGTCAAGTTCTCTGAATCTGTGATCCAGCACACACCTCACCTTCA CATTCAAGAGAGGGTGCAGGGTAACATGATTTTGCTAGCTGTTCTATAAATCTCAGCAATAAAAACTTAA TGCATTGTAATTCAAACTAACATTAAATTGCAAGCACACCAGGG…
transcript10374.11.nic	GCTCCCAGGCCCCGGCCGCCCGCAAGGTCTGGCTGCTTGGTGCCCGCGTTGAGTTTCGTTCTCCAGCGGT CATAAATAGCTCGGTGTTTGTAAACAAGCGCTGGGGGCACATTCCCGGCGCTCGGCTCATTGTTCCCTCC CTTCCTCCCTCACTTCGCGCGGCGGCTGGGGCTGAGGGCTGCAAGAGAGGAGGTGGGGACGTCCGGACTC AAAGTGACAAAATGCAAGCATTTCCTTTCCTCCGGCCCTACGTCCACTTCTGACAGCGGGGGGAGAAAAA AAAATAAAGAAAGAAAGAAAAAACCCAAACCAAAAGAAAAAAAAGAAAAGAAAAGAAAACCTCTAAGCTG AGTCTGCAGAACGCCCGGGCGACCGCTACCCCACGTTCTCAGGA…
transcript10630.11.nic	ACTACTTCCGGGTTCTAGCATTCTGGTCGGAATCCACCTCTCCGCCTGTGCAACACACACTTTACACACG CACGGCGACTGCAAGCGGGCAGCATCGATCGTGGCTCCTTTAAGACAAACTCAGACAGACATTTTTTTAA CCCTCCTCTCTAATCTCCCTTCAGTGCAGCAGTTGCAAAGAGGGAGAGAGAAAGAGAAAGAGAGCGAGAG AAGAGAGAAACTGATTAGGAATTAGGACTGATTCAAGGAAAGCGGGCGCTAGGGCTTTGTGCATTTGAAT ATTAACATTTGAGGTGTTCTGACCAGAAGAAGACAGAACGGACGATCATTCATTCACCACGTTGACAACC TCGCCTGTGATTGACAGCTGGAGTGGCAGAAAGCCATGAGATTT…
transcript10367.11.nnic	CCCTCCCTTCCTCCCTCACTTCGCGCGGCGGCTGGGGCTGAGGGCTGCAAGAGAGGAGGTGGGGACGTCC GGACTCAAAGTGACAAAATGCAAGCATTTCCTTTCCTCCGGCCCTACGTCCACTTCTGACAGCGGGGGGA GAAAAAAAAATAAAGAAAGAAAGAAAAAACCCAAACCAAAAGAAAAAAAAGAAAAGAAAAGAAAACCTCT AAGCTGAGTCTGCAGAACGCCCGGGCGACCGCTACCCCACGTTCTCAGGACTCTCGAGCGGAACCTTTTC CAGTCCAGTTCCAGCTCCTCTTCTTGCTCTGGCTTTGACTTTTCTCCTCCGGGAGTCTAGCAGAGAATCC AGTACTTTTGGCATCACCCCCACCCCGAAAAATACTGGCAGACC…

## Sheet: Amino acid Sequence
Meis1 Transcript ID	Amino acid sequence
transcript11170.11.nic	NA
transcript10497.11.nnic	MGVEYVVACESILSLSIFWDISILQEKKVIPNSECVWGSPEDNCPVHELCDNFCHRYISCLKGKMPIDLVIDDREGGSKSDSEDVTRSANLTDQPSWNRDHDDTASTRSGGTPGPSSGGHTSHSGDNSSEQGDGLDNSVASPSTGDDDDPDKDKKRHKKRGIFPKVATNIMRAWLFQHLTHPYPSEEQKKQLAQDTGLTILQVNNWFINARRRIVQPMIDQSNRAVSQGTPYNPDGQPMGGFVMDGQQHMGIRAPGPMSGMGMNMGMEGQWHYM*
transcript10374.11.nic	MAQRYDDLPHYGGMDGVGIPSTMYGDPHAARSMQPVHHLNHGPPLHSHQYPHTAHTNAMAPSMGSSVNDALKRDKDAIYGHPLFPLLALIFEKCELATCTPREPGVAGGDVCSSESFNEDIAVFAKQIRAEKPLFSSNPELDNLMIQAIQVLRFHLLELEKVHELCDNFCHRYISCLKGKMPIDLVIDDREGGSKSDSEDVTRSANLTDQPSWNRDHDDTASTRSGGTPGPSSGGHTSHSGDNSSEQAPLPF*
transcript10630.11.nic	MAQRYDDLPHYGGMDGVGIPSTMYGDPHAARSMQPVHHLNHGPPLHSHQYPHTAHTNAMAPSMGSSVNDALKRDKDAIYGHPLFPLLALIFEKCELATCTPREPGVAGGDVCSSESFNEDIAVFAKQIRAEKPLFSSNPELDNLMIQAIQVLRFHLLELEKVHELCDNFCHRYISCLKGKMPIDLVIDDREGGSKSDSEDVTRSANLTDQPSWNRDHDDTASTRSGGTPGPSSGGHTSHSGDNSSEQGRRGVLILPCFLLCGQGLKNVRKSVIIHRASLTA*
transcript10367.11.nnic	MAQRYDDLPHYGGMDGVGIPSTMYGDPHAARSMQPVHHLNHGPPLHSHQYPHTAHTNAMAPSMGSSVNDALKRDKDAIYGHPLFPLLALIFEKCELATCTPREPGVAGGDVCSSESFNEDIAVFAKQIRAEKPLFSSNPELDNLMIQAIQVLRFHLLELEKPSWNRDHDDTASTRSGGTPGPSSGGHTSHSGDNSSEQGDGLDNSVASPSTGDDDDPDKDKKRHKKRGIFPKVATNIMRAWLFQHLTHPYPSEEQKKQLAQDTGLTILQVNNWFINARRRIVQPMIDQSNRAVSQGTPYNPDGQPMGGFVMDGQQHMGIRAPGPMSGMGMNMGMEGQWHYM*
