# Supplementary material for: Meis1 isoform diversity orchestrates neural progenitor differentiation by regulating ATOH1 degradation at distinct subcellular compartments
Source: PLoS Biol. 2026 Jul 13;24(7):e3003897. doi: 10.1371/journal.pbio.3003897 (PMC13379096; doi:10.1371/journal.pbio.3003897)
Supplement: S3 Data — This file contains the lists of candidate binding molecules identified in the proteomic analyses performed in this study. (XLSX) [file pbio.3003897.s014.xlsx]

## Sheet: Legend
Description: This table lists proteins co-precipitated in GST pull-down assays from N2a cells, identifying binding partners for ATOH1 (in the presence or absence of MEIS1) and for MEIS1 itself.
Key column descriptions:
Protein IDs / Gene names: Protein and gene identifiers.
Peptides / Peptide counts: The number of distinct peptides identified for the protein, indicating identification confidence.
Intensity ATOH1: Relative protein abundance in the GST-ATOH1 pull-down sample (Control).
Intensity ATOH1(presence of MEIS1): Relative protein abundance in the GST-ATOH1 pull-down sample co-expressing MEIS1-FL. Comparing this with "Intensity ATOH1" reveals how MEIS1 affects ATOH1 interactions (e.g., CUL3).
Intensity MEIS1: Relative protein abundance in the GST-MEIS1-FL pull-down sample, identifying MEIS1-binding partners (e.g., CSN components).
Other columns: Standard mass spectrometry metrics including sequence coverage, molecular weight, and identification scores.

## Sheet: Data
Protein IDs	Majority protein IDs	Peptide counts (all)	Peptide counts (razor+unique)	Peptide counts (unique)	Protein names	Gene names	Fasta headers	Number of proteins	Peptides	Razor + unique peptides	Unique peptides	Peptides ATOH1(presence of MEIS1)	Peptides ATOH1	Peptides MEIS1	Razor + unique peptides ATOH1(presence of MEIS1)	Razor + unique peptides ATOH1	Razor + unique peptides MEIS1	Unique peptides ATOH1 (presence of MEIS1)	Unique peptides ATOH1	Unique peptides MEIS1	Sequence coverage [%]	Unique + razor sequence coverage [%]	Unique sequence coverage [%]	Mol. weight [kDa]	Sequence length	Sequence lengths	Fraction average	Fraction 1	Fraction 2	Q-value	Score	Identification type ATOH1 (presence of MEIS1)	Identification type ATOH1	Identification type MEIS1	Sequence coverage ATOH1 (presence of MEIS1) [%]	Sequence coverage ATOH1 [%]	Sequence coverage MEIS1 [%]	Intensity	Intensity ATOH1(presence of MEIS1)	Intensity ATOH1	Intensity MEIS1	MS/MS Count	Only identified by site	Reverse	Potential contaminant	id	Peptide IDs	Peptide is razor	Mod. peptide IDs
A0A067XG47;A0A0N4SUH6;A0A023T672;Q9CWZ3-2;Q9CWZ3;A0A0G2JEA9;A0A0G2JFX7	A0A067XG47;A0A0N4SUH6;A0A023T672;Q9CWZ3-2;Q9CWZ3;A0A0G2JEA9;A0A0G2JFX7	2;2;2;2;2;1;1	2;2;2;2;2;1;1	2;2;2;2;2;1;1	RNA-binding protein 8A	RBM8;Rbm8a	;;;;;;	7	2	2	2	1	1	2	1	1	2	1	1	2	28.9	28.9	28.9	19.76	173	173;174;174;173;174;125;171	2		8	0	15.906	By matching	By matching	By MS/MS	15	15	28.9	6340000	225700	384780	2143200	5				0	212;8072	True;True	220;8218
A0A023T778;Q9CQL1;P61327	A0A023T778;Q9CQL1;P61327	1;1;1	1;1;1	1;1;1	Protein mago nashi homolog 2;Protein mago nashi homolog	Magohb;Magoh	;;	3	1	1	1	1	0	1	1	0	1	1	0	1	10.1	10.1	10.1	17.31	148	148;146;146	2		3	0.003655	6.9857	By matching		By MS/MS	10.1	0	10.1	1721500	106420	0	799040	3				1	2526	TRUE	2575
A0A087WP63;A0A087WNX7;A0A087WNL7;A0A087WQ44;A0A0U1RQA7	A0A087WP63;A0A087WNX7;A0A087WNL7;A0A087WQ44;A0A0U1RQA7	2;2;2;2;1	2;2;2;2;1	2;2;2;2;1		Srcap	;;;;	5	2	2	2	2	2	2	2	2	2	2	2	2	0.5	0.5	0.5	331.54	3095	3095;3114;3210;3271;254	2		10	0.0023866	10.829	By MS/MS	By MS/MS	By MS/MS	0.5	0.5	0.5	213350000	27366000	24984000	60708000	36				2	4909;5774	True;True	4987;5859
A0A087WNM1;D3YZW1;Q91Z69;Q91Z67;A0A087WNR5;A0A087WRV4;A0A087WS59	A0A087WNM1;D3YZW1;Q91Z69;Q91Z67;A0A087WNR5;A0A087WRV4;A0A087WS59	2;2;2;2;1;1;1	2;2;2;2;1;1;1	1;1;1;1;1;1;0	SLIT-ROBO Rho GTPase-activating protein 1;SLIT-ROBO Rho GTPase-activating protein 2	Srgap2;Srgap1	;;;;;;	7	2	2	1	1	1	2	1	1	2	1	1	1	2.8	2.8	1.4	98.278	858	858;1085;1062;1071;55;110;451	2		7	0	12.091	By matching	By matching	By MS/MS	1.4	1.4	2.8	1461400	101820	82818	732150	2				3	9521;9577	True;True	9695;9752
A0A087WNP6;Q4VAA2-2;Q4VAA2;F8WGL9;A0A087WRM0;A0A087WS49	A0A087WNP6;Q4VAA2-2;Q4VAA2;F8WGL9;A0A087WRM0;A0A087WS49	4;4;4;2;2;2	4;4;4;2;2;2	4;4;4;2;2;2	Protein CDV3	Cdv3	;;;;;	6	4	4	4	4	4	4	4	4	4	4	4	4	30.2	30.2	30.2	24.196	235	235;236;281;109;154;154	2		19	0	24.535	By MS/MS	By matching	By MS/MS	30.2	30.2	30.2	8377400	758830	943360	3522100	8				4	2323;4687;7729;8190	True;True;True;True	2371;4763;7864;8340
A0A087WQE6;A0A087WNT1;P83940	A0A087WQE6;A0A087WNT1;P83940	1;1;1	1;1;1	1;1;1	Transcription elongation factor B polypeptide 1	Tceb1	;;	3	1	1	1	1	1	1	1	1	1	1	1	1	21.1	21.1	21.1	10.657	95	95;134;112	2		5	0.0036657	7.015	By matching	By matching	By MS/MS	21.1	21.1	21.1	2653200	147450	153480	1066400	1				5	632	TRUE	648
A0A087WNV1;A0A087WSR7;A0A087WR52;Q8K2K6-3;Q8K2K6-1;Q8K2K6	A0A087WNV1;A0A087WSR7;A0A087WR52;Q8K2K6-3;Q8K2K6-1;Q8K2K6	1;1;1;1;1;1	1;1;1;1;1;1	1;1;1;1;1;1	Arf-GAP domain and FG repeat-containing protein 1	Agfg1	;;;;;	6	1	1	1	0	1	1	0	1	1	0	1	1	3.6	3.6	3.6	53.974	521	521;537;580;530;559;561	2		4	0.0049435	6.6633		By matching	By MS/MS	0	3.6	3.6	1585700	0	135990	565570	4				6	686	TRUE	702
A0A087WNW3;A0A087WQI3;A0A087WQ25;A0A087WRS1;A0A087WQQ5;F8VQC7;A0A087WQF8;A0A087WP48;A0A087WS04;A0A087WS29;A0A087WQG4;A0A087WQD0;A0A087WPW5;A0A087WS23;A0A087WP85;A0A087WP14;A0A087WPX0;Q61595-6;Q61595-9;Q61595-5;Q61595-15;Q61595;Q61595-2;Q61595-12;Q61595-16;Q61595-3;Q61595-14;Q61595-4;Q61595-8;Q61595-13;Q61595-10;Q61595-7;Q61595-11;A0A087WR91;A0A087WPY8	A0A087WNW3;A0A087WQI3;A0A087WQ25;A0A087WRS1;A0A087WQQ5;F8VQC7;A0A087WQF8;A0A087WP48;A0A087WS04;A0A087WS29;A0A087WQG4;A0A087WQD0;A0A087WPW5;A0A087WS23;A0A087WP85;A0A087WP14;A0A087WPX0;Q61595-6;Q61595-9;Q61595-5;Q61595-15;Q61595;Q61595-2;Q61595-12;Q61595-16;Q61595-3;Q61595-14;Q61595-4;Q61595-8;Q61595-13;Q61595-10;Q61595-7;Q61595-11	8;8;8;8;8;8;7;7;7;7;7;7;7;7;7;7;7;7;7;7;7;7;6;6;6;6;6;6;6;6;6;6;6;1;1	8;8;8;8;8;8;7;7;7;7;7;7;7;7;7;7;7;7;7;7;7;7;6;6;6;6;6;6;6;6;6;6;6;1;1	8;8;8;8;8;8;7;7;7;7;7;7;7;7;7;7;7;7;7;7;7;7;6;6;6;6;6;6;6;6;6;6;6;1;1	Kinectin	Ktn1	;;;;;;;;;;;;;;;;;;;;;;;;;;;;;;;;	35	8	8	8	4	4	7	4	4	7	4	4	7	10.7	10.7	10.7	143.15	1247	1247;1252;1270;1275;1275;1327;1200;1223;1224;1228;1229;1247;1252;1253;1275;1280;1304;1247;1252;1275;1275;1327;1200;1223;1224;1228;1229;1247;1252;1253;1275;1280;1304;176;178	2		28	0	51.38	By matching	By matching	By MS/MS	5.9	4.8	9.4	12503000	656500	679470	4356100	16				7	146;414;1141;2692;5310;5585;5675;7114	True;True;True;True;True;True;True;True	152;427;1167;2742;5391;5668;5759;7223
A0A0N4SVH2;A0A0A6YXZ1;E9Q6L0;J3QP81;A0A087WS18;A0A087WQF1;A0A087WQ95;A0A087WNW8;A0A087WRK0;A0A087WP42;E9QNY9;A0A087WRE8;E9QKH0;A0A087WQ31;Q80TV8-2;Q80TV8	A0A0N4SVH2;A0A0A6YXZ1;E9Q6L0;J3QP81;A0A087WS18;A0A087WQF1;A0A087WQ95;A0A087WNW8;A0A087WRK0;A0A087WP42;E9QNY9;A0A087WRE8;E9QKH0;A0A087WQ31;Q80TV8-2;Q80TV8	1;1;1;1;1;1;1;1;1;1;1;1;1;1;1;1	1;1;1;1;1;1;1;1;1;1;1;1;1;1;1;1	1;1;1;1;1;1;1;1;1;1;1;1;1;1;1;1	CLIP-associating protein 1	Clasp1	;;;;;;;;;;;;;;;	16	1	1	1	1	0	1	1	0	1	1	0	1	10.2	10.2	10.2	19.335	177	177;1244;1452;1459;1460;1468;1469;1475;1477;1492;1526;1526;1536;1552;1525;1535	2		4	0.0037821	7.6005	By matching		By MS/MS	10.2	0	10.2	1153500	124010	0	382950	2				8	7769	TRUE	7904
A0A087WP81;Q9WUP7-2;Q9WUP7;A0A087WRL3	A0A087WP81;Q9WUP7-2;Q9WUP7;A0A087WRL3	3;3;3;2	3;3;3;2	3;3;3;2	Ubiquitin carboxyl-terminal hydrolase isozyme L5	Uchl5	;;;	4	3	3	3	0	2	3	0	2	3	0	2	3	21.3	21.3	21.3	25.571	225	225;328;329;167	2		11	0	19.421		By matching	By MS/MS	0	10.7	21.3	5946900	0	251940	2141400	5				9	1950;5916;9824	True;True;True	1991;6001;10002
A0A087WPF6;Q9CWH4	A0A087WPF6;Q9CWH4	1;1	1;1	1;1	Meiotic recombination protein REC114	Rec114	;	2	1	1	1	1	1	1	1	1	1	1	1	1	6.7	6.7	6.7	13.188	119	119;259	2		5	0.0098684	6.1761	By MS/MS	By MS/MS	By MS/MS	6.7	6.7	6.7	46737000	4426400	5760000	13440000	15				10	9512	TRUE	9686
A0A087WPM5;Q8VBV7	A0A087WPM5;Q8VBV7	2;2	2;2	2;2	COP9 signalosome complex subunit 8	Cops8	;	2	2	2	2	1	2	2	1	2	2	1	2	2	33.3	33.3	33.3	8.821	81	81;209	2		9	0.0016221	11.198	By matching	By matching	By MS/MS	17.3	33.3	33.3	2776500	75743	207990	977510	1				11	3411;4652	True;True	3469;4728
A0A087WPV1;Q9CQ37	A0A087WPV1;Q9CQ37	1;1	1;1	1;1	Ubiquitin-conjugating enzyme E2 T	Ube2t	;	2	1	1	1	1	1	1	1	1	1	1	1	1	31.1	31.1	31.1	8.0209	74	74;204	2		5	0.0099536	6.2138	By matching	By matching	By MS/MS	31.1	31.1	31.1	1116100	61796	136410	341190	1				12	164	TRUE	170
A0A087WQS2;Q9CQC6;A0A087WS48;A0A087WPF9	A0A087WQS2;Q9CQC6;A0A087WS48;A0A087WPF9	2;2;1;1	2;2;1;1	2;2;1;1	Basic leucine zipper and W2 domain-containing protein 1	Bzw1	;;;	4	2	2	2	0	1	1	0	1	1	0	1	1	7.5	7.5	7.5	51.209	451	451;419;105;253	2		5	0.00083893	11.776		By matching	By MS/MS	0	5.8	5.8	2361600	0	110860	757480	3				13	2135;2466	True;True	2177;2514
A0A087WRZ7;A0A0G2JDM3;E9PWG4;A0A0G2JDW2;P05977-2;P05977;P09542	A0A087WRZ7;A0A0G2JDM3;E9PWG4;A0A0G2JDW2;P05977-2;P05977;P09542	1;1;1;1;1;1;1	1;1;1;1;1;1;1	1;1;1;1;1;1;1	Myosin light chain 1/3, skeletal muscle isoform;Myosin light chain 3	Myl1;Myl3	;;;;;;	7	1	1	1	1	1	1	1	1	1	1	1	1	13	13	13	10.301	92	92;127;161;184;150;188;204	2		5	0.0037369	7.3157	By matching	By MS/MS	By MS/MS	13	13	13	4142200	151920	391830	1267500	6				14	1948	TRUE	1989
A0A087WS76;E9Q3S4	A0A087WS76;E9Q3S4	1;1	1;1	1;1	Mitogen-activated protein kinase kinase kinase 19	Map3k19	;	2	1	1	1	1	1	1	1	1	1	1	1	1	0.6	0.6	0.6	134.58	1200	1200;1311	2		5	0	30.683	By MS/MS	By MS/MS	By MS/MS	0.6	0.6	0.6	29398000	3017200	2918200	8858000	19				15	5321	TRUE	5402
A0A087WSK5;A0A0R4J078	A0A087WSK5;A0A0R4J078	1;1	1;1	1;1		Ubxn4	;	2	1	1	1	1	1	1	1	1	1	1	1	1	15.9	15.9	15.9	9.2826	88	88;506	2		4	0.0016639	11.644	By matching	By MS/MS	By MS/MS	15.9	15.9	15.9	929400	84794	145090	382340	4				16	6658	TRUE	6764
S4R2L9;S4R209;S4R294;S4R2J9;A0A0A0MQ79;Q3TLH4-5;Q3TLH4	S4R2L9;S4R209;S4R294;S4R2J9;A0A0A0MQ79;Q3TLH4-5;Q3TLH4	2;2;2;2;2;2;2	2;2;2;2;2;2;2	2;2;2;2;2;2;2	Protein PRRC2C	Prrc2c	;;;;;;	7	2	2	2	2	2	2	2	2	2	2	2	2	2.3	2.3	2.3	133.55	1276	1276;1515;2724;2765;2844;2767;2846	2		10	0.0016142	11.082	By matching	By matching	By MS/MS	2.3	2.3	2.3	4124500	289550	365890	1467800	2				17	1129;5541	True;True	1155;5624
Q3V033;A0A0A0MQ86;Q5QNS5-2;Q5QNS5	Q3V033;A0A0A0MQ86;Q5QNS5-2;Q5QNS5	1;1;1;1	1;1;1;1	1;1;1;1	Hepatitis A virus cellular receptor 1 homolog	Havcr1	;;;	4	1	1	1	0	1	0	0	1	0	0	1	0	4.6	4.6	4.6	30.968	282	282;305;282;305	1	2		1	-2		By MS/MS		0	4.6	0	0	0	0	0	0	+			18	7431	TRUE	7545
A0A0A0MQC7;A2A5Y6;P10637-2;P10637;P10637-6;B1AQW6;B1AQW5	A0A0A0MQC7;A2A5Y6;P10637-2;P10637;P10637-6	11;11;11;11;10;1;1	1;1;1;1;0;0;0	1;1;1;1;0;0;0	Microtubule-associated protein;Microtubule-associated protein tau	Mapt	;;;;	7	11	1	1	9	11	9	1	1	1	1	1	1	24.3	2.2	2.2	76.259	733	733;749;430;733;350;84;123	2		5	1	-2	By matching	By matching	By matching	22.1	24.3	19.4	1838100	120330	185930	613090	1	+			19	3614;3987;3988;4869;5646;6872;7644;8048;8241;8627;8937	False;False;False;False;False;False;False;True;False;False;False	3672;4051;4052;4946;5730;6981;7777;8194;8392;8393;8782;9096
D2KHZ9;A0A0A0MQF6;P16858;S4R1W1;S4R257;D3YYI5;S4R1W8;S4R1N5;V9GX06;V9GXA7;A0A0R4J0X7;S4R2G5;Q64467	D2KHZ9;A0A0A0MQF6;P16858;S4R1W1;S4R257;D3YYI5	16;16;16;15;12;10;3;2;2;1;1;1;1	16;16;16;15;12;10;3;2;2;1;1;1;1	16;16;16;15;12;10;3;2;2;1;1;1;1	Glyceraldehyde-3-phosphate dehydrogenase	GAPDH;Gapdh;Gm3839;Gm7293	;;;;;	13	16	16	16	15	16	16	15	16	16	15	16	16	70	70	70	35.81	333	333;359;333;333;280;336;55;57;183;121;438;440;440	2		150	0	323.31	By MS/MS	By MS/MS	By MS/MS	70	70	70	1882100000	125260000	137620000	646510000	418				20	2825;3108;4454;5246;5844;5845;6776;7378;9047;9180;9235;9237;9498;9674;9675;9792	True;True;True;True;True;True;True;True;True;True;True;True;True;True;True;True	2879;3163;4527;5327;5929;5930;6885;7492;9208;9347;9402;9403;9405;9406;9672;9849;9850;9851;9969;9970
A0A0A6YVU1;A2ATT5;Q9JKX6	A0A0A6YVU1;A2ATT5;Q9JKX6	2;2;2	2;2;2	2;2;2	ADP-sugar pyrophosphatase	Nudt5	;;	3	2	2	2	2	2	2	2	2	2	2	2	2	29.5	29.5	29.5	9.9734	88	88;161;218	2		10	0	18.733	By matching	By matching	By MS/MS	29.5	29.5	29.5	5732200	303090	409030	1977000	11				21	3623;7404	True;True	3681;7518
D3YUD8;A0A0A6YVU8;Q9JKV1	D3YUD8;A0A0A6YVU8;Q9JKV1	1;1;1	1;1;1	1;1;1	Proteasomal ubiquitin receptor ADRM1	Gm9774;Adrm1	;;	3	1	1	1	1	0	1	1	0	1	1	0	1	4.9	4.9	4.9	32.939	309	309;407;407	2		4	0.0037566	7.4294	By matching		By MS/MS	4.9	0	4.9	1669500	81047	0	713970	5				22	8741	TRUE	8898
A0A0A6YXP3;A0A0A6YXE3;A0A0A6YWB0;G3X9Q0;A0A0A6YVV8;Q9JKP5;Q8C181-3;Q8C181-2;Q8C181;Q8C181-4	A0A0A6YXP3;A0A0A6YXE3;A0A0A6YWB0;G3X9Q0;A0A0A6YVV8;Q9JKP5;Q8C181-3;Q8C181-2;Q8C181;Q8C181-4	2;2;2;2;2;2;1;1;1;1	2;2;2;2;2;2;1;1;1;1	2;2;2;2;2;2;1;1;1;1	Muscleblind-like protein 1;Muscleblind-like protein 2	Mbnl1;Mbnl2	;;;;;;;;;	10	2	2	2	2	2	2	2	2	2	2	2	2	11	11	11	19.667	182	182;302;347;381;387;341;333;355;373;379	2		9	0.0016207	11.182	By matching	By matching	By MS/MS	11	11	11	3308500	291510	348670	1131600	3				23	912;9206	True;True	936;9373
A0A0A6YW87;Q9CX13	A0A0A6YW87;Q9CX13	1;1	1;1	1;1	Protein cornichon homolog 4	Cnih4	;	2	1	1	1	0	1	1	0	1	1	0	1	1	25.6	25.6	25.6	9.22	78	78;139	2		4	0.0094023	6.2764		By matching	By matching	0	25.6	25.6	2935600	0	116190	1072000	2				24	2577	TRUE	2626
A0A0A6YWP6;A0A0A6YX18;Q8BVE3	A0A0A6YWP6;A0A0A6YX18;Q8BVE3	2;2;2	2;2;2	2;2;2	V-type proton ATPase subunit H	Atp6v1h	;;	3	2	2	2	0	1	1	0	1	1	0	1	1	8.2	8.2	8.2	50.811	441	441;465;483	2		6	0	16.164		By matching	By MS/MS	0	5.2	5.2	3170100	0	173310	1130600	4				25	5332;7046	True;True	5413;7155
A2APZ2;A0A0A6YXY1;A0A0A6YX97;A2APZ3;Q8R2U4	A2APZ2;A0A0A6YXY1;A0A0A6YX97;A2APZ3;Q8R2U4	1;1;1;1;1	1;1;1;1;1	1;1;1;1;1	N-terminal Xaa-Pro-Lys N-methyltransferase 1;N-terminal Xaa-Pro-Lys N-methyltransferase 1, N-terminally processed	Ntmt1	;;;;	5	1	1	1	0	0	1	0	0	1	0	0	1	19.2	19.2	19.2	8.7128	78	78;118;144;146;223	2		3	0.0038314	7.8923			By MS/MS	0	0	19.2	952760	0	0	474180	3				26	8382	TRUE	8535
A0A0A6YXK5;Q3ULZ2	A0A0A6YXK5;Q3ULZ2	1;1	1;1	1;1	FH2 domain-containing protein 1	Fhdc1	;	2	1	1	1	0	0	1	0	0	1	0	0	1	6.2	6.2	6.2	23.627	208	208;1149	2		2	1	-2			By MS/MS	0	0	6.2	0	0	0	0	0	+			27	7897	TRUE	8038
A0A0A6YXK7;H7BX26;Q6A065;A0A0A6YVZ3;A0A0A6YX99;Q6A065-3	A0A0A6YXK7;H7BX26;Q6A065;A0A0A6YVZ3;A0A0A6YX99;Q6A065-3	4;4;4;2;2;2	4;4;4;2;2;2	4;4;4;2;2;2	Centrosomal protein of 170 kDa	Cep170	;;;;;	6	4	4	4	4	3	3	4	3	3	4	3	3	7.2	7.2	7.2	85.921	787	787;1578;1588;296;346;321	2		17	0	24.504	By matching	By matching	By MS/MS	7.2	6.1	6.1	5191000	721130	302350	1394200	9				28	796;5074;8698;9092	True;True;True;True	818;5152;8853;9255
A0A0A6YY47;E9QB01;A0A0A6YY91;P13595-2;P13595;E9Q589;P13595-3;A0A0A6YWU2;P13595-4	A0A0A6YY47;E9QB01;A0A0A6YY91;P13595-2;P13595;E9Q589;P13595-3;A0A0A6YWU2;P13595-4	5;5;5;5;5;4;4;3;3	5;5;5;5;5;4;4;3;3	5;5;5;5;5;4;4;3;3	Neural cell adhesion molecule 1	Ncam1	;;;;;;;;	9	5	5	5	2	4	5	2	4	5	2	4	5	9.3	9.3	9.3	93.491	848	848;849;1089;848;1115;725;725;605;605	2		21	0	37.294	By matching	By matching	By MS/MS	2.8	6.1	9.3	11684000	166060	626150	3734600	13				29	1204;1248;1761;4947;7749	True;True;True;True;True	1235;1279;1801;5025;7884
A0A0A6YY66;Q8BSN6;O70480	A0A0A6YY66;Q8BSN6;O70480	1;1;1	1;1;1	1;1;1	Vesicle-associated membrane protein 4	Vamp4	;;	3	1	1	1	1	1	0	1	1	0	1	1	0	16	16	16	11.346	100	100;141;141	1	5		1	-2	By matching	By MS/MS		16	16	0	0	0	0	0	0	+			30	6496	TRUE	6598
Q4FJX1;A0A0B4J1E7;O35343	Q4FJX1;A0A0B4J1E7;O35343	3;3;3	3;3;3	3;3;3	Importin subunit alpha;Importin subunit alpha-3	Kpna4	;;	3	3	3	3	1	2	3	1	2	3	1	2	3	13.8	13.8	13.8	57.922	521	521;623;521	2		12	0	23.746	By matching	By matching	By MS/MS	3.3	10.6	13.8	8689500	99722	349950	3774400	11				31	885;1130;1534	True;True;True	909;1156;1569
A0A0B4J1F2;A0A0B4J1M9;P27546-2;P27546;P27546-3;Q78TF3;A0A0G2JFT4;A0A0G2JG35;A0A0G2JDN7;E9PZ43;A0A0G2JFH2;P27546-4;A0A0G2JE57;A0A0G2JDU1;A0A0G2JFK3;A0A0G2JDY5	A0A0B4J1F2;A0A0B4J1M9;P27546-2;P27546;P27546-3	12;12;12;12;11;2;2;2;2;2;2;2;1;1;1;1	12;12;12;12;11;2;2;2;2;2;2;2;1;1;1;1	12;12;12;12;11;2;2;2;2;2;2;2;1;1;1;1	Microtubule-associated protein;Microtubule-associated protein 4	Map4	;;;;	16	12	12	12	12	12	12	12	12	12	12	12	12	17.1	17.1	17.1	117.23	1123	1123;1124;1124;1125;1086;99;276;290;902;933;1441;902;81;116;207;220	1.9	6	55	0	77.387	By matching	By MS/MS	By MS/MS	17.1	17.1	17.1	25895000	2887100	2357600	8221300	24				32	38;53;847;1477;1479;1651;2270;3229;5983;7225;8279;9169	True;True;True;True;True;True;True;True;True;True;True;True	39;55;869;1511;1512;1514;1688;2317;3286;6070;7337;8432;9335
A0A0G2JDI9;P55096	A0A0G2JDI9;P55096	3;3	3;3	3;3	ATP-binding cassette sub-family D member 3	Abcd3	;	2	3	3	3	2	2	3	2	2	3	2	2	3	8.9	8.9	8.9	62.697	549	549;659	2		13	0	19.183	By matching	By matching	By MS/MS	6.7	4.7	8.9	4674500	166000	219760	1874300	6				33	2386;2459;9324	True;True;True	2434;2507;9493
A0A0H2UH17;A0A0G2JDV6;Q80X50-2;Q80X50-3;Q80X50-4;Q80X50;Q80X50-5;A0A0G2JG47;A0A0G2JGD0;A0A0G2JDT1;A0A0G2JFN7;A0A0G2JE24	A0A0H2UH17;A0A0G2JDV6;Q80X50-2;Q80X50-3;Q80X50-4;Q80X50;Q80X50-5	13;13;13;13;13;13;13;4;3;2;2;1	13;13;13;13;13;13;13;4;3;2;2;1	13;13;13;13;13;13;13;4;3;2;2;1	Ubiquitin-associated protein 2-like	Ubap2l	;;;;;;	12	13	13	13	10	12	12	10	12	12	10	12	12	25.1	25.1	25.1	103.94	983	983;1067;1014;1068;1105;1107;1112;105;81;57;497;50	1.97	2	56	0	88.859	By MS/MS	By MS/MS	By MS/MS	19.8	23.3	23.3	45570000	3944000	3938300	17615000	43				34	462;1268;3054;3251;3829;3936;4780;6606;7067;7391;8052;8197;8629	True;True;True;True;True;True;True;True;True;True;True;True;True	476;1299;3109;3308;3893;4000;4856;6711;7176;7505;8198;8347;8784
A0A0G2JDW7;Q6ZWU9;A0A0G2JG29;A0A0G2JEX7	A0A0G2JDW7;Q6ZWU9;A0A0G2JG29	4;4;3;1	4;4;3;1	2;2;2;0	40S ribosomal protein S27	Rps27	;;	4	4	4	2	4	4	4	4	4	4	2	2	2	41.5	41.5	15.9	9.2327	82	82;84;83;52	2		22	0	37.819	By MS/MS	By MS/MS	By MS/MS	41.5	41.5	41.5	39951000	4188800	4215000	12328000	42				35	1419;1420;5752;5881	True;True;True;True	1450;1451;5837;5966
E9QKG6;A0A0G2JDZ9;E9Q804;Q99NH0;Q99NH0-2;Q99NH0-3	E9QKG6;A0A0G2JDZ9;E9Q804;Q99NH0;Q99NH0-2;Q99NH0-3	2;2;2;2;1;1	2;2;2;2;1;1	2;2;2;2;1;1	Ankyrin repeat domain-containing protein 17	Ankrd17	;;;;;	6	2	2	2	0	2	2	0	2	2	0	2	2	1.5	1.5	1.5	246.62	2352	2352;2494;2602;2603;1330;1599	2		8	0.0016181	11.164		By matching	By matching	0	1.5	1.5	2098900	0	209190	813060	2				36	7712;8599	True;True	7846;8754
A0A0G2JE32;Q4QQL2;Q3UT95;A0A0G2JGL0;P62838;P61079;Q3UFQ4;P61080;Q6ZWY6	A0A0G2JE32;Q4QQL2;Q3UT95;A0A0G2JGL0;P62838;P61079	3;3;3;3;3;3;1;1;1	3;3;3;3;3;3;1;1;1	3;3;3;3;3;3;1;1;1	Ubiquitin-conjugating enzyme E2 D2;Ubiquitin-conjugating enzyme E2 D3	Ube2d3;Ube2d2a;Ube2d2	;;;;;	9	3	3	3	3	3	3	3	3	3	3	3	3	40.2	40.2	40.2	14.731	132	132;147;147;148;147;147;147;147;147	2		15	0	31.962	By matching	By matching	By MS/MS	40.2	40.2	40.2	19096000	579170	942490	9149200	16				37	4484;7937;9356	True;True;True	4557;8079;9525
A0A0G2JF33;A0A0G2JEE9;Q9CVI2-2;Q9CVI2	A0A0G2JF33;A0A0G2JEE9;Q9CVI2-2;Q9CVI2	2;2;2;2	2;2;2;2	2;2;2;2	Protein FAM133B	Fam133b	;;;	4	2	2	2	2	2	2	2	2	2	2	2	2	17.4	17.4	17.4	13.025	109	109;228;115;245	2		9	0	20.005	By MS/MS	By MS/MS	By MS/MS	17.4	17.4	17.4	27898000	3953500	3313500	7727700	22				38	494;8940	True;True	508;9099
A0A0G2JEK2;P63254	A0A0G2JEK2;P63254	2;2	2;2	2;2	Cysteine-rich protein 1	Crip1	;	2	2	2	2	1	1	2	1	1	2	1	1	2	29.7	29.7	29.7	13.582	128	128;77	2		8	0	14.471	By MS/MS	By MS/MS	By MS/MS	7.8	7.8	29.7	15965000	937080	965120	6356800	10				39	974;8548	True;True	999;8703
A0A0G2JF52;Q9R0Q6;D3YVI5	A0A0G2JF52;Q9R0Q6;D3YVI5	2;2;1	1;1;1	1;1;1	Actin-related protein 2/3 complex subunit 1A	Arpc1a	;;	3	2	1	1	1	2	2	0	1	1	0	1	1	15.3	6.5	6.5	29.325	262	262;370;135	2		4	0.0037538	7.4064	By matching	By matching	By MS/MS	8.8	15.3	15.3	2709700	0	160840	1059000	3				40	7760;8060	True;False	7895;8206
A0A0G2JF72;Q8JZN2;Q3U1S6;Q91W50;A0A0G2JDJ7;A0A0G2JE62	A0A0G2JF72;Q8JZN2;Q3U1S6;Q91W50	6;6;6;6;1;1	6;6;6;6;1;1	6;6;6;6;1;1	Cold shock domain-containing protein E1	Csde1	;;;	6	6	6	6	6	6	5	6	6	5	6	6	5	14.2	14.2	14.2	74.482	668	668;767;798;798;112;151	2		27	0	39.641	By matching	By MS/MS	By MS/MS	14.2	14.2	12.4	14030000	1422600	1197700	4433800	17				41	417;837;3255;5390;6441;7113	True;True;True;True;True;True	430;859;3312;5471;6543;7222
F6ZZB1;F6VTL9;A0A0G2JFQ4;E9Q9L6;Q6ZQA0;Q6ZQA0-2	F6ZZB1;F6VTL9;A0A0G2JFQ4;E9Q9L6;Q6ZQA0;Q6ZQA0-2	1;1;1;1;1;1	1;1;1;1;1;1	1;1;1;1;1;1	Neurobeachin-like protein 2	Nbeal2	;;;;;	6	1	1	1	0	0	1	0	0	1	0	0	1	1.2	1.2	1.2	119.54	1073	1073;2032;2716;2750;2742;2743	2		2	0.0098168	6.1419			By matching	0	0	1.2	0	0	0	0	0				42	5719	TRUE	5804
A0A0G2JFT8;Q9D394;Q9D394-3;Q9D394-4;Q9D394-2	A0A0G2JFT8;Q9D394;Q9D394-3;Q9D394-4;Q9D394-2	3;3;3;3;3	3;3;3;3;3	3;3;3;3;3	Protein RUFY3	Rufy3	;;;;	5	3	3	3	0	3	3	0	3	3	0	3	3	4.8	4.8	4.8	74.769	669	669;469;487;519;665	2		11	0	17.068		By matching	By MS/MS	0	4.8	4.8	2854000	0	311010	1082800	2				43	4073;5751;8160	True;True;True	4140;5836;8310
A0A0G2JFT9;H6TMF5;P68181-2;P68181-3;P68181;P68181-4	A0A0G2JFT9;H6TMF5;P68181-2;P68181-3;P68181;P68181-4	1;1;1;1;1;1	1;1;1;1;1;1	1;1;1;1;1;1	cAMP-dependent protein kinase catalytic subunit beta	Prkacb	;;;;;	6	1	1	1	1	1	1	1	1	1	1	1	1	11.3	11.3	11.3	12.684	106	106;189;338;339;351;398	2		5	0.0098039	6.1399	By matching	By matching	By MS/MS	11.3	11.3	11.3	1050800	105650	59774	439360	1				44	4151	TRUE	4218
Q3TUE1;A0A0G2JGW9;A0A0G2JFY5;Q3UUU2;Q91WJ8;Q91WJ8-2;A0A0G2JG00;A0A0G2JFK2;A0A0G2JGV9;A0A0G2JE55;A0A0G2JG96;A0A0G2JGT1	Q3TUE1;A0A0G2JGW9;A0A0G2JFY5;Q3UUU2;Q91WJ8;Q91WJ8-2;A0A0G2JG00;A0A0G2JFK2	11;11;11;11;11;11;10;6;1;1;1;1	10;10;10;10;10;10;10;6;1;0;1;0	10;10;10;10;10;10;10;6;1;0;1;0	Far upstream element-binding protein 1	Fubp1	;;;;;;;	12	11	10	10	10	10	10	9	9	9	9	9	9	21.7	20.6	20.6	67.443	642	642;643;654;700;651;672;523;306;69;142;149;157	2		46	0	76.705	By MS/MS	By MS/MS	By MS/MS	19.6	19.6	19.6	36303000	2782800	3180000	11941000	52				45	936;1061;2169;2439;3374;3963;3968;4262;4269;6238;7455	False;True;True;True;True;True;True;True;True;True;True	960;1087;2212;2487;3432;4027;4032;4331;4338;6337;7569
A0A0G2JGC1;P63087;P63087-2;A0A0G2JFF1	A0A0G2JGC1;P63087;P63087-2;A0A0G2JFF1	7;7;7;4	2;2;2;1	2;2;2;1	Serine/threonine-protein phosphatase PP1-gamma catalytic subunit	Ppp1cc	;;;	4	7	2	2	7	6	7	2	2	2	2	2	2	34.4	8.8	8.8	31.367	273	273;323;337;292	2		10	0	13.533	By matching	By matching	By MS/MS	34.4	27.1	34.4	4275100	291120	251630	1589700	9				46	175;1995;3922;6721;7121;7942;8342	True;False;False;True;False;False;False	181;2036;3986;6827;7230;8084;8495
D3YWR7;A0A0G2JGJ1;Q8BVI4;D3Z099;A0A0G2JGY0	D3YWR7;A0A0G2JGJ1;Q8BVI4;D3Z099;A0A0G2JGY0	2;2;2;1;1	2;2;2;1;1	2;2;2;1;1	Dihydropteridine reductase	Qdpr	;;;;	5	2	2	2	0	0	2	0	0	2	0	0	2	18	18	18	20.008	189	189;213;241;137;139	2		6	0.0016313	11.258			By MS/MS	0	0	18	2922700	0	0	1085900	1				47	6213;7335	True;True	6311;7448
A0A0G2JGL8;Q99PU8-2;Q99PU8;Q99PU8-3	A0A0G2JGL8;Q99PU8-2;Q99PU8;Q99PU8-3	1;1;1;1	1;1;1;1	1;1;1;1	Putative ATP-dependent RNA helicase DHX30	Dhx30	;;;	4	1	1	1	1	1	1	1	1	1	1	1	1	1.5	1.5	1.5	133.03	1186	1186;1194;1217;1223	2		5	0.0048951	6.5861	By matching	By matching	By MS/MS	1.5	1.5	1.5	1355200	177140	116960	547800	2				48	869	TRUE	893
A0A0G2JGN4;Q3UN87;P27048;P63163	A0A0G2JGN4;Q3UN87;P27048;P63163	2;2;2;2	2;2;2;2	2;2;2;2	Small nuclear ribonucleoprotein-associated protein;Small nuclear ribonucleoprotein-associated protein B;Small nuclear ribonucleoprotein-associated protein N	Snrpn;Snrpb	;;;	4	2	2	2	2	2	2	2	2	2	2	2	2	30	30	30	8.386	70	70;240;231;240	2		10	0	12.846	By matching	By matching	By MS/MS	30	30	30	9297800	448630	572910	3696900	6				49	3628;3929	True;True	3686;3993
E9Q1W0;E9Q1T1;A0A0G2JGS4;Q6PHZ2-2;Q6PHZ2-4;Q6PHZ2;Q6PHZ2-5;E9Q1V9;Q8CCM0;E9PXV3;F6RWZ9;E9QAJ4;D6RDQ8;F8WIS9;P11798	E9Q1W0;E9Q1T1;A0A0G2JGS4;Q6PHZ2-2;Q6PHZ2-4;Q6PHZ2;Q6PHZ2-5;E9Q1V9;Q8CCM0	7;7;7;7;7;7;7;6;4;3;3;2;2;1;1	7;7;7;7;7;7;7;6;4;3;3;2;2;1;1	5;5;5;5;5;5;5;4;2;3;3;1;1;0;0	Calcium/calmodulin-dependent protein kinase type II subunit delta	Camk2d	;;;;;;;;	15	7	7	5	5	5	6	5	5	6	5	5	5	24	24	16	57.748	512	512;533;533;478;492;499;512;488;361;160;169;142;147;489;478	2		29	0	43.999	By matching	By matching	By MS/MS	16	16	21.9	14508000	1249200	1178800	4899800	15				50	2257;2840;3799;4243;5164;5789;9617	True;True;True;True;True;True;True	2302;2894;3863;4312;5245;5874;9792
A0A0J9YTQ3;A0A0R4J0E3;Q7TQ07-2;Q7TQ07	A0A0J9YTQ3;A0A0R4J0E3;Q7TQ07-2;Q7TQ07	1;1;1;1	1;1;1;1	1;1;1;1	DNA polymerase nu	Poln	;;;	4	1	1	1	0	1	1	0	1	1	0	1	1	2.4	2.4	2.4	92.002	822	822;866;820;864	2		4	0.0093458	6.2422		By matching	By matching	0	2.4	2.4	0	0	0	0	0				51	3335	TRUE	3393
Q3U6F1;E9Q7W0;A0A0J9YTV5;P31266-2;P31266	Q3U6F1;E9Q7W0;A0A0J9YTV5;P31266-2;P31266	3;3;3;3;3	3;3;3;3;3	3;3;3;3;3	Recombining binding protein suppressor of hairless	Rbpj	;;;;	5	3	3	3	3	3	3	3	3	3	3	3	3	7.1	7.1	7.1	51.926	465	465;485;507;487;526	2		13	0	18.247	By MS/MS	By matching	By MS/MS	7.1	7.1	7.1	3726200	848420	425560	1539900	6				52	4057;6256;7085	True;True;True	4123;6357;7194
A0A0J9YTY0;A0A0J9YUL3;Q8C1B7-3;Q8C1B7-2;Q8C1B7;A0A0J9YVA6;A0A0J9YUV6;B7ZC46;B1AQY9;B1AQZ0;Q8CHH9;Q8CHH9-2	A0A0J9YTY0;A0A0J9YUL3;Q8C1B7-3;Q8C1B7-2;Q8C1B7	13;13;13;13;13;4;3;2;2;2;2;2	13;13;13;13;13;4;3;2;2;2;2;2	7;7;7;7;7;3;2;0;0;0;0;0	Septin-11	2018-09-11	;;;;	12	13	13	7	11	12	13	11	12	13	6	7	7	40.2	40.2	25.9	48.978	425	425;432;425;429;431;204;97;440;442;484;429;430	2		69	0	136.68	By MS/MS	By MS/MS	By MS/MS	35.3	38.6	40.2	66993000	4279700	6119600	24178000	75				53	17;861;1576;4560;4937;5764;6521;6777;7321;7728;8037;8136;9461	True;True;True;True;True;True;True;True;True;True;True;True;True	18;884;1611;4635;5015;5849;6623;6886;7434;7863;8182;8286;9634
A0A0J9YU37;A0A0J9YVG2;A0A0J9YUK1;A0A0J9YUP9;Q60722-3;A0A0J9YVI1;A0A0J9YUZ0;Q60722;E9Q8G4;A0A0J9YTW1;A0A0J9YUS2;A0A0J9YVC6;A0A0J9YV88;A0A0J9YVG8;Q8BPX7;A0A0J9YV39;A0A0J9YV54;Q91YV0;A0A0J9YTR9;A0A0J9YUG4;A0A0J9YU91;A0A0J9YUX6;A0A0J9YUT7;A0A0J9YTU7;Q60722-2;A0A0J9YUR0;A0A0J9YVB3;A0A0J9YU89;A0A0J9YV50;A0A0J9YUT3;A0A0J9YTX3;A0A0J9YUF5;A0A0J9YU75	A0A0J9YU37;A0A0J9YVG2;A0A0J9YUK1;A0A0J9YUP9;Q60722-3;A0A0J9YVI1;A0A0J9YUZ0;Q60722;E9Q8G4;A0A0J9YTW1;A0A0J9YUS2;A0A0J9YVC6;A0A0J9YV88;A0A0J9YVG8;Q8BPX7;A0A0J9YV39;A0A0J9YV54;Q91YV0;A0A0J9YTR9;A0A0J9YUG4	8;8;8;8;8;7;7;7;6;5;4;4;4;4;4;4;4;4;4;4;3;3;3;3;3;2;2;2;2;2;1;1;1	8;8;8;8;8;7;7;7;6;5;4;4;4;4;4;4;4;4;4;4;3;3;3;3;3;2;2;2;2;2;1;1;1	8;8;8;8;8;7;7;7;6;5;4;4;4;4;4;4;4;4;4;4;3;3;3;3;3;2;2;2;2;2;1;1;1	Transcription factor 4	Tcf4	;;;;;;;;;;;;;;;;;;;	33	8	8	8	8	6	5	8	6	5	8	6	5	23.3	23.3	23.3	64.651	606	606;641;641;642;666;610;646;670;692;587;138;143;145;158;178;184;220;507;507;537;172;272;320;541;511;121;167;198;221;225;100;155;168	1.91	2	21	0	52.065	By MS/MS	By matching	By matching	23.3	16	13.4	6922400	4234000	1054400	958710	12				54	1401;3362;5738;6375;6383;6741;7696;7994	True;True;True;True;True;True;True;True	1432;3420;5823;6477;6485;6849;7830;8138
B9EJ54;A0A0J9YUD5	B9EJ54;A0A0J9YUD5	1;1	1;1	1;1		Nup205	;	2	1	1	1	0	0	0	0	0	0	0	0	0	1.4	1.4	1.4	227.46	2008	2008;2061	2		1	0.0038551	8.1463				0	0	0	521230	0	0	0	1				55	7618	TRUE	7751
A0A0J9YUD8;A0A0J9YUZ4;Q58EV5;P63158	A0A0J9YUD8;A0A0J9YUZ4;Q58EV5;P63158	5;5;5;5	4;4;4;4	4;4;4;4	High mobility group protein B1	Hmgb1	;;;	4	5	4	4	5	4	5	4	3	4	4	3	4	26.9	19.9	19.9	19.774	171	171;211;215;215	2		21	0	28.558	By MS/MS	By matching	By MS/MS	26.9	26.9	26.9	51703000	2038000	1937100	22865000	26				56	2930;4083;5078;5079;6206	True;True;True;True;False	2984;4150;5156;5157;6302
A0A0J9YUS5;E9PVC6;E9Q9E1;E9PVC5;Q6NZJ6;Q6NZJ6-2;A0A0J9YVC1;A0A0J9YUC1;E9Q770;A2AMI7	A0A0J9YUS5;E9PVC6;E9Q9E1;E9PVC5;Q6NZJ6;Q6NZJ6-2	18;18;18;18;18;17;7;7;7;3	18;18;18;18;18;17;7;7;7;3	15;15;15;15;15;14;5;5;5;0	Eukaryotic translation initiation factor 4 gamma 1	Eif4g1	;;;;;	10	18	18	15	16	15	17	16	15	17	14	12	14	19	19	16.3	145.31	1303	1303;1553;1593;1594;1600;1586;795;900;958;1002	2		82	0	130.52	By MS/MS	By MS/MS	By MS/MS	16.3	15	18.3	58852000	4972600	4580200	20004000	82				57	450;1779;1891;2132;2155;2647;2706;3190;4002;4067;4695;5106;5990;6131;6394;7192;8111;9499	True;True;True;True;True;True;True;True;True;True;True;True;True;True;True;True;True;True	463;1819;1932;2174;2197;2696;2758;3247;4067;4133;4771;5187;6077;6223;6496;7302;8261;9673
A0A0N4SUZ3;Q6ZWM4	A0A0N4SUZ3;Q6ZWM4	3;3	3;3	3;3	U6 snRNA-associated Sm-like protein LSm8	Lsm8	;	2	3	3	3	2	1	3	2	1	3	2	1	3	59	59	59	11.039	100	100;96	2		13	0	20.301	By matching	By matching	By MS/MS	43	16	59	8264800	200290	288690	3653300	8				58	2896;2967;9128	True;True;True	2950;3021;9293
A0A0N4SV32;Q3UMP4;Q9CY58-3;Q9CY58-2;Q9CY58;A0A0N4SWH2;A0A0N4SUQ1;A0A0N4SUN8;Q9CY58-4;A0A0N4SV40;A0A0N4SVK5	A0A0N4SV32;Q3UMP4;Q9CY58-3;Q9CY58-2;Q9CY58;A0A0N4SWH2;A0A0N4SUQ1;A0A0N4SUN8;Q9CY58-4	12;12;12;12;12;9;8;8;8;4;3	12;12;12;12;12;9;8;8;8;4;3	12;12;12;12;12;9;8;8;8;4;3	Plasminogen activator inhibitor 1 RNA-binding protein	Serbp1	;;;;;;;;	11	12	12	12	12	11	12	12	11	12	12	11	12	39.8	39.8	39.8	39.644	362	362;401;386;392;407;211;147;155;235;186;75	2		73	0	131.15	By MS/MS	By MS/MS	By MS/MS	39.8	36.2	39.8	174520000	17817000	13813000	61428000	81				59	2168;2467;4550;4551;4648;4651;6768;6769;7331;7402;7519;7949	True;True;True;True;True;True;True;True;True;True;True;True	2211;2515;4625;4626;4724;4727;6877;6878;7444;7516;7639;8091
A0A0N4SV66;A3KPD0;Q8CGP4;B2RVF0;A2AB79;Q8CGP6;Q8R1M2;Q8CGP7;Q8CGP5;Q8BFU2;P22752	A0A0N4SV66;A3KPD0;Q8CGP4;B2RVF0;A2AB79;Q8CGP6;Q8R1M2;Q8CGP7;Q8CGP5;Q8BFU2;P22752	5;5;5;5;5;5;5;5;5;5;5	1;1;1;1;1;1;1;1;1;1;1	1;1;1;1;1;1;1;1;1;1;1	Histone H2A;Histone H2A type 1-H;Histone H2A.J;Histone H2A type 1-K;Histone H2A type 1-F;Histone H2A type 3;Histone H2A type 1	Hist1h2ah;Hist1h2aa;Hist1h2ad;Hist3h2a;H2afj;Hist1h2ak;Hist1h2af;Hist1h2ab	;;;;;;;;;;	11	5	1	1	5	5	5	1	1	1	1	1	1	36.5	8.7	8.7	13.66	126	126;128;129;130;130;128;129;130;130;130;130	2		6	0	18.288	By MS/MS	By matching	By matching	36.5	36.5	36.5	7835300	5970900	180490	228110	8				60	374;3611;3613;6299;9630	False;False;False;True;False	387;3669;3671;6400;9805
A0A0N4SVB8;Q9CQW2;F6QKK2;Q8VEH3	A0A0N4SVB8;Q9CQW2;F6QKK2;Q8VEH3	5;5;3;3	5;5;3;3	5;5;3;3	ADP-ribosylation factor-like protein 8B;ADP-ribosylation factor-like protein 8A	Arl8b;Arl8a	;;;	4	5	5	5	2	3	5	2	3	5	2	3	5	44.9	44.9	44.9	15.985	138	138;186;165;186	2		17	0	29.858	By matching	By matching	By MS/MS	23.9	31.2	44.9	8413300	341100	396540	3614500	12				61	1981;2033;3420;6151;7230	True;True;True;True;True	2022;2074;3478;6243;7342
A0A0N4SVC2;E9QP00;Q6PFR5	A0A0N4SVC2;E9QP00;Q6PFR5	4;4;4	3;3;3	3;3;3	Transformer-2 protein homolog alpha	Tra2a	;;	3	4	3	3	3	4	3	2	3	2	2	3	2	18.9	15.7	15.7	32.259	280	280;282;281	2		11	0	20.7	By MS/MS	By matching	By MS/MS	11.4	18.9	11.4	8471700	713250	880470	2917700	12				62	649;654;2956;9949	False;True;True;True	665;670;3010;10130
A0A0N4SVK3;P62322	A0A0N4SVK3;P62322	1;1	1;1	1;1	U6 snRNA-associated Sm-like protein LSm5	Lsm5	;	2	1	1	1	1	1	1	1	1	1	1	1	1	32.2	32.2	32.2	6.6106	59	59;91	2		8	0.0038226	7.8408	By matching	By matching	By MS/MS	32.2	32.2	32.2	6008200	174270	498070	2298600	5				63	84	TRUE	87
Z4YKC4;A0A0R4J112;A2AMI2;A0A0N4SVL0;Q80XI3-2;Q80XI3-4;Q80XI3;Q80XI3-3;A2AMI6	Z4YKC4;A0A0R4J112;A2AMI2;A0A0N4SVL0;Q80XI3-2;Q80XI3-4;Q80XI3;Q80XI3-3	5;5;5;5;5;5;5;5;1	2;2;2;2;2;2;2;2;1	2;2;2;2;2;2;2;2;1	Eukaryotic translation initiation factor 4 gamma 3	Eif4g3	;;;;;;;	9	5	2	2	4	4	5	2	1	2	2	1	2	4.4	2.2	2.2	173.55	1567	1567;1578;1579;1762;1560;1578;1579;1590;509	2		9	0.00083822	11.768	By matching	By matching	By MS/MS	3.6	3.1	4.4	2726400	250340	119790	1186200	4				64	5990;6131;6394;6890;7877	False;False;False;True;True	6077;6223;6496;6999;8017
A0A0N4SVQ1;Q62425	A0A0N4SVQ1;Q62425	2;2	2;2	2;2	Cytochrome c oxidase subunit NDUFA4	Ndufa4	;	2	2	2	2	2	2	2	2	2	2	2	2	2	44.9	44.9	44.9	5.8765	49	49;82	2		10	0	14.555	By matching	By matching	By MS/MS	44.9	44.9	44.9	9393900	610240	636000	3324200	11				65	2817;4766	True;True	2871;4842
A0A0N4SW94;Q0VE46;O35682	A0A0N4SW94;Q0VE46;O35682	1;1;1	1;1;1	1;1;1	Myeloid-associated differentiation marker	Myadm	;;	3	1	1	1	1	1	1	1	1	1	1	1	1	21	21	21	8.6402	81	81;320;320	2		5	0.0036258	6.8878	By matching	By matching	By MS/MS	21	21	21	1291300	94563	97809	359260	3				66	8727	TRUE	8884
A0A0N5E9G7;G3X8Z6;Q5U4B1;G3UWX1;P35601-2;P35601	A0A0N5E9G7;G3X8Z6;Q5U4B1;G3UWX1;P35601-2;P35601	3;3;3;3;3;3	3;3;3;3;3;3	3;3;3;3;3;3	Replication factor C subunit 1	Rfc1	;;;;;	6	3	3	3	3	3	2	3	3	2	3	3	2	3.8	3.8	3.8	125.86	1130	1130;1131;1132;1145;1130;1131	1.75	3	9	0	17.536	By MS/MS	By matching	By MS/MS	3.8	3.8	2.2	2542300	673820	312590	854220	5				67	923;1547;4102	True;True;True	947;1582;4169
A0A0R3P9C8;Q9DC69	A0A0R3P9C8;Q9DC69	2;2	2;2	2;2	NADH dehydrogenase [ubiquinone] 1 alpha subcomplex subunit 9, mitochondrial	Ndufa9	;	2	2	2	2	2	1	1	2	1	1	2	1	1	10.7	10.7	10.7	42.121	373	373;377	2		8	0	13.424	By matching	By matching	By MS/MS	10.7	7.2	7.2	4412200	314600	175440	1187700	7				68	4001;9810	True;True	4066;9988
H3BKV3;H3BK68;D3Z413;H3BL70;H3BKB8;H3BKS8;E9PWD4;A0A0R4IZW7;Q3TX08	H3BKV3;H3BK68;D3Z413;H3BL70;H3BKB8;H3BKS8;E9PWD4;A0A0R4IZW7;Q3TX08	1;1;1;1;1;1;1;1;1	1;1;1;1;1;1;1;1;1	1;1;1;1;1;1;1;1;1	tRNA (guanine(26)-N(2))-dimethyltransferase	Trmt1	;;;;;;;;	9	1	1	1	1	1	0	1	1	0	1	1	0	8.6	8.6	8.6	19.075	174	174;221;242;260;262;634;656;663;663	1	5		0.0061224	6.3842	By matching	By MS/MS		8.6	8.6	0	0	0	0	0	0				69	3788	TRUE	3852
A0A0R4J005;E9QP62;Q9D7B2;Q99JW4	A0A0R4J005;E9QP62;Q9D7B2;Q99JW4	4;3;3;3	4;3;3;3	4;3;3;3	LIM and senescent cell antigen-like-containing domain protein 1	Lims1	;;;	4	4	4	4	4	4	3	4	4	3	4	4	3	19	19	19	38.387	337	337;387;396;325	2		18	0	26.75	By matching	By matching	By MS/MS	19	19	15.1	7136800	783540	845840	2185900	6				70	975;1009;6107;9220	True;True;True;True	1000;1035;6198;9387
A0A0R4J008;P70288;Q8BQ10	A0A0R4J008;P70288;Q8BQ10	6;6;4	6;6;4	4;4;2	Histone deacetylase 2	Hdac2	;;	3	6	6	4	6	4	6	6	4	6	4	3	4	23.2	23.2	18.2	55.33	488	488;488;304	2		26	0	36.717	By MS/MS	By matching	By MS/MS	23.2	16.8	23.2	17410000	2803400	892000	6911200	13				71	2668;5170;7689;8331;9424;9939	True;True;True;True;True;True	2717;5251;7823;8484;9595;10120
A0A0R4J047;Q9CYI4;Q9CYI4-2;D3Z765;D3YZ82;D6REI1;D6RGP6;F6QU81	A0A0R4J047;Q9CYI4;Q9CYI4-2;D3Z765	11;11;9;8;3;1;1;1	7;7;5;4;3;1;1;1	7;7;5;4;3;1;1;1	Putative RNA-binding protein Luc7-like 1	Luc7l	;;;	8	11	7	7	10	10	11	6	6	7	6	6	7	38.8	26.8	26.8	38.465	325	325;371;318;172;69;70;79;170	2		31	0	48.119	By MS/MS	By MS/MS	By MS/MS	32	32	38.8	18287000	1868500	1753600	5246700	21				72	275;552;1394;4140;4746;6635;7294;7654;8946;8947;9191	True;True;True;True;True;False;True;True;False;False;False	286;566;1425;4207;4822;6741;7407;7788;9105;9106;9358
A0A0R4J052;G5E8T9;Q99KB8-2;Q99KB8;E9PYA3;E9Q2H8;D3YWI0;D3YUX8;D3YV58	A0A0R4J052;G5E8T9;Q99KB8-2;Q99KB8;E9PYA3;E9Q2H8;D3YWI0	8;8;8;8;7;6;4;2;1	8;8;8;8;7;6;4;2;1	8;8;8;8;7;6;4;2;1	Hydroxyacylglutathione hydrolase, mitochondrial	Hagh	;;;;;;	9	8	8	8	6	6	8	6	6	8	6	6	8	50.4	50.4	50.4	28.92	260	260;309;260;309;237;217;167;132;124	2		38	0	63.16	By matching	By MS/MS	By MS/MS	28.8	34.6	50.4	26530000	1812000	1773100	9590100	32				73	557;2808;3707;8806;9049;9629;9754;9852	True;True;True;True;True;True;True;True	571;2862;3771;8963;9210;9804;9931;10030
A0A0R4J093;Q9DBP5	A0A0R4J093;Q9DBP5	6;6	6;6	6;6	UMP-CMP kinase	Cmpk1	;	2	6	6	6	6	6	6	6	6	6	6	6	6	31.7	31.7	31.7	25.714	227	227;196	2		31	0	38.097	By matching	By matching	By MS/MS	31.7	31.7	31.7	15735000	749090	1303600	5253300	20				74	4446;4647;6609;7245;8067;9959	True;True;True;True;True;True	4518;4723;6714;7357;8213;10140
A0A0R4J0C8;Q7TMF2	A0A0R4J0C8;Q7TMF2	2;2	2;2	2;2	3-5 exoribonuclease 1	Eri1	;	2	2	2	2	1	1	1	1	1	1	1	1	1	5.8	5.8	5.8	39.551	345	345;345	2		6	0.0024019	10.967	By matching	By matching	By matching	2.6	2.6	2.6	2370000	98461	193890	563100	3				75	1979;6124	True;True	2020;6216
A0A0R4J0G0;Q8BH04	A0A0R4J0G0;Q8BH04	2;2	2;2	2;2	Phosphoenolpyruvate carboxykinase [GTP], mitochondrial	Pck2	;	2	2	2	2	0	0	2	0	0	2	0	0	2	6.9	6.9	6.9	73.417	667	667;640	2		5	0	14.791			By matching	0	0	6.9	2427500	0	0	909350	4				76	2341;7412	True;True	2389;7526
A0A0R4J0H0;A0A0R4J1G7;F8WJ93;Q3UMY5-4;Q3UMY5-2;Q3UMY5-3;Q3UMY5	A0A0R4J0H0;A0A0R4J1G7;F8WJ93;Q3UMY5-4;Q3UMY5-2;Q3UMY5-3;Q3UMY5	3;3;3;3;3;3;3	3;3;3;3;3;3;3	3;3;3;3;3;3;3	Echinoderm microtubule-associated protein-like 4	Eml4	;;;;;;	7	3	3	3	2	1	3	2	1	3	2	1	3	4.6	4.6	4.6	97.507	876	876;919;988;876;919;934;988	2		11	0	18.377	By matching	By matching	By MS/MS	3.2	1.8	4.6	3776000	226410	171250	1535200	5				77	1993;4045;5576	True;True;True	2034;4110;5659
Z4YL78;A0A0R4J0K2;K3W4R5;A2AGT5-2;A2AGT5-3;A2AGT5	Z4YL78;A0A0R4J0K2;K3W4R5;A2AGT5-2;A2AGT5-3;A2AGT5	28;28;28;27;27;27	28;28;28;27;27;27	28;28;28;27;27;27	Cytoskeleton-associated protein 5	Ckap5	;;;;;	6	28	28	28	26	24	27	26	24	27	26	24	27	19.2	19.2	19.2	218.71	1972	1972;2011;2032;1972;2011;2032	2		130	0	212.36	By MS/MS	By MS/MS	By MS/MS	18	16.6	18.5	80964000	8956800	6513300	30866000	125				78	11;1093;1744;1934;2025;2580;2884;3158;3579;3694;3858;4076;4838;4911;4996;5214;6077;6251;6329;6484;7623;8049;8178;8292;8651;8652;8667;8719	True;True;True;True;True;True;True;True;True;True;True;True;True;True;True;True;True;True;True;True;True;True;True;True;True;True;True;True	11;1119;1784;1975;2066;2629;2938;3215;3637;3758;3922;4143;4914;4989;5074;5295;6168;6352;6431;6586;7756;8195;8328;8445;8806;8807;8822;8874
A0A0R4J0Q5;P21619;P21619-2	A0A0R4J0Q5;P21619	3;3;1	2;2;0	2;2;0	Lamin-B2	Lmnb2	;	3	3	2	2	2	2	3	1	1	2	1	1	2	4.9	3.6	3.6	69.084	615	615;596;474	2		8	0	12.889	By matching	By matching	By MS/MS	3.3	3.3	4.9	7288000	151370	122810	3357900	7				79	1920;5316;7510	True;False;True	1961;5397;7630
F6UL52;A0A0R4J0T0;Q8K3A0	F6UL52;A0A0R4J0T0;Q8K3A0	1;1;1	1;1;1	1;1;1	Iron-sulfur cluster co-chaperone protein HscB, mitochondrial	Hscb	;;	3	1	1	1	0	0	0	0	0	0	0	0	0	19.8	19.8	19.8	10.736	91	91;234;234	2		1	1	-2				0	0	0	0	0	0	0	0	+			80	1667	TRUE	1704
A0A0R4J0T5;P28659-2;P28659-3;P28659;P28659-4	A0A0R4J0T5;P28659-2;P28659-3;P28659;P28659-4	3;3;3;3;3	3;3;3;3;3	3;3;3;3;3	CUGBP Elav-like family member 1	Celf1	;;;;	5	3	3	3	2	3	3	2	3	3	2	3	3	9.7	9.7	9.7	52.178	487	487;482;483;486;513	2		13	0	19.494	By matching	By matching	By MS/MS	7	9.7	9.7	4639100	191440	259330	2152400	5				81	629;2083;9425	True;True;True	645;2125;9596
A0A0R4J0T8;Q9D8S3	A0A0R4J0T8;Q9D8S3	2;2	2;2	2;2	ADP-ribosylation factor GTPase-activating protein 3	Arfgap3	;	2	2	2	2	2	2	2	2	2	2	2	2	2	5.7	5.7	5.7	57.542	524	524;523	2		10	0.0024038	10.987	By matching	By matching	By MS/MS	5.7	5.7	5.7	3870500	225590	377180	1339400	2				82	3505;5778	True;True	3563;5863
A0A0R4J0W6;Q9CRC8	A0A0R4J0W6;Q9CRC8	5;5	5;5	5;5	Leucine-rich repeat-containing protein 40	Lrrc40	;	2	5	5	5	3	4	5	3	4	5	3	4	5	14	14	14	68.048	602	602;602	2		21	0	36.008	By matching	By matching	By MS/MS	7.8	10.1	14	9022500	470570	559850	3399300	13				83	4147;4804;4868;5387;8096	True;True;True;True;True	4214;4880;4945;5468;8244
A0A0R4J0Z1;P08003	A0A0R4J0Z1;P08003	7;7	7;7	7;7	Protein disulfide-isomerase A4	Pdia4	;	2	7	7	7	0	1	7	0	1	7	0	1	7	12.9	12.9	12.9	72.369	641	641;638	2		20	0	43.055		By matching	By MS/MS	0	2.5	12.9	13324000	0	75558	5495100	15				84	2475;2565;3781;5967;7014;7250;9041	True;True;True;True;True;True;True	2523;2614;3845;6054;7123;7362;9202
A0A0R4J119;Q7TMB8-2;Q7TMB8;F6QD74;Q5SQX6;A0A0U1RQ05	A0A0R4J119;Q7TMB8-2;Q7TMB8;F6QD74;Q5SQX6	3;3;3;2;2;1	3;3;3;2;2;1	3;3;3;2;2;1	Cytoplasmic FMR1-interacting protein 1;Cytoplasmic FMR1-interacting protein 2	Cyfip1;Cyfip2	;;;;	6	3	3	3	3	2	3	3	2	3	3	2	3	2.7	2.7	2.7	144.92	1251	1251;1251;1253;948;1253;969	2		12	0	18.66	By matching	By matching	By MS/MS	2.7	1.8	2.7	4311400	373920	310360	1758600	7				85	5151;8789;9857	True;True;True	5232;8946;10035
D3YUC9;A0A0R4J139	D3YUC9;A0A0R4J139	1;1	1;1	1;1		Msrb3	;	2	1	1	1	1	1	1	1	1	1	1	1	1	9.6	9.6	9.6	12.058	114	114;186	2		5	0.003885	8.5745	By MS/MS	By MS/MS	By MS/MS	9.6	9.6	9.6	9006200	684480	663080	3089900	15				86	7408	TRUE	7522
A0A0R4J146;Q3UFY7-2;Q3UFY7-4;Q3UFY7	A0A0R4J146;Q3UFY7-2;Q3UFY7-4;Q3UFY7	1;1;1;1	1;1;1;1	1;1;1;1	7-methylguanosine phosphate-specific 5-nucleotidase	Nt5c3b	;;;	4	1	1	1	1	1	1	1	1	1	1	1	1	10.5	10.5	10.5	29.726	257	257;261;292;300	2		5	0.0099272	6.203	By matching	By matching	By matching	10.5	10.5	10.5	2230100	138270	166380	590840	1				87	8580	TRUE	8735
A0A0R4J170;Q3TKT4;Q3TKT4-2;G3UX35;E9QAB8;F2Z4A9;H3BLH0;Q6DIC0;H3BJK2	A0A0R4J170;Q3TKT4;Q3TKT4-2;G3UX35	10;10;10;8;2;2;2;2;1	10;10;10;8;2;2;2;2;1	10;10;10;8;2;2;2;2;1	Transcription activator BRG1	Smarca4	;;;	9	10	10	10	10	9	10	10	9	10	10	9	10	8.1	8.1	8.1	181.85	1617	1617;1613;1614;1267;1510;1583;1601;1577;1525	2		47	0	69.549	By MS/MS	By matching	By MS/MS	8.1	6.9	8.1	17723000	3279600	1464400	6202100	27				88	425;1572;2124;2322;3153;3272;4260;4814;8989;9247	True;True;True;True;True;True;True;True;True;True	438;1607;2166;2370;3210;3330;4329;4890;9150;9416
A0A0R4J187;P23475;E9Q0B8;E9PZD4;E9Q163;E9Q4A4	A0A0R4J187;P23475	11;11;4;3;2;1	11;11;4;3;2;1	11;11;4;3;2;1	X-ray repair cross-complementing protein 6	Xrcc6	;	6	11	11	11	11	10	9	11	10	9	11	10	9	26.8	26.8	26.8	69.484	608	608;608;217;97;106;27	2		44	0	72.575	By MS/MS	By MS/MS	By MS/MS	26.8	23.5	21.5	19862000	5799100	2439000	7258000	24				89	1313;1554;1580;4065;4189;6447;6474;6994;7499;8333;9053	True;True;True;True;True;True;True;True;True;True;True	1344;1589;1615;4131;4256;6549;6576;7103;7619;8486;9214
A0A0R4J1E2;P57776-3;F6ZFU0;E9PUM6;Q9CVV2;D3Z356	A0A0R4J1E2;P57776-3;F6ZFU0	20;19;17;4;3;1	20;19;17;4;3;1	7;7;6;4;3;1	Elongation factor 1-delta	Eef1d	;;	6	20	20	7	20	19	19	20	19	19	7	6	7	47.3	47.3	18.9	72.93	660	660;660;552;229;182;101	1.94	7	104	0	323.31	By MS/MS	By MS/MS	By MS/MS	47.3	42.3	42.9	605340000	37297000	57859000	227990000	186				90	335;744;1102;2485;2810;2854;3013;3442;4398;4639;4733;4907;5609;5610;5872;6883;7688;7715;7974;8128	True;True;True;True;True;True;True;True;True;True;True;True;True;True;True;True;True;True;True;True	346;760;1128;2533;2864;2908;3067;3500;4470;4715;4809;4985;5692;5693;5957;6992;7822;7849;8116;8278
A0A0R4J1E3;Q9QXS6-2;Q9QXS6-3;Q9QXS6;F7CPL2	A0A0R4J1E3;Q9QXS6-2;Q9QXS6-3;Q9QXS6;F7CPL2	3;3;3;3;2	3;3;3;3;2	3;3;3;3;2	Drebrin	Dbn1	;;;;	5	3	3	3	3	2	2	3	2	2	3	2	2	7.9	7.9	7.9	72.544	661	661;368;660;706;169	2		14	0	24.415	By matching	By MS/MS	By MS/MS	7.9	5.4	5.4	9803300	471760	643080	3500500	13				91	4722;5658;10135	True;True;True	4798;5742;10317
A0A0R4J1I0;Q8C796	A0A0R4J1I0;Q8C796	1;1	1;1	1;1	REST corepressor 2	Rcor2	;	2	1	1	1	1	0	1	1	0	1	1	0	1	2.5	2.5	2.5	53.304	479	479;523	2		2	0.0049365	6.6534	By MS/MS		By matching	2.5	0	2.5	351890	115810	0	236080	1				92	1217	TRUE	1248
A0A0R4J1N9;P40630-2;P40630;D3Z0F3	A0A0R4J1N9;P40630-2;P40630;D3Z0F3	2;2;2;1	2;2;2;1	2;2;2;1	Transcription factor A, mitochondrial	Tfam	;;;	4	2	2	2	2	2	2	2	2	2	2	2	2	13.1	13.1	13.1	23.384	199	199;215;243;143	2		9	0	18.393	By MS/MS	By matching	By MS/MS	13.1	13.1	13.1	3370400	856720	294950	1391700	3				93	7442;8127	True;True	7556;8277
A0A0R4J1Z3;Q9CR67;Q9CZM3	A0A0R4J1Z3;Q9CR67;Q9CZM3	2;2;1	2;2;1	2;2;1	Transmembrane protein 33	Tmem33	;;	3	2	2	2	1	1	2	1	1	2	1	1	2	11.8	11.8	11.8	27.932	246	246;247;126	2		6	0.0016556	11.546	By matching	By matching	By MS/MS	4.9	4.9	11.8	1876300	170440	143720	908710	2				94	549;4461	True;True	563;4534
A0A0R4J259;Q7TMK9-2;G3UZI2;Q7TMK9;G3V018;G3UXJ6;G3UZ48;G3UWM1;G3XA76;G3UY67;G3UXU5;S4R1E9;G3UYK7	A0A0R4J259;Q7TMK9-2;G3UZI2;Q7TMK9;G3V018;G3UXJ6;G3UZ48	13;13;12;12;11;9;9;6;3;1;1;1;1	9;9;8;8;7;7;6;4;3;1;0;0;1	9;9;8;8;7;7;6;4;3;1;0;0;1	Heterogeneous nuclear ribonucleoprotein Q	Syncrip	;;;;;;	13	13	9	9	11	12	11	7	9	7	7	9	7	28.3	21.2	21.2	62.543	561	561;562;527;623;588;448;464;196;94;59;67;72;97	2		41	0	86.033	By MS/MS	By MS/MS	By MS/MS	24.1	26.7	24.4	39961000	3076800	3814900	12870000	35				95	423;1393;1896;2208;2962;3398;4845;5050;5459;6458;7407;8390;9742	True;True;True;True;False;True;True;False;True;True;False;False;True	436;1424;1937;2251;3016;3456;4921;5128;5542;6560;7521;8543;9919
A0A0U1RNT6;A0A0U1RNK6;Q99J57;Q3THS6;A0A0U1RQ95;Q91X83	A0A0U1RNT6;A0A0U1RNK6;Q99J57;Q3THS6;A0A0U1RQ95	3;3;3;3;2;1	3;3;3;3;2;1	3;3;3;3;2;1	S-adenosylmethionine synthase;S-adenosylmethionine synthase isoform type-2	Mat2a	;;;;	6	3	3	3	3	3	3	3	3	3	3	3	3	14.9	14.9	14.9	39.738	362	362;365;395;395;192;396	2		14	0	20.196	By MS/MS	By matching	By MS/MS	14.9	14.9	14.9	7770800	479570	613400	2896300	11				96	3801;4079;8368	True;True;True	3865;4146;8521
A0A0U1RPD3;D3Z3Y4;Q921W2;Q545C1;P70318	A0A0U1RPD3;D3Z3Y4;Q921W2;Q545C1;P70318	1;1;1;1;1	1;1;1;1;1	1;1;1;1;1	Nucleolysin TIAR	Tial1	;;;;	5	1	1	1	1	1	1	1	1	1	1	1	1	7.4	7.4	7.4	26.95	244	244;336;375;392;392	2		5	0.0049929	6.7496	By matching	By matching	By MS/MS	7.4	7.4	7.4	1915000	184240	108440	549320	2				97	4836	TRUE	4912
E9Q5Q0;Q3TGG2;A0A0U1RPL0;Q7TQH0-3;Q7TQH0;Q7TQH0-2;J3QP59	E9Q5Q0;Q3TGG2;A0A0U1RPL0;Q7TQH0-3;Q7TQH0;Q7TQH0-2	9;9;9;9;9;9;1	9;9;9;9;9;9;1	9;9;9;9;9;9;1	Ataxin-2-like protein	Atxn2l	;;;;;	7	9	9	9	4	5	8	4	5	8	4	5	8	14.1	14.1	14.1	92.071	863	863;994;1096;1043;1049;1074;219	1.81	6	26	0	52.629	By matching	By MS/MS	By MS/MS	6.6	8.6	12.1	13799000	876250	1040700	5248000	13				98	1900;1991;2320;2659;3261;3766;5629;6475;8748	True;True;True;True;True;True;True;True;True	1941;2032;2368;2708;3318;3830;5713;6577;8905
Q8BVQ0;A0MNP4;Q9ERF3;D6RDC7	Q8BVQ0;A0MNP4;Q9ERF3;D6RDC7	2;2;2;1	2;2;2;1	2;2;2;1	WD repeat-containing protein 61;WD repeat-containing protein 61, N-terminally processed	Wdr61	;;;	4	2	2	2	2	2	2	2	2	2	2	2	2	13.6	13.6	13.6	30.928	279	279;305;305;207	2		10	0	12.839	By matching	By matching	By MS/MS	13.6	13.6	13.6	5108000	275370	403200	1781200	7				99	4565;7808	True;True	4640;7946
A1BN54;Q7TPR4;Q9JI91;O88990;D3YY95;D3Z761;D3Z0L8	A1BN54;Q7TPR4	10;10;4;3;2;1;1	4;4;1;0;1;0;0	4;4;1;0;1;0;0	Alpha-actinin-1	Actn1	;	7	10	4	4	1	5	10	0	2	4	0	2	4	15.1	6.9	6.9	102.72	887	887;892;894;900;159;133;206	2		12	0	24.497	By matching	By matching	By MS/MS	1.4	7.1	15.1	5645900	0	185520	2198300	6				100	393;1062;2423;4756;4786;5457;5885;8455;9182;9283	True;False;False;True;False;False;True;False;False;True	406;1088;2471;4832;4862;5540;5970;8608;9349;9452
A1L3B8;P26516	A1L3B8;P26516	4;4	4;4	4;4	26S proteasome non-ATPase regulatory subunit 7	Psmd7	;	2	4	4	4	1	2	4	1	2	4	1	2	4	23.4	23.4	23.4	36.539	321	321;321	2		13	0	40.95	By matching	By matching	By MS/MS	7.5	15	23.4	8727700	159980	425420	3545800	15				101	1400;1596;8318;9729	True;True;True;True	1431;1631;8471;9906
A2A4J1;Q4FK54;P61290;A2A4J3	A2A4J1;Q4FK54;P61290;A2A4J3	2;2;2;1	2;2;2;1	2;2;2;1	Proteasome activator complex subunit 3	Psme3	;;;	4	2	2	2	2	2	2	2	2	2	2	2	2	12.8	12.8	12.8	23.406	203	203;254;254;154	2		15	0	14.539	By matching	By matching	By MS/MS	12.8	12.8	12.8	7849100	379050	545410	3487500	7				102	7862;8766	True;True	8002;8923
A2A4Z1;A2A4Z0;Q9D1C1	A2A4Z1;A2A4Z0;Q9D1C1	3;3;3	3;3;3	3;3;3	Ubiquitin-conjugating enzyme E2 C	Ube2c	;;	3	3	3	3	3	3	3	3	3	3	3	3	3	35.7	35.7	35.7	18.474	171	171;179;179	2		14	0	22.316	By matching	By matching	By MS/MS	35.7	35.7	35.7	7334900	608580	551080	2675700	7				103	783;5701;8448	True;True;True	804;5785;8601
A2A547;Q5I0T8;P84099	A2A547;Q5I0T8;P84099	4;4;4	4;4;4	4;4;4	Ribosomal protein L19;60S ribosomal protein L19	Rpl19	;;	3	4	4	4	3	3	3	3	3	3	3	3	3	18	18	18	23.247	194	194;196;196	2		21	0	53.401	By MS/MS	By MS/MS	By MS/MS	13.4	13.9	13.4	63242000	5710100	5187600	19687000	37				104	4139;4705;5285;9745	True;True;True;True	4206;4781;5366;9922
A2A7S7;Q91WQ3;F6VXZ2	A2A7S7;Q91WQ3	21;21;2	21;21;2	21;21;2	Tyrosine--tRNA ligase;Tyrosine--tRNA ligase, cytoplasmic;Tyrosine--tRNA ligase, cytoplasmic, N-terminally processed	Yars	;	3	21	21	21	18	18	19	18	18	19	18	18	19	43.1	43.1	43.1	63.001	564	564;528;129	2		94	0	196.1	By MS/MS	By MS/MS	By MS/MS	38.3	38.3	40.2	90441000	5584400	6969700	32751000	107				105	301;347;631;1211;3397;3846;3937;4315;4785;6513;6627;7170;7172;7524;8706;8823;8824;8848;8849;8962;10029	True;True;True;True;True;True;True;True;True;True;True;True;True;True;True;True;True;True;True;True;True	312;359;647;1242;3455;3910;4001;4385;4861;6615;6733;7279;7281;7644;8861;8982;8983;9007;9008;9121;10211
A2A8V8;A2A8V9;E9PUK6;Q52KI8;E9QKA4;Q52KI8-2;A2A983;F7BWM1;F6T4M4;F6UK16	A2A8V8;A2A8V9;E9PUK6;Q52KI8;E9QKA4;Q52KI8-2	8;8;8;8;7;7;3;3;2;1	8;8;8;8;7;7;3;3;2;1	8;8;8;8;7;7;3;3;2;1	Serine/arginine repetitive matrix protein 1	Srrm1	;;;;;	10	8	8	8	6	7	7	6	7	7	6	7	7	13	13	13	102.66	909	909;918;923;946;897;897;198;239;140;318	1.76	10	31	0	75.311	By MS/MS	By MS/MS	By MS/MS	8.4	10.2	11.7	24037000	2030300	2149000	8590300	24				106	677;1563;2041;2407;4570;4662;6145;9459	True;True;True;True;True;True;True;True	693;1598;2082;2455;4645;4738;6237;9632
A2AAN2;Q8BMA6	A2AAN2;Q8BMA6	5;5	5;5	5;5	Signal recognition particle subunit SRP68	Srp68	;	2	5	5	5	3	4	5	3	4	5	3	4	5	12.4	12.4	12.4	65.952	587	587;625	2		22	0	37.58	By matching	By matching	By MS/MS	7.7	9.9	12.4	10691000	355500	687990	3639700	12				107	563;1888;2499;3931;4915	True;True;True;True;True	577;1929;2548;3995;4993
A2AB60;Q9JL26-2;Q9JL26	A2AB60;Q9JL26-2;Q9JL26	1;1;1	1;1;1	1;1;1	Formin-like protein 1	Fmnl1	;;	3	1	1	1	1	1	1	1	1	1	1	1	1	1.3	1.3	1.3	121.54	1090	1090;1064;1094	2		6	0.0048883	6.581	By matching	By MS/MS	By MS/MS	1.3	1.3	1.3	5369900	408180	442030	1709600	4				108	386	TRUE	399
L7N236;B1B0X6;A2AJU2;Q62012;L7N278;L7MU67;E9QA14;E9Q1L3;B1B0X0;B1AVZ5;B1AV09;A2BI72;A2BI02;A2ADW8	L7N236;B1B0X6;A2AJU2;Q62012;L7N278;L7MU67;E9QA14;E9Q1L3;B1B0X0;B1AVZ5;B1AV09;A2BI72;A2BI02;A2ADW8	1;1;1;1;1;1;1;1;1;1;1;1;1;1	1;1;1;1;1;1;1;1;1;1;1;1;1;1	1;1;1;1;1;1;1;1;1;1;1;1;1;1		Gm15127;Gm15114;Gm10439;Ott;Luzp4;Gm15097;Gm15107;Gm15093;Gm15080;Gm15128	;;;;;;;;;;;;;	14	1	1	1	0	1	0	0	1	0	0	1	0	5.3	5.3	5.3	50.972	433	433;433;433;449;449;449;449;449;449;449;449;449;449;449	1	2		0.003882	8.5607		By MS/MS		0	5.3	0	0	0	0	0	0				109	10011	TRUE	10193
A2AF81;F6S1R2;Q8N9S3-2;Q8N9S3-3;Q8N9S3	A2AF81;F6S1R2;Q8N9S3-2;Q8N9S3-3;Q8N9S3	1;1;1;1;1	1;1;1;1;1	1;1;1;1;1	Activator of 90 kDa heat shock protein ATPase homolog 2	Ahsa2	;;;;	5	1	1	1	1	1	1	1	1	1	1	1	1	5.5	5.5	5.5	22.402	200	200;317;283;286;331	2		5	0.0061183	6.3737	By matching	By matching	By MS/MS	5.5	5.5	5.5	1171500	93379	74725	457220	2				110	860	TRUE	883
A2AFI9;A2AFJ1;Q60973;F6ZLC6;F6U539	A2AFI9;A2AFJ1;Q60973	10;10;10;3;1	10;10;10;3;1	7;7;7;2;0	Histone-binding protein RBBP7	Rbbp7	;;	5	10	10	7	7	6	9	7	6	9	5	3	7	52.8	52.8	45.6	43.595	386	386;416;425;236;76	2		42	0	94.546	By MS/MS	By MS/MS	By MS/MS	36.8	20.2	50.8	35595000	3208300	2282700	13358000	32				111	438;1190;1662;1961;2158;3646;5456;5531;7865;8628	True;True;True;True;True;True;True;True;True;True	451;1217;1699;2002;2200;3705;5539;5614;8005;8783
A2AFQ0;Q7TMY8-4;Q7TMY8-3;Q7TMY8;Q7TMY8-2	A2AFQ0;Q7TMY8-4;Q7TMY8-3;Q7TMY8;Q7TMY8-2	2;2;2;2;1	2;2;2;2;1	2;2;2;2;1	E3 ubiquitin-protein ligase HUWE1	Huwe1	;;;;	5	2	2	2	1	1	0	1	1	0	1	1	0	0.6	0.6	0.6	482.69	4378	4378;3832;4362;4377;3364	1.8	1	4	0.0039463	10.58	By matching	By matching		0.3	0.3	0	661200	193830	65300	0	1				112	3332;9143	True;True	3390;9309
Q99N15;A2AFQ2;O08756	Q99N15;A2AFQ2;O08756	3;3;2	3;3;2	3;3;2	3-hydroxyacyl-CoA dehydrogenase type-2	Hsd17b10	;;	3	3	3	3	1	3	3	1	3	3	1	3	3	21.1	21.1	21.1	27.273	261	261;271;261	2		12	0	18.166	By matching	By matching	By MS/MS	6.1	21.1	21.1	4674300	91699	371110	2008100	5				113	3204;5081;9723	True;True;True	3261;5159;9900
A2AFQ9;E9PUU4;Q8BX17	A2AFQ9;E9PUU4;Q8BX17	2;2;2	2;2;2	2;2;2	Gem-associated protein 5	Gemin5	;;	3	2	2	2	2	2	2	2	2	2	2	2	2	2	2	2	166.52	1501	1501;1503;1502	2		10	0.0016488	11.484	By matching	By matching	By MS/MS	2	2	2	2957900	197570	193510	847040	2				114	5187;8152	True;True	5268;8302
A2AG50-2;A2AG50;A2AG51;A2AG50-3;Q8C0A6	A2AG50-2;A2AG50;A2AG51;A2AG50-3	5;5;4;4;1	5;5;4;4;1	5;5;4;4;1	MAP7 domain-containing protein 2	Map7d2	;;;	5	5	5	5	5	4	5	5	4	5	5	4	5	11.9	11.9	11.9	66.6	597	597;781;402;296;74	2		22	0	30.759	By matching	By matching	By MS/MS	11.9	10.2	11.9	7176400	930810	496660	2356900	10				115	250;580;1913;5732;6672	True;True;True;True;True	260;595;1954;5817;6778
A2AGN7;O88685;B7ZCF1;A0A087WPH7;F6Q2E3	A2AGN7;O88685;B7ZCF1;A0A087WPH7	8;8;7;5;3	8;8;7;5;3	8;8;7;5;3	26S protease regulatory subunit 6A	Psmc3	;;;	5	8	8	8	8	7	7	8	7	7	8	7	7	32.5	32.5	32.5	44.669	400	400;442;451;306;203	2		37	0	69.501	By matching	By matching	By MS/MS	32.5	30.2	30.2	17401000	1113900	1137900	5542500	21				116	625;1569;2853;4753;6159;6207;6976;8565	True;True;True;True;True;True;True;True	640;1604;2907;4829;6251;6303;7085;8720
Q543F1;A2AH85;O08810;G3UZ34	Q543F1;A2AH85;O08810;G3UZ34	12;12;12;11	11;11;11;10	10;10;10;9	116 kDa U5 small nuclear ribonucleoprotein component	Eftud2	;;;	4	12	11	10	8	11	11	7	10	10	7	9	9	18.7	17.7	16.7	109.36	971	971;972;971;962	2		47	0	75.592	By matching	By matching	By MS/MS	12	16.6	17.1	20582000	1058100	1588700	6911600	30				117	312;1951;2501;3030;3139;3789;4093;4312;4383;8145;8217;9480	True;True;True;False;True;True;True;True;True;True;True;True	323;1992;2550;3084;3196;3853;4160;4382;4454;8295;8367;9654
A2AI19;A2AI16;A2AI20;A2AI17;A2AI14;A2AI21;P35438-2;P35438	A2AI19;A2AI16;A2AI20;A2AI17;A2AI14;A2AI21;P35438-2;P35438	1;1;1;1;1;1;1;1	1;1;1;1;1;1;1;1	1;1;1;1;1;1;1;1	Glutamate receptor ionotropic, NMDA 1	Grin1	;;;;;;;	8	1	1	1	0	0	0	0	0	0	0	0	0	1.1	1.1	1.1	101.32	901	901;906;922;922;943;959;885;938	2		1	1	-2				0	0	0	0	0	0	0	0	+			118	10081	TRUE	10263
A2AIH8;Q9D711	A2AIH8;Q9D711	2;2	2;2	2;2	Pirin	Pir	;	2	2	2	2	1	1	2	1	1	2	1	1	2	11.1	11.1	11.1	27.942	253	253;290	2		8	0.0023847	10.828	By matching	By matching	By MS/MS	4.7	4.7	11.1	3208500	81214	130350	1026800	3				119	1277;6470	True;True	1308;6572
A2AJ72;Q3TIX6;A2AJ71;A0A0A6YY39;A0A0A6YVV5;A0A0A6YX76;F7AM43	A2AJ72;Q3TIX6	5;5;2;2;2;1;1	5;5;2;2;2;1;1	5;5;2;2;2;1;1		Fubp3	;	7	5	5	5	3	4	5	3	4	5	3	4	5	13.4	13.4	13.4	61.447	569	569;575;97;123;191;83;264	2		21	0	31.473	By matching	By matching	By MS/MS	6.9	9	13.4	10556000	322060	608110	4100900	10				120	360;506;889;2006;3842	True;True;True;True;True	373;520;913;2047;3906
Q8CFK1;A2AJH3;Q3THR4;O70311	Q8CFK1;A2AJH3;Q3THR4;O70311	5;5;5;5	3;3;3;3	3;3;3;3	Glycylpeptide N-tetradecanoyltransferase;Glycylpeptide N-tetradecanoyltransferase 2	Nmt2	;;;	4	5	3	3	3	3	3	1	1	1	1	1	1	17.5	10.7	10.7	56.537	485	485;498;529;529	2		8	0	17.563	By matching	By matching	By matching	9.5	9.5	12.2	1904200	189360	106240	584950	4				121	131;624;2151;2969;5831	True;True;False;False;True	137;639;2193;3023;5916
A2AJK6-3;A2AJK6	A2AJK6-3;A2AJK6	1;1	1;1	1;1	Chromodomain-helicase-DNA-binding protein 7	Chd7	;	2	1	1	1	0	0	1	0	0	1	0	0	1	0.4	0.4	0.4	331.19	2960	2960;2986	2		2	0.0087424	6.2871			By MS/MS	0	0	0.4	0	0	0	0	0				122	5465	TRUE	5548
A2AKI2;Q80TF6	A2AKI2;Q80TF6	1;1	1;1	1;1	Kinesin-like protein;StAR-related lipid transfer protein 9	Stard9	;	2	1	1	1	0	0	0	0	0	0	0	0	0	3.6	3.6	3.6	45.065	412	412;4561	2		1	0.0098619	6.1745				0	0	0	0	0	0	0	0				123	5953	TRUE	6038
A2AL12;Q8BG05	A2AL12;Q8BG05	17;17	1;1	1;1	Heterogeneous nuclear ribonucleoprotein A3	Hnrnpa3	;	2	17	1	1	15	14	16	0	0	1	0	0	1	53.8	5	5	34.476	318	318;379	2		3	0.0049261	6.6503	By matching	By matching	By MS/MS	48.7	48.4	53.8	4116800	0	0	1779600	4				124	1834;1835;2952;2988;2989;3908;3942;3943;5021;5022;6035;7260;7968;9795;9796;9968;9969	False;False;False;False;False;False;False;False;False;False;True;False;False;False;False;False;False	1874;1875;3006;3042;3043;3972;4006;4007;5099;5100;6125;7372;8110;9973;9974;10149;10150
F6TQL3;A2ALF2;Q6NZB0;A2ALF0;F6QIL6;F7CXJ2;A2ALF3;D3Z4I5	F6TQL3;A2ALF2;Q6NZB0;A2ALF0;F6QIL6;F7CXJ2;A2ALF3	4;4;4;3;2;2;2;1	4;4;4;3;2;2;2;1	4;4;4;3;2;2;2;1	DnaJ homolog subfamily C member 8	Dnajc8	;;;;;;	8	4	4	4	4	3	4	4	3	4	4	3	4	29.1	29.1	29.1	28.249	244	244;253;253;219;84;95;234;85	2		18	0	24.396	By matching	By matching	By MS/MS	29.1	16.8	29.1	12071000	1052600	542900	4227600	8				125	1931;4995;5790;7047	True;True;True;True	1972;5073;5875;7156
A2AMU9;Q9D0I8;A2AMV1;D6RCI7	A2AMU9;Q9D0I8;A2AMV1	8;8;7;3	8;8;7;3	8;8;7;3	mRNA turnover protein 4 homolog	Mrto4	;;	4	8	8	8	8	7	7	8	7	7	8	7	7	35.1	35.1	35.1	27.545	239	239;239;238;61	2		42	0	50.274	By matching	By MS/MS	By MS/MS	35.1	31.8	31.8	25984000	2388900	2247300	8244900	32				126	834;1916;2945;5016;7898;9429;10049;10116	True;True;True;True;True;True;True;True	856;1957;2999;5094;8039;9601;10231;10298
A2AMY5;Q91VX2;F6PYV5	A2AMY5;Q91VX2	6;6;2	6;6;2	6;6;2	Ubiquitin-associated protein 2	Ubap2	;	3	6	6	6	5	6	6	5	6	6	5	6	6	8.3	8.3	8.3	117.83	1131	1131;1132;245	2		28	0	41.605	By MS/MS	By MS/MS	By MS/MS	7.6	8.3	8.3	14909000	1485000	1443400	4950100	24				127	1255;4783;4808;5395;6645;7196	True;True;True;True;True;True	1286;4859;4884;5476;6751;7306
F6SSP6;A2AN08-3;A2AN08;A2AN08-5	F6SSP6;A2AN08-3;A2AN08;A2AN08-5	1;1;1;1	1;1;1;1	1;1;1;1	E3 ubiquitin-protein ligase UBR4	Ubr4	;;;	4	1	1	1	0	0	1	0	0	1	0	0	1	1.2	1.2	1.2	225.23	2065	2065;5156;5180;5208	2		3	0	12.315			By MS/MS	0	0	1.2	1039700	0	0	415790	1				128	3478	TRUE	3536
A2AP78;Q544R9;O54879	A2AP78;Q544R9;O54879	1;1;1	1;1;1	1;1;1	High mobility group protein B3	Hmgb3	;;	3	1	1	1	1	1	1	1	1	1	1	1	1	8.2	8.2	8.2	18.311	159	159;200;200	2		5	0.0055325	6.5137	By MS/MS	By MS/MS	By MS/MS	8.2	8.2	8.2	4185100	798100	614750	2008500	9				129	8044	TRUE	8190
A2AQA9;E9Q1W3	A2AQA9;E9Q1W3	1;1	1;1	1;1		Neb	;	2	1	1	1	0	0	1	0	0	1	0	0	1	0.2	0.2	0.2	800.56	6909	6909;7152	2		1	0.005521	6.5068			By MS/MS	0	0	0.2	0	0	0	0	0				130	7991	TRUE	8135
A2AQE4;P61202;P61202-2	A2AQE4;P61202;P61202-2	3;3;3	3;3;3	3;3;3	COP9 signalosome complex subunit 2	Cops2	;;	3	3	3	3	1	2	3	1	2	3	1	2	3	12.9	12.9	12.9	46.913	402	402;443;450	2		12	0	23.114	By matching	By matching	By MS/MS	3.5	6.7	12.9	6410700	107530	305410	2137700	7				131	2119;3838;7682	True;True;True	2161;3902;7816
A2AR02;A2AR01	A2AR02;A2AR01	8;4	8;4	8;4	Peptidyl-prolyl cis-trans isomerase G;Peptidyl-prolyl cis-trans isomerase	Ppig	;	2	8	8	8	8	8	8	8	8	8	8	8	8	12.9	12.9	12.9	88.324	752	752;127	2		40	0	73.065	By MS/MS	By MS/MS	By MS/MS	12.9	12.9	12.9	44896000	4804800	4236800	16884000	31				132	993;1227;1792;2230;3021;4165;8226;9684	True;True;True;True;True;True;True;True	1019;1258;1832;2273;3075;4232;8376;9860
A2ARP8;Q9QYR6;Q9QYR6-2	A2ARP8;Q9QYR6;Q9QYR6-2	3;3;3	2;2;2	2;2;2	Microtubule-associated protein 1A;MAP1A heavy chain;MAP1 light chain LC2	Map1a	;;	3	3	2	2	2	2	3	1	1	2	1	1	2	1.3	1	1	325.88	3014	3014;2776;3000	2		8	0	12.242	By matching	By matching	By MS/MS	0.8	0.8	1.3	2687100	179060	158740	966170	5				133	892;7979;9718	False;True;True	916;8123;9895
A2AS98;P28660-2;P28660	A2AS98;P28660-2;P28660	2;2;2	2;2;2	2;2;2	Nck-associated protein 1	Nckap1	;;	3	2	2	2	1	1	2	1	1	2	1	1	2	2.3	2.3	2.3	129.51	1134	1134;1037;1128	2		6	0	12.098	By matching	By matching	By MS/MS	1.1	1.1	2.3	1865400	71176	187290	874140	3				134	5897;6043	True;True	5982;6133
A2ASC6;Q8C570	A2ASC6;Q8C570	2;2	2;2	2;2	mRNA export factor	Rae1	;	2	2	2	2	2	2	2	2	2	2	2	2	2	19.7	19.7	19.7	22.241	203	203;368	2		10	0	14.199	By matching	By matching	By MS/MS	19.7	19.7	19.7	5197300	376560	394710	2073000	5				135	714;6246	True;True	730;6346
A2ASS6;E9Q8N1;E9Q8K5;A2ASS6-2;A2AT70;F7CR78	A2ASS6;E9Q8N1;E9Q8K5;A2ASS6-2	4;3;3;3;1;1	4;3;3;3;1;1	4;3;3;3;1;1	Titin	Ttn	;;;	6	4	4	4	2	3	1	2	3	1	2	3	1	0.1	0.1	0.1	3906.4	35213	35213;33467;33467;26886;3409;8272	2		13	0	27.034	By MS/MS	By MS/MS	By matching	0	0.1	0	32565000	1894600	4532500	3747800	11				136	1119;2059;5480;6646	True;True;True;True	1145;2100;5563;6752
A2ATM9;Q9R0B6	A2ATM9;Q9R0B6	1;1	1;1	1;1	Laminin subunit gamma-3	Lamc3	;	2	1	1	1	0	0	0	0	0	0	0	0	0	0.9	0.9	0.9	167.36	1537	1537;1581	2		1	0.0098103	6.1405				0	0	0	0	0	0	0	0				137	3481	TRUE	3539
A2ATU9;Q8BY71	A2ATU9;Q8BY71	1;1	1;1	1;1	Histone acetyltransferase type B catalytic subunit	Hat1	;	2	1	1	1	0	1	0	0	1	0	0	1	0	3.1	3.1	3.1	50.182	423	423;416	2		2	0.0062026	6.4885		By matching		0	3.1	0	921190	0	180200	0	2				138	5431	TRUE	5513
A2AU62;Q64012-2;Q64012;A2AU61;A2AU60	A2AU62;Q64012-2;Q64012;A2AU61	5;5;5;4;1	5;5;5;4;1	5;5;5;4;1	RNA-binding protein Raly	Raly	;;;	5	5	5	5	3	4	4	3	4	4	3	4	4	19.8	19.8	19.8	31.69	298	298;296;312;211;141	1.9	2	18	0	32.833	By MS/MS	By MS/MS	By MS/MS	9.7	12.4	12.4	8450500	600250	720630	2881300	18				139	3453;4976;5537;7854;7954	True;True;True;True;True	3511;5054;5620;7994;8096
F6VQ81;V9GWU5;Q3TUJ9;Q8BKP1;Q3TAI4;A2AUD5;Q9CYZ2	F6VQ81;V9GWU5;Q3TUJ9;Q8BKP1;Q3TAI4;A2AUD5;Q9CYZ2	1;1;1;1;1;1;1	1;1;1;1;1;1;1	1;1;1;1;1;1;1	Tumor protein D54	Tpd52l2	;;;;;;	7	1	1	1	0	1	1	0	1	1	0	1	1	13	13	13	17.619	161	161;170;186;200;206;229;220	2		4	0.0039093	9.3217		By matching	By MS/MS	0	13	13	2846300	0	113830	1147100	4				140	8634	TRUE	8789
A2AUE1;G5E8T0;P60904	A2AUE1;G5E8T0;P60904	1;1;1	1;1;1	1;1;1	DnaJ homolog subfamily C member 5	Dnajc5	;;	3	1	1	1	0	0	0	0	0	0	0	0	0	12.1	12.1	12.1	15.819	141	141;167;198	1	2		0.0080917	6.3089				0	0	0	0	0	0	0	0				141	7806	TRUE	7944
A2AUM6;P16254	A2AUM6;P16254	2;2	2;2	2;2	Signal recognition particle 14 kDa protein;Signal recognition particle 14 kDa protein, N-terminally processed	Srp14	;	2	2	2	2	1	1	2	1	1	2	1	1	2	26.8	26.8	26.8	11.234	97	97;110	2		8	0	13.359	By matching	By matching	By MS/MS	14.4	14.4	26.8	3339800	118090	94442	1301200	2				142	8004;9348	True;True	8149;9517
A2AUR7;Q9D031;Q01730;B1AYQ0	A2AUR7;Q9D031;Q01730	3;3;3;1	3;3;3;1	3;3;3;1	Ras suppressor protein 1	Rsu1	;;	4	3	3	3	2	0	3	2	0	3	2	0	3	21.9	21.9	21.9	29.543	260	260;277;277;112	2		11	0	20.064	By matching		By MS/MS	12.7	0	21.9	7101500	174900	0	3126500	10				143	267;5608;6480	True;True;True	278;5691;6582
A2AVJ7;Q99PL5;Q99PL5-12;Q99PL5-11;Q99PL5-10;Q99PL5-9;Q99PL5-8;Q99PL5-7;Q99PL5-6;Q99PL5-5;Q99PL5-4;Q99PL5-3;Q99PL5-2	A2AVJ7;Q99PL5	18;18;3;3;3;3;3;3;3;3;3;3;3	18;18;3;3;3;3;3;3;3;3;3;3;3	18;18;3;3;3;3;3;3;3;3;3;3;3	Ribosome-binding protein 1	Rrbp1	;	13	18	18	18	15	17	17	15	17	17	15	17	17	16.7	16.7	16.7	158.39	1464	1464;1605;209;229;250;284;330;380;380;398;641;701;842	2		84	0	128.85	By MS/MS	By MS/MS	By MS/MS	13.7	15	16.1	49681000	3739300	4590000	16994000	77				144	780;1120;1972;2204;2289;3587;5206;5288;5633;5740;7031;7414;7666;8268;8443;8531;8558;9062	True;True;True;True;True;True;True;True;True;True;True;True;True;True;True;True;True;True	801;1146;2013;2247;2336;3645;5287;5369;5717;5825;7140;7528;7800;8421;8596;8686;8713;9223
A2AVP3	A2AVP3	1	1	1		Pdcl		1	1	1	1	1	1	1	1	1	1	1	1	1	7.3	7.3	7.3	22.588	193	193	2		5	1	-2	By matching	By matching	By MS/MS	7.3	7.3	7.3	0	0	0	0	0	+			145	8031	TRUE	8176
A2AW05;Q08943;Q08943-2	A2AW05;Q08943;Q08943-2	4;4;4	4;4;4	4;4;4	FACT complex subunit SSRP1	Ssrp1	;;	3	4	4	4	2	1	4	2	1	4	2	1	4	8	8	8	71.527	623	623;708;713	2		12	0	27.877	By matching	By matching	By MS/MS	3.9	2.1	8	6375000	392620	174140	3310000	4				146	280;2453;6554;7477	True;True;True;True	291;2501;6659;7592
A2BDX3	A2BDX3	1	1	1	Adenylyltransferase and sulfurtransferase MOCS3;Molybdopterin-synthase adenylyltransferase;Molybdopterin-synthase sulfurtransferase	Mocs3		1	1	1	1	1	0	1	1	0	1	1	0	1	2	2	2	49.374	460	460	2		4	0.004902	6.5934	By MS/MS		By MS/MS	2	0	2	4106100	334560	0	1482200	8				147	9491	TRUE	9665
A2BG76;I7HIP8;A2BG75;A2BG77;P97863-3;P97863-2;P97863;A2ADI3;B1AUB6;B1AUB8;Q3TYK3;B1AUB9;D3YZ00;E9PUH7;B1AUC0;P70255-7;P70255-6;Q02780-6;P70255-4;P70257-2;P70257-1;Q02780-2;Q02780-5;P70257;Q02780-3;Q02780-7;Q02780-4;Q02780	A2BG76;I7HIP8;A2BG75;A2BG77;P97863-3;P97863-2;P97863;A2ADI3;B1AUB6;B1AUB8;Q3TYK3;B1AUB9;D3YZ00;E9PUH7;B1AUC0;P70255-7;P70255-6;Q02780-6;P70255-4;P70257-2;P70257-1;Q02780-2;Q02780-5;P70257;Q02780-3;Q02780-7;Q02780-4;Q02780	2;2;2;2;2;2;2;1;1;1;1;1;1;1;1;1;1;1;1;1;1;1;1;1;1;1;1;1	2;2;2;2;2;2;2;1;1;1;1;1;1;1;1;1;1;1;1;1;1;1;1;1;1;1;1;1	1;1;1;1;1;1;1;0;0;0;0;0;0;0;0;0;0;0;0;0;0;0;0;0;0;0;0;0	Nuclear factor 1;Nuclear factor 1 B-type;Nuclear factor 1 C-type;Nuclear factor 1 A-type;Nuclear factor 1 X-type	Nfib;Nfia;Nfix;Nfic	;;;;;;;;;;;;;;;;;;;;;;;;;;;	28	2	2	1	2	2	2	2	2	2	1	1	1	4.5	4.5	2.3	54.776	486	486;493;560;569;420;487;570;175;225;380;391;487;488;494;498;300;311;378;397;400;441;452;466;488;501;509;528;532	2		8	0	12.925	By MS/MS	By MS/MS	By MS/MS	4.5	4.5	4.5	2838200	921510	394730	1070600	6				148	3115;7635	True;True	3170;7768
F7BUP2;A2CG44;E9Q5P9;Q3UVC6;E9Q3M0;Q8BUN5;Q9JIW5;Q62432-2;Q62432	F7BUP2;A2CG44;E9Q5P9;Q3UVC6;E9Q3M0;Q8BUN5;Q9JIW5;Q62432-2;Q62432	1;1;1;1;1;1;1;1;1	1;1;1;1;1;1;1;1;1	1;1;1;1;1;1;1;1;1	Mothers against decapentaplegic homolog;Mothers against decapentaplegic homolog 3;Mothers against decapentaplegic homolog 9;Mothers against decapentaplegic homolog 2	Smad3;Smad2;Smad9	;;;;;;;;	9	1	1	1	1	1	1	1	1	1	1	1	1	9.1	9.1	9.1	16.447	143	143;233;244;430;434;425;430;437;467	2		5	0.0035791	6.7764	By matching	By matching	By MS/MS	9.1	9.1	9.1	1971100	276990	157840	798250	1				149	9081	TRUE	9244
Q8BPI2;F6V6T4;A2RS53;Q9R0Q3	Q8BPI2;F6V6T4;A2RS53;Q9R0Q3	3;3;3;3	3;3;3;3	3;3;3;3	Transmembrane emp24 domain-containing protein 2	Tmed2	;;;	4	3	3	3	1	3	3	1	3	3	1	3	3	33.9	33.9	33.9	13.011	112	112;176;201;201	2		17	0	19.706	By matching	By matching	By MS/MS	8	33.9	33.9	9102200	154210	726340	3223700	17				150	3512;4438;4938	True;True;True	3570;4510;5016
A2RS58;P47941	A2RS58;P47941	2;2	2;2	2;2	Crk-like protein	Crkl	;	2	2	2	2	1	2	2	1	2	2	1	2	2	8.9	8.9	8.9	33.83	303	303;303	2		9	0	15.967	By matching	By MS/MS	By MS/MS	4	8.9	8.9	4318600	240340	353610	1470000	8				151	4009;8180	True;True	4074;8330
A2RSB1;Q78ZA7	A2RSB1;Q78ZA7	6;6	4;4	4;4	Nucleosome assembly protein 1-like 4	Nap1l4	;	2	6	4	4	4	6	6	2	4	4	2	4	4	20	17.1	17.1	42.679	375	375;375	2		18	0	36.357	By matching	By matching	By MS/MS	12.3	20	20	9389200	316670	692690	2980000	12				152	1704;2806;2807;4878;5749;6685	True;False;False;True;True;True	1744;2860;2861;4956;5834;6791
A2RSK7;Q9WTN6	A2RSK7;Q9WTN6	1;1	1;1	1;1	Solute carrier family 22 member 21	Slc22a21	;	2	1	1	1	0	0	0	0	0	0	0	0	0	3.2	3.2	3.2	63.32	564	564;564	2		1	0.0099141	6.1994				0	0	0	0	0	0	0	0				153	5140	TRUE	5221
A2RSV8;P19783	A2RSV8;P19783	2;2	2;2	2;2	Cytochrome c oxidase subunit 4 isoform 1, mitochondrial	Cox4i1	;	2	2	2	2	2	2	2	2	2	2	2	2	2	18.3	18.3	18.3	19.53	169	169;169	2		10	0	15.017	By matching	By MS/MS	By MS/MS	18.3	18.3	18.3	8777900	475570	481140	3475000	12				154	1679;7518	True;True	1717;7638
A2RTT4;P61089	A2RTT4;P61089	4;4	4;4	4;4	Ubiquitin-conjugating enzyme E2 N	Ube2n	;	2	4	4	4	1	2	4	1	2	4	1	2	4	48.7	48.7	48.7	17.138	152	152;152	2		18	0	31.955	By matching	By MS/MS	By MS/MS	7.2	17.1	48.7	23089000	152830	740660	9296100	22				155	4959;8574;8788;9926	True;True;True;True	5037;8729;8945;10107
Q91YZ8;D3Z5M2;A3KFU5;A3KFU8;Q6PHQ9;V9GXG3	Q91YZ8;D3Z5M2;A3KFU5;A3KFU8;Q6PHQ9;V9GXG3	9;9;9;9;9;5	2;2;2;2;2;1	2;2;2;2;2;1	Polyadenylate-binding protein	Pabpc4;Gm10110	;;;;;	6	9	2	2	9	8	9	2	1	2	2	1	2	19.7	5	5	67.852	615	615;615;631;644;660;168	2		8	0.0016393	11.363	By matching	By matching	By matching	19.7	16.4	19.7	3661700	485050	126850	1375600	3				156	615;1908;2734;2977;4374;6148;6346;7357;7758	False;False;True;False;False;False;True;False;False	630;1949;2786;3031;4445;6240;6448;7471;7893
E9Q2Z4;Q5BL14;J3QM43;A3KGL9;B7ZCQ3;F6W687;P09602	E9Q2Z4;Q5BL14;J3QM43;A3KGL9;B7ZCQ3;F6W687;P09602	1;1;1;1;1;1;1	1;1;1;1;1;1;1	1;1;1;1;1;1;1	Non-histone chromosomal protein HMG-17	Gm16494;Hmgn2;Gm6594	;;;;;;	7	1	1	1	1	1	1	1	1	1	1	1	1	14.9	14.9	14.9	9.3114	87	87;90;95;96;109;112;90	2		5	0.0016474	11.467	By MS/MS	By matching	By MS/MS	14.9	14.9	14.9	2559500	525700	155940	1266200	2				157	5668	TRUE	5752
A3KGR9;Q9D8V0-3;Q9D8V0;Q9D8V0-4;Q6PGJ8;Q9D8V0-2	A3KGR9;Q9D8V0-3;Q9D8V0;Q9D8V0-4;Q6PGJ8;Q9D8V0-2	2;2;2;2;1;1	2;2;2;2;1;1	2;2;2;2;1;1	Minor histocompatibility antigen H13	H13;Hm13	;;;;;	6	2	2	2	0	0	2	0	0	2	0	0	2	6.3	6.3	6.3	38.174	347	347;378;378;394;224;173	2		5	0	12.437			By MS/MS	0	0	6.3	3263200	0	0	1955900	4				158	5825;7992	True;True	5910;8136
A3KGU5;A3KGU7;E9Q447;A3KGU9;P16546-2;P16546;A3KGU4	A3KGU5;A3KGU7;E9Q447;A3KGU9;P16546-2;P16546	22;22;22;22;22;22;2	22;22;22;22;22;22;2	22;22;22;22;22;22;2	Spectrin alpha chain, non-erythrocytic 1	Sptan1	;;;;;	7	22	22	22	19	18	22	19	18	22	19	18	22	14.4	14.4	14.4	282.89	2457	2457;2477;2478;2498;2452;2472;219	2		103	0	179.94	By MS/MS	By matching	By MS/MS	12.7	12.1	14.4	56662000	4188400	4011600	18663000	75				159	389;705;1405;1607;1612;1698;1717;1760;2126;2181;3207;3496;3655;3737;4366;5082;5649;6602;7983;8186;8868;9315	True;True;True;True;True;True;True;True;True;True;True;True;True;True;True;True;True;True;True;True;True;True	402;721;1436;1642;1647;1736;1757;1800;2168;2224;3264;3554;3714;3801;4437;5160;5733;6707;8127;8336;9027;9484
A4FUS1;P14131	A4FUS1;P14131	7;7	7;7	7;7	40S ribosomal protein S16	Rps16	;	2	7	7	7	6	6	6	6	6	6	6	6	6	47.3	47.3	47.3	16.445	146	146;146	2		36	0	64.642	By MS/MS	By MS/MS	By MS/MS	41.8	41.8	41.8	169020000	18107000	14944000	46467000	86				160	600;1319;3028;3263;5322;8518;9449	True;True;True;True;True;True;True	615;1350;3082;3320;5403;8673;9622
A5GZX3;Q9CPU0	A5GZX3;Q9CPU0	1;1	1;1	1;1	Lactoylglutathione lyase	Glo1	;	2	1	1	1	0	0	1	0	0	1	0	0	1	10.9	10.9	10.9	20.809	184	184;184	2		3	0.009849	6.1729			By MS/MS	0	0	10.9	1624200	0	0	546090	2				161	3140	TRUE	3197
A6H6H4;Q6ZWY8;CON__P21752;A0A0N4SVF0	A6H6H4;Q6ZWY8;CON__P21752;A0A0N4SVF0	2;2;1;1	2;2;1;1	2;2;1;1	Thymosin beta-10	Tmsb10	;;;	4	2	2	2	1	2	2	1	2	2	1	2	2	61.4	61.4	61.4	5.0256	44	44;44;42;67	2		9	0	51.335	By matching	By MS/MS	By MS/MS	31.8	61.4	61.4	45505000	249890	1269400	16753000	16			+	162	183;6666	True;True	189;6772
A8IP69;P61982	A8IP69;P61982	14;14	12;12	10;10	14-3-3 protein gamma;14-3-3 protein gamma, N-terminally processed	Ywhag	;	2	14	12	10	7	8	13	5	6	11	3	4	9	67.6	64.4	56.7	28.302	247	247;247	1.92	4	46	0	190.11	By matching	By matching	By MS/MS	33.2	41.3	59.5	72257000	593940	2076400	20286000	48				163	959;1497;1564;1968;2068;3890;5112;6499;6729;8164;8165;9002;9876;10005	True;True;False;True;True;True;True;False;True;True;True;True;True;True	984;1532;1599;2009;2109;3954;5193;6601;6837;8314;8315;9163;10057;10187
A8Y5E6;Q9R0E2	A8Y5E6;Q9R0E2	1;1	1;1	1;1	Procollagen-lysine,2-oxoglutarate 5-dioxygenase 1	Plod1	;	2	1	1	1	1	0	1	1	0	1	1	0	1	5.8	5.8	5.8	25.209	226	226;728	2		4	0.0049716	6.7335	By matching		By MS/MS	5.8	0	5.8	1469800	62085	0	640900	2				164	4926	TRUE	5004
F6SWU2;B0R0C1;Q8CFC2-2;Q8CFC2;Q8CFC2-3;F7CGS5;Q148A0;E9QLD2;D3Z1P7;P97500-4;Q80TY4;P97500-2;P97500	F6SWU2;B0R0C1;Q8CFC2-2;Q8CFC2;Q8CFC2-3	3;3;3;3;2;1;1;1;1;1;1;1;1	3;3;3;3;2;1;1;1;1;1;1;1;1	3;3;3;3;2;1;1;1;1;1;1;1;1	Myelin transcription factor 1	Myt1	;;;;	13	3	3	3	3	2	1	3	2	1	3	2	1	4.1	4.1	4.1	86.288	787	787;1169;1078;1127;1089;604;1045;1185;1187;497;1045;1185;1187	2		6	0	17.921	By MS/MS	By matching	By MS/MS	4.1	2.8	1.5	2010800	1600100	176740	233940	4				165	5691;6495;7803	True;True;True	5775;6597;7941
B1AQW2;P10637-5;P10637-4;P10637-3;B1AQW4	B1AQW2;P10637-5;P10637-4;P10637-3	11;11;10;10;2	11;11;10;10;2	1;1;1;1;1	Microtubule-associated protein;Microtubule-associated protein tau	Mapt	;;;	5	11	11	1	9	11	9	9	11	9	1	1	1	47.7	47.7	6.2	40.891	390	390;372;341;364;154	1.83	9	43	0	81.867	By MS/MS	By MS/MS	By MS/MS	43.6	47.7	38.5	32815000	2653400	3538700	12367000	28				166	230;3614;3987;3988;4869;5646;6872;7644;8241;8627;8937	True;True;True;True;True;True;True;True;True;True;True	238;3672;4051;4052;4946;5730;6981;7777;8392;8393;8782;9096
B1ARA3;Q4FZH2;P61255;B1ARA5	B1ARA3;Q4FZH2;P61255;B1ARA5	5;5;5;4	5;5;5;4	5;5;5;4	60S ribosomal protein L26	Rpl26	;;;	4	5	5	5	5	5	5	5	5	5	5	5	5	44.7	44.7	44.7	12.217	103	103;145;145;143	2		25	0	109.8	By MS/MS	By MS/MS	By MS/MS	44.7	44.7	44.7	87973000	9283200	9489200	28225000	62				167	650;1163;2665;4198;10133	True;True;True;True;True	666;1190;2714;4266;10315
B1AT82;Q9D0M1;B1AT83;B1AT84;Q5SWZ0;Q8R574	B1AT82;Q9D0M1	5;5;2;1;1;1	5;5;2;1;1;1	5;5;2;1;1;1	Phosphoribosyl pyrophosphate synthase-associated protein 1	Prpsap1	;	6	5	5	5	5	4	5	5	4	5	5	4	5	20.3	20.3	20.3	42.467	385	385;356;195;175;369;369	2		24	0	35.404	By matching	By matching	By MS/MS	20.3	16.9	20.3	10654000	1085100	682900	3635200	5				168	2015;2036;5203;8756;9124	True;True;True;True;True	2056;2077;5284;8913;9289
Q3MIA8;B1ATU4;G3UXW9;Q99LD4;Q99LD4-2	Q3MIA8;B1ATU4;G3UXW9;Q99LD4;Q99LD4-2	1;1;1;1;1	1;1;1;1;1	1;1;1;1;1	COP9 signalosome complex subunit 1	Gps1	;;;;	5	1	1	1	0	0	0	0	0	0	0	0	0	2.3	2.3	2.3	55.163	487	487;490;526;471;474	2		2	0.0055594	6.5535				0	0	0	414120	0	0	0	1				169	278	TRUE	289
B1AU76;B1AU75;Q99MD9;Q99MD9-2	B1AU76;B1AU75;Q99MD9;Q99MD9-2	6;6;6;5	6;6;6;5	6;6;6;5	Nuclear autoantigenic sperm protein	Nasp	;;;	4	6	6	6	4	4	5	4	4	5	4	4	5	22.5	22.5	22.5	48.765	448	448;773;773;421	2		23	0	41.184	By matching	By matching	By MS/MS	14.5	14.5	19.9	12705000	391630	716260	4455700	10				170	819;820;1713;3622;6029;7620	True;True;True;True;True;True	841;842;1753;3680;6119;7753
B1AUL5;B1AUL6;P97504	B1AUL5;B1AUL6;P97504	1;1;1	1;1;1	1;1;1	Non-specific protein-tyrosine kinase;Cytoplasmic tyrosine-protein kinase BMX	Bmx	;;	3	1	1	1	0	0	1	0	0	1	0	0	1	2.2	2.2	2.2	75	651	651;655;651	2		2	0.0061728	6.4498			By MS/MS	0	0	2.2	0	0	0	0	0				171	6797	TRUE	6906
B1AUX2;Q61191	B1AUX2;Q61191	3;3	3;3	3;3	Host cell factor 1;HCF N-terminal chain 1;HCF N-terminal chain 2;HCF N-terminal chain 3;HCF N-terminal chain 4;HCF N-terminal chain 5;HCF N-terminal chain 6;HCF C-terminal chain 1;HCF C-terminal chain 2;HCF C-terminal chain 3;HCF C-terminal chain 4;HCF C-terminal chain 5;HCF C-terminal chain 6	Hcfc1	;	2	3	3	3	2	3	3	2	3	3	2	3	3	2.2	2.2	2.2	215.05	2090	2090;2045	2		14	0	20.188	By matching	By matching	By MS/MS	1.4	2.2	2.2	6553800	378270	600680	2017500	8				172	3783;7889;8914	True;True;True	3847;8030;9073
B1AWE0;Q6PFA2	B1AWE0;Q6PFA2	1;1	1;1	1;1		Clta	;	2	1	1	1	0	1	1	0	1	1	0	1	1	9.7	9.7	9.7	23.478	216	216;218	2		4	0.0035817	6.7799		By matching	By MS/MS	0	9.7	9.7	1909300	0	110380	758450	1				173	31	TRUE	32
B1AX98;E9PV22;Q505F5;F6Z4L9;F6YT33	B1AX98;E9PV22;Q505F5	13;13;13;3;2	13;13;13;3;2	13;13;13;3;2	Leucine-rich repeat-containing protein 47	Lrrc47	;;	5	13	13	13	12	11	12	12	11	12	12	11	12	29.3	29.3	29.3	63.589	581	581;603;581;123;79	2		59	0	94.635	By MS/MS	By MS/MS	By MS/MS	27.7	25.6	26.9	35667000	4016600	3496800	11406000	46				174	1259;1324;1646;2110;2138;2246;3218;6271;7043;8156;8480;9337;9671	True;True;True;True;True;True;True;True;True;True;True;True;True	1290;1355;1683;2152;2180;2289;3275;6372;7152;8306;8633;9506;9846
Q3UR02;Q564D8;Q80Y51;B1AXZ4;B1AXZ5;Q60899;B1AXZ0;Q80UJ0;A2A9S2;A2A9R8;A2A9R6;B1AXZ6;Q8BVA9;A2A9S0;Q61701;A2A9S3;Q61701-2;A2A9S1;A2A9R5;H3BLG7;A2A9R4	Q3UR02;Q564D8;Q80Y51;B1AXZ4;B1AXZ5;Q60899;B1AXZ0;Q80UJ0;A2A9S2;A2A9R8;A2A9R6;B1AXZ6;Q8BVA9;A2A9S0;Q61701;A2A9S3;Q61701-2	5;5;5;5;5;5;4;4;4;4;4;4;4;4;4;3;3;1;1;1;1	5;5;5;5;5;5;4;4;4;4;4;4;4;4;4;3;3;1;1;1;1	2;2;2;2;2;2;2;2;1;1;1;2;1;1;1;1;1;1;1;1;1	ELAV-like protein;ELAV-like protein 2;ELAV-like protein 4	Elavl2;Elavl4	;;;;;;;;;;;;;;;;	21	5	5	2	3	3	5	3	3	5	1	1	2	21.4	21.4	7.8	39.489	359	359;360;373;388;389;360;346;347;366;366;371;376;380;383;385;356;358;92;95;125;138	2		20	0	31.678	By matching	By matching	By MS/MS	13.9	13.9	21.4	9670900	428360	462990	3639700	10				175	1125;2703;2984;7746;8589	True;True;True;True;True	1151;2754;3038;7881;8744
B1AY10	B1AY10	1	1	1	Transcriptional repressor NF-X1	Nfx1		1	1	1	1	0	0	1	0	0	1	0	0	1	2	2	2	123.81	1114	1114	2		2	0.0049893	6.748			By MS/MS	0	0	2	0	0	0	0	0				176	7282	TRUE	7395
B2MWM9;P14211	B2MWM9;P14211	12;12	12;12	12;12	Calreticulin	Calr	;	2	12	12	12	0	9	12	0	9	12	0	9	12	41.1	41.1	41.1	47.994	416	416;416	2		47	0	123.96		By matching	By MS/MS	0	38.7	41.1	64674000	0	1725200	24657000	60				177	1019;1162;1471;1472;2205;2497;2803;3515;3814;4654;5034;7631	True;True;True;True;True;True;True;True;True;True;True;True	1045;1189;1505;1506;2248;2546;2857;3573;3878;4730;5112;7764
E9QAI5;B2RQC6;G3UWN2;B2RQC6-2;E9QAT6	E9QAI5;B2RQC6;G3UWN2;B2RQC6-2;E9QAT6	13;13;12;12;7	13;13;12;12;7	13;13;12;12;7	CAD protein;Glutamine-dependent carbamoyl-phosphate synthase;Aspartate carbamoyltransferase;Dihydroorotase	Cad	;;;;	5	13	13	13	6	10	13	6	10	13	6	10	13	10.1	10.1	10.1	236.25	2162	2162;2225;2164;2154;971	2		54	0	85.563	By matching	By matching	By MS/MS	4.4	7.1	10.1	20379000	625790	1378300	7268100	34				178	382;1022;1692;1867;4767;5089;5304;5942;6328;6430;8500;9068;9333	True;True;True;True;True;True;True;True;True;True;True;True;True	395;1048;1730;1908;4843;5167;5385;6027;6430;6532;8655;9229;9502
B2RXX9;B2RQQ1;Q91Z83;Q02566;E9Q264	B2RXX9;B2RQQ1;Q91Z83;Q02566;E9Q264	3;3;3;3;2	2;2;2;2;1	2;2;2;2;1	Myosin-7;Myosin-6	Myh7;Myh6;Myh15	;;;;	5	3	2	2	3	2	1	2	1	0	2	1	0	1.6	1.1	1.1	222.88	1935	1935;1938;1935;1938;1925	2		5	0.0016367	11.326	By MS/MS	By matching	By matching	1.6	1.1	0.5	3914200	318860	602950	0	1				179	1046;4646;9545	False;True;True	1072;4722;9720
E9QA74;E9Q405;K3W4L0;B2RRE2;E9QAX2;Q9JMH9-5;Q9JMH9-7;Q9JMH9-2;Q9JMH9-4;Q9JMH9-1;Q9JMH9;Q9JMH9-6	E9QA74;E9Q405;K3W4L0;B2RRE2;E9QAX2;Q9JMH9-5;Q9JMH9-7;Q9JMH9-2;Q9JMH9-4;Q9JMH9-1;Q9JMH9;Q9JMH9-6	2;2;2;2;2;2;2;2;2;2;2;2	2;2;2;2;2;2;2;2;2;2;2;2	2;2;2;2;2;2;2;2;2;2;2;2	Unconventional myosin-XVIIIa	Myo18a	;;;;;;;;;;;	12	2	2	2	0	0	0	0	0	0	0	0	0	0.9	0.9	0.9	186.53	1642	1642;1700;2036;2047;2083;1704;1716;1719;1998;2035;2050;2062	2		2	0.0016625	11.639				0	0	0	15232000	0	0	0	2				180	2039;7719	True;True	2080;7853
B2RRH9;Q3THK7	B2RRH9;Q3THK7	19;19	19;19	19;19	GMP synthase [glutamine-hydrolyzing]	Gmps	;	2	19	19	19	17	18	19	17	18	19	17	18	19	46.5	46.5	46.5	76.723	693	693;693	2		95	0	149.97	By matching	By MS/MS	By MS/MS	43.6	46.2	46.5	82649000	4936700	6536500	27606000	71				181	505;571;1200;2060;2085;3767;4341;5463;5919;6358;6804;7619;8151;8328;9213;9223;9242;9413;9546	True;True;True;True;True;True;True;True;True;True;True;True;True;True;True;True;True;True;True	519;586;1231;2101;2127;3831;4412;5546;6004;6460;6913;7752;8301;8481;9380;9390;9411;9584;9721
D3Z4U0;B2RRT9;Q9R020;E9PUD0;Q9R020-2;A0A0H2UH20;A0A0G2JGE3;V9GX51	D3Z4U0;B2RRT9;Q9R020;E9PUD0;Q9R020-2	6;6;6;4;4;2;1;1	6;6;6;4;4;2;1;1	6;6;6;4;4;2;1;1	Zinc finger Ran-binding domain-containing protein 2	Zranb2	;;;;	8	6	6	6	6	6	4	6	6	4	6	6	4	19.7	19.7	19.7	36.281	320	320;330;330;293;293;208;38;40	1.71	8	20	0	37.582	By matching	By MS/MS	By MS/MS	19.7	19.7	13.1	12991000	1333000	1251700	4197700	15				182	2189;2190;3171;8221;8389;9557	True;True;True;True;True;True	2232;2233;3228;8371;8542;9732
B2RRX1;P60710;E9Q1F2;E9Q5F4;G3UZ07;E9Q606;F8WGM8;E9Q2D1;F6WX90;V9GXQ2;A0A0U1RQ96	B2RRX1;P60710;E9Q1F2;E9Q5F4	23;23;17;15;11;8;7;6;2;2;2	2;2;2;2;0;0;0;2;0;0;0	2;2;2;2;0;0;0;2;0;0;0	Actin, cytoplasmic 1;Actin, cytoplasmic 1, N-terminally processed	Actb	;;;	11	23	2	2	20	21	23	1	2	2	1	2	2	81.9	4.8	4.8	41.736	375	375;375;295;265;268;150;105;108;43;156;195	1.93	1	14	0	113.04	By MS/MS	By MS/MS	By MS/MS	67.7	68	81.9	115160000	4226800	5837400	40336000	41				183	356;881;1052;1158;1450;1461;1570;1571;2023;2702;3473;3658;4471;4523;4833;5970;6223;6892;6893;8135;8722;8904;10113	False;False;False;True;False;False;False;False;False;False;False;False;False;False;False;True;False;False;False;False;False;False;False	368;905;1078;1184;1185;1483;1494;1495;1605;1606;2064;2753;3531;3717;4544;4597;4909;6057;6322;7001;7002;8285;8878;8879;9063;10295
Q9DC51;P18872-2;B2RSH2;P08752;A2A610;A2AE31;A2AE32;B2RVZ3;A2AE33;Z4YKV1;Q66L47;P20612;Q3V3I2;P50149;P18872;P63094-2;Q8CGK7;P63094;Q6R0H7-4;Q6R0H7	Q9DC51;P18872-2;B2RSH2;P08752;A2A610;A2AE31;A2AE32;B2RVZ3;A2AE33;Z4YKV1;Q66L47;P20612;Q3V3I2;P50149;P18872;P63094-2;Q8CGK7;P63094;Q6R0H7-4;Q6R0H7	2;2;2;2;1;1;1;1;1;1;1;1;1;1;1;1;1;1;1;1	2;2;2;2;1;1;1;1;1;1;1;1;1;1;1;1;1;1;1;1	2;2;2;2;1;1;1;1;1;1;1;1;1;1;1;1;1;1;1;1	Guanine nucleotide-binding protein G(k) subunit alpha;Guanine nucleotide-binding protein G(o) subunit alpha;Guanine nucleotide-binding protein G(i) subunit alpha-1;Guanine nucleotide-binding protein G(i) subunit alpha-2;Guanine nucleotide-binding protein G(t) subunit alpha-1;Guanine nucleotide-binding protein G(t) subunit alpha-3;Guanine nucleotide-binding protein G(t) subunit alpha-2;Guanine nuc…	Gnai3;Gnao1;Gnai1;Gnai2;Gnas;Gnat2;Gnat3;Gnal;Gnat1	;;;;;;;;;;;;;;;;;;;	20	2	2	2	2	1	2	2	1	2	2	1	2	5.6	5.6	5.6	40.538	354	354;354;354;355;91;113;232;354;354;379;448;350;354;354;354;380;381;394;1119;1133	2		8	0	13.2	By MS/MS	By MS/MS	By MS/MS	5.6	3.1	5.6	6491900	439350	398940	1738500	9				184	5004;5370	True;True	5082;5451
B2RSN3;Q9CWF2;G3UZR1	B2RSN3;Q9CWF2	23;23;3	6;6;0	1;1;0	Tubulin beta-2B chain	Tubb2b	;	3	23	6	1	21	22	23	5	5	6	1	1	1	75.5	24	2.7	49.953	445	445;445;67	2		30	0	44.594	By MS/MS	By MS/MS	By MS/MS	72.1	72.1	75.5	46402000	2062200	2717200	16829000	29				185	459;596;2244;2318;2675;2676;2798;3083;3084;4192;4226;4296;4316;5166;5796;6188;6189;6549;6643;7622;8205;9561;10038	False;True;True;False;False;False;True;False;False;True;True;False;False;False;False;False;False;False;False;False;False;False;True	472;473;611;2287;2366;2725;2726;2852;3138;3139;4259;4295;4365;4386;5247;5881;6283;6284;6653;6749;7755;8355;9736;10220
B2RSV9;Q6GQR8	B2RSV9;Q6GQR8	1;1	1;1	1;1	Zinc finger protein 329	Zfp329;Znf329	;	2	1	1	1	0	1	0	0	1	0	0	1	0	2.7	2.7	2.7	59.831	522	522;522	2		2	0.009396	6.2761		By MS/MS		0	2.7	0	1361200	0	647540	0	2				186	7074	TRUE	7183
B2RT97;Q9WVJ2;E9Q5I9;F6ZQQ3;E9Q0U1;F6PXS6	B2RT97;Q9WVJ2;E9Q5I9	5;5;4;2;2;1	5;5;4;2;2;1	5;5;4;2;2;1	26S proteasome non-ATPase regulatory subunit 13	Psmd13	;;	6	5	5	5	2	4	5	2	4	5	2	4	5	17.6	17.6	17.6	42.809	376	376;376;349;206;241;96	2		20	0	36.307	By matching	By matching	By MS/MS	9.8	14.9	17.6	10639000	243660	496740	3940500	13				187	1436;2284;7051;7831;7953	True;True;True;True;True	1467;2331;7160;7970;8095
B2RTB0;Q3UHX2	B2RTB0;Q3UHX2	3;3	3;3	3;3	28 kDa heat- and acid-stable phosphoprotein	Pdap1	;	2	3	3	3	3	3	3	3	3	3	3	3	3	21.5	21.5	21.5	20.605	181	181;181	2		16	0	20.019	By MS/MS	By MS/MS	By MS/MS	21.5	21.5	21.5	24629000	1424100	2044000	8276100	18				188	3400;7207;9646	True;True;True	3458;7317;9821
B2RVD5;B2RTK3;Q8CBB6;Q8CGP2;Q8CGP1;Q6ZWY9;Q64525;Q64478;Q64475;P10854;P10853;Q8CGP2-2;Q9D2U9;Q8CGP0;Q64524;P70696	B2RVD5;B2RTK3;Q8CBB6;Q8CGP2;Q8CGP1;Q6ZWY9;Q64525;Q64478;Q64475;P10854;P10853;Q8CGP2-2;Q9D2U9;Q8CGP0;Q64524;P70696	6;6;6;6;6;6;6;6;6;6;6;6;3;3;3;3	6;6;6;6;6;6;6;6;6;6;6;6;3;3;3;3	6;6;6;6;6;6;6;6;6;6;6;6;3;3;3;3	Histone H2B;Histone H2B type 1-P;Histone H2B type 1-K;Histone H2B type 1-C/E/G;Histone H2B type 2-B;Histone H2B type 1-H;Histone H2B type 1-B;Histone H2B type 1-M;Histone H2B type 1-F/J/L;Histone H2B type 3-A;Histone H2B type 3-B;Histone H2B type 2-E;Histone H2B type 1-A	Hist1h2bk;Hist1h2bm;Hist1h2br;Hist1h2bp;Hist1h2bc;Hist2h2bb;Hist1h2bh;Hist1h2bb;Hist1h2bf;Hist3h2ba;Hist3h2bb;Hist2h2be;Hist1h2ba	;;;;;;;;;;;;;;;	16	6	6	6	6	6	6	6	6	6	6	6	6	41.3	41.3	41.3	13.92	126	126;126;134;126;126;126;126;126;126;126;126;138;126;126;126;127	2		97	0	279.82	By MS/MS	By MS/MS	By MS/MS	41.3	41.3	41.3	1722200000	240560000	103650000	767420000	388				189	626;2017;2263;4568;5373;7175	True;True;True;True;True;True	641;642;2058;2309;4643;5454;7284
B2RTM0;P62806	B2RTM0;P62806	12;12	12;12	12;12	Histone H4	Hist2h4;Hist1h4a	;	2	12	12	12	11	11	12	11	11	12	11	11	12	60.2	60.2	60.2	11.367	103	103;103	2		100	0	323.31	By MS/MS	By MS/MS	By MS/MS	60.2	60.2	60.2	1238400000	127860000	88032000	603780000	274				190	1142;1492;4322;4323;4690;7288;7289;8816;8817;9114;9115;9380	True;True;True;True;True;True;True;True;True;True;True;True	1168;1527;4392;4393;4766;7401;7402;8973;8974;8975;8976;9279;9280;9549
B2RUC7;Q9Z1Z2	B2RUC7;Q9Z1Z2	10;10	10;10	10;10	Serine-threonine kinase receptor-associated protein	Strap	;	2	10	10	10	8	8	10	8	8	10	8	8	10	40.9	40.9	40.9	38.442	350	350;350	2		46	0	77.335	By MS/MS	By matching	By MS/MS	35.1	35.1	40.9	32892000	2004200	1896200	10046000	41				191	1088;1894;2735;4475;5908;6912;7569;8755;9739;9893	True;True;True;True;True;True;True;True;True;True	1114;1935;2787;4548;5993;7021;7696;8912;9916;10074
B2RUM8;Q8K363;F6ZX28	B2RUM8;Q8K363	9;9;2	9;9;2	9;9;2	ATP-dependent RNA helicase DDX18	Ddx18	;	3	9	9	9	6	8	9	6	8	9	6	8	9	22.3	22.3	22.3	74.18	660	660;660;171	2		39	0	71.105	By MS/MS	By MS/MS	By MS/MS	14.4	20.5	22.3	20310000	1317800	1830100	7578300	33				192	3152;5383;5600;6509;7152;8101;8278;9488;9558	True;True;True;True;True;True;True;True;True	3209;5464;5683;6611;7261;8249;8431;9662;9733
B2RUP0;Q8C5L7	B2RUP0;Q8C5L7	3;3	3;3	3;3	RNA-binding protein 34	Rbm34	;	2	3	3	3	2	2	2	2	2	2	2	2	2	9.7	9.7	9.7	49.116	442	442;375	1.57	6	8	0	18.33	By MS/MS	By matching	By MS/MS	5	5	8.1	43566000	13185000	13471000	1288900	6				193	2236;5674;8861	True;True;True	2279;5758;9020
B2RVP5;Q3THW5;P0C0S6;Q8R029;Q3UA95;G3UWL7	B2RVP5;Q3THW5;P0C0S6;Q8R029;Q3UA95	6;6;6;4;3;2	4;4;4;3;2;1	4;4;4;3;2;1	Histone H2A;Histone H2A.V;Histone H2A.Z	H2afv;H2afz	;;;;	6	6	4	4	5	5	6	3	3	4	3	3	4	53.9	46.9	46.9	13.509	128	128;128;128;90;105;87	2		20	0	43.65	By MS/MS	By MS/MS	By MS/MS	31.2	31.2	53.9	46583000	4362100	2347700	20894000	32				194	374;827;2885;3611;3612;9136	False;True;True;False;True;True	387;849;2939;3669;3670;9302
F8WIX8;Q149V4;B2RWH3;Q64523;Q6GSS7	F8WIX8;Q149V4;B2RWH3;Q64523;Q6GSS7	6;6;6;6;6	6;6;6;6;6	1;1;1;1;1	Histone H2A;Histone H2A type 2-C;Histone H2A type 2-A	Hist1h2al;Hist2h2ac;Hist2h2aa1	;;;;	5	6	6	1	5	5	6	5	5	6	1	1	1	60	60	8.8	13.607	125	125;129;130;129;130	1.96	2	46	0	97.624	By MS/MS	By MS/MS	By MS/MS	36.8	36.8	60	1380700000	222700000	88710000	621180000	219				195	374;3611;3613;6298;9134;9630	True;True;True;True;True;True	387;3669;3671;6399;9299;9300;9805
B2RXC6	B2RXC6	2	2	2	DNA-directed RNA polymerase	Polr3a		1	2	2	2	2	2	2	2	2	2	2	2	2	1.5	1.5	1.5	155.74	1390	1390	2		9	0.0031721	10.783	By MS/MS	By matching	By matching	1.5	1.5	1.5	28160000	2964500	2294600	11053000	2				196	6093;6957	True;True	6184;7066
B2RXM7;Q9D1J3	B2RXM7;Q9D1J3	6;6	6;6	6;6	SAP domain-containing ribonucleoprotein	1110005A23Rik;Sarnp	;	2	6	6	6	6	6	6	6	6	6	6	6	6	31.9	31.9	31.9	23.532	210	210;210	2		29	0	51.912	By MS/MS	By MS/MS	By MS/MS	31.9	31.9	31.9	49389000	6570700	5418400	18517000	36				197	37;2531;2532;2535;2669;4396	True;True;True;True;True;True	38;2580;2581;2584;2718;4468
B2RXY7;P48758	B2RXY7;P48758	22;22	22;22	21;21	Carbonyl reductase [NADPH] 1	Cbr1	;	2	22	22	21	22	21	22	22	21	22	21	20	21	78.7	78.7	75.8	30.641	277	277;277	1.96	10	220	0	323.31	By MS/MS	By MS/MS	By MS/MS	78.7	77.3	78.7	4822500000	494240000	482810000	1909800000	730				198	588;830;1605;2111;2384;2562;2704;2720;3097;3404;3991;4135;4578;4605;5580;7560;7884;7885;7996;8576;9441;9711	True;True;True;True;True;True;True;True;True;True;True;True;True;True;True;True;True;True;True;True;True;True	603;852;1640;2153;2432;2611;2755;2756;2772;3152;3462;4055;4202;4653;4654;4681;5663;7686;7687;8025;8026;8140;8141;8731;9613;9614;9887;9888
B2RY56;S4R2B0;S4R2J1;S4R2A4;S4R1X9;S4R2F7	B2RY56;S4R2B0	5;4;2;2;1;1	5;4;2;2;1;1	5;4;2;2;1;1	RNA-binding protein 25	Rbm25	;	6	5	5	5	5	3	5	5	3	5	5	3	5	8.7	8.7	8.7	99.551	838	838;585;174;194;163;194	2		23	0	30.963	By matching	By matching	By MS/MS	8.7	5.3	8.7	9958400	995160	519670	3235500	9				199	1807;2839;5062;5263;5582	True;True;True;True;True	1847;2893;5140;5344;5665
B7FAV1;B7FAU9;Q8BTM8;F6XC15;Q8BTM8-2;J3JS91;F6Z2C0;F7AVL7	B7FAV1;B7FAU9;Q8BTM8	26;26;26;6;3;2;2;1	26;26;26;6;3;2;2;1	23;23;23;3;1;2;2;1	Filamin-A	Flna	;;	8	26	26	23	17	22	24	17	22	24	16	21	23	15.3	15.3	14.2	274.63	2583	2583;2639;2647;511;249;277;281;74	2		112	0	193.64	By matching	By MS/MS	By MS/MS	11	13.7	14.6	67115000	3236800	5437500	23858000	93				200	307;651;947;1109;1368;1724;1775;1955;2658;2836;3768;4897;5189;5348;5969;7886;8338;8386;8600;8898;8910;8922;9014;9065;9166;9991	True;True;True;True;True;True;True;True;True;True;True;True;True;True;True;True;True;True;True;True;True;True;True;True;True;True	318;667;971;1135;1399;1764;1815;1996;2707;2890;3832;4975;5270;5429;6056;8027;8491;8539;8755;9057;9069;9081;9175;9226;9332;10173
B7ZBY7;E9PY39;Q9CZY3;B7ZBY6;Q9D2M8-2;Q9CZY3-2;B2KF55	B7ZBY7;E9PY39;Q9CZY3;B7ZBY6;Q9D2M8-2;Q9CZY3-2	4;4;4;3;3;3;1	4;4;4;3;3;3;1	1;1;1;0;0;0;0	Ubiquitin-conjugating enzyme E2 variant 1;Ubiquitin-conjugating enzyme E2 variant 2	Ube2v1;Gm20431;Ube2v2	;;;;;	7	4	4	1	2	3	4	2	3	4	1	1	1	32.9	32.9	9.2	19.339	173	173;371;147;125;103;105;63	2		15	0	25.036	By matching	By matching	By MS/MS	15	20.8	32.9	9622800	155600	536730	4034700	10				201	5307;5308;9462;9835	True;True;True;True	5388;5389;9635;10013
B7ZWL1;Q6ZQ08-2;Q6ZQ08;Q6ZQ08-4	B7ZWL1;Q6ZQ08-2;Q6ZQ08;Q6ZQ08-4	1;1;1;1	1;1;1;1	1;1;1;1	CCR4-NOT transcription complex subunit 1	Cnot1	;;;	4	1	1	1	1	1	1	1	1	1	1	1	1	0.5	0.5	0.5	260.95	2326	2326;2371;2375;2376	2		4	0.0099602	6.2163	By matching	By matching	By MS/MS	0.5	0.5	0.5	822180	57631	171870	325930	1				202	1116	TRUE	1142
Q52KR6;B8JJ92;B8JJ91;F6RJ39;Q9JIX8-3;Q9JIX8-2;Q9JIX8-4;Q9JIX8	Q52KR6;B8JJ92;B8JJ91;F6RJ39;Q9JIX8-3;Q9JIX8-2;Q9JIX8-4;Q9JIX8	6;6;6;6;6;6;6;6	6;6;6;6;6;6;6;6	6;6;6;6;6;6;6;6	Apoptotic chromatin condensation inducer in the nucleus	Acin1	;;;;;;;	8	6	6	6	5	5	6	5	5	6	5	5	6	15.4	15.4	15.4	64.051	552	552;580;634;1272;565;581;1298;1338	2		27	0	41.623	By matching	By matching	By MS/MS	13.2	12.1	15.4	16992000	987720	1321900	6003700	19				203	86;2593;7638;7645;8381;9634	True;True;True;True;True;True	89;2642;7771;7778;8534;9809
F6QH05;E9Q9U3;E9QAK6;Q6PAQ8;Q3UFP5;E9PZ73;Q3USK5;B8JJC8;Q3UPV9;F8VPU0;P30051;P70210;P48301;D3Z6C5;E9Q387;E9PVS2;F6TTJ9;A0A0R4J1U4;Q80UL2;A0A0R4IZY5;Q62296-2;Q62296	F6QH05;E9Q9U3;E9QAK6;Q6PAQ8;Q3UFP5;E9PZ73;Q3USK5;B8JJC8;Q3UPV9;F8VPU0;P30051;P70210;P48301;D3Z6C5;E9Q387;E9PVS2	3;3;3;3;3;3;3;3;3;3;3;3;3;2;2;2;1;1;1;1;1;1	3;3;3;3;3;3;3;3;3;3;3;3;3;2;2;2;1;1;1;1;1;1	3;3;3;3;3;3;3;3;3;3;3;3;3;2;2;2;1;1;1;1;1;1	Transcriptional enhancer factor TEF-1;Transcriptional enhancer factor TEF-5;Transcriptional enhancer factor TEF-4	Tead1;Tead2;Tead3	;;;;;;;;;;;;;;;	22	3	3	3	2	1	3	2	1	3	2	1	3	15.6	15.6	15.6	20.461	186	186;246;357;411;415;415;436;439;445;465;426;439;445;108;390;394;374;384;410;427;384;427	2		8	0	16.253	By MS/MS	By matching	By MS/MS	10.2	5.9	15.6	3290400	728860	180270	1564000	2				204	4042;4043;7189	True;True;True	4107;4108;7299
B9EHN0;Q02053	B9EHN0;Q02053	24;24	24;24	21;21	Ubiquitin-like modifier-activating enzyme 1	Uba1	;	2	24	24	21	8	19	23	8	19	23	7	17	20	39	39	35.7	117.81	1058	1058;1058	2		102	0	234.71	By matching	By MS/MS	By MS/MS	12.3	29.4	36.9	71417000	1198000	3634600	25230000	86				205	110;269;608;831;920;1185;1498;3543;4007;4474;4657;4754;4815;4888;6127;6322;6338;6360;6387;7078;7789;9329;9882;9927	True;True;True;True;True;True;True;True;True;True;True;True;True;True;True;True;True;True;True;True;True;True;True;True	116;280;623;853;944;1212;1533;3601;4072;4547;4733;4830;4891;4966;6219;6424;6440;6462;6489;7187;7926;9498;10063;10108
B9EI85;P84228;F8WI35;E0CYN1;E0CYR7	B9EI85;P84228;F8WI35	5;5;4;1;1	5;5;4;1;1	1;1;0;0;0	Histone H3;Histone H3.2	Hist2h3b;Hist1h3b;H3f3a	;;	5	5	5	1	4	4	4	4	4	4	1	1	1	45.6	45.6	23.5	15.388	136	136;136;135;52;55	2		38	0	99.601	By MS/MS	By MS/MS	By MS/MS	40.4	40.4	40.4	491810000	41633000	27206000	262330000	93				206	1980;2695;7384;8016;10092	True;True;True;True;True	2021;2745;2746;7498;8161;10274
B9EIE9;P46664	B9EIE9;P46664	3;3	3;3	3;3	Adenylosuccinate synthetase isozyme 2	Adss	;	2	3	3	3	0	0	3	0	0	3	0	0	3	8.6	8.6	8.6	50.02	456	456;456	2		8	0	22.953			By MS/MS	0	0	8.6	3330900	0	0	1537700	5				207	2129;5962;9673	True;True;True	2171;6049;9848
CON__ENSEMBL:ENSBTAP00000018229;CON__Q3MHN5	CON__ENSEMBL:ENSBTAP00000018229;CON__Q3MHN5	7;6	7;6	7;6			;	2	7	7	7	2	4	7	2	4	7	2	4	7	26.9	26.9	26.9	53.661	475	475;474	2		25	0	66.927	By matching	By matching	By MS/MS	6.9	16	26.9	17701000	270810	807080	4887100	15			+	208	1164;2653;3136;7451;7722;9297;9497	True;True;True;True;True;True;True	1191;2702;3192;7565;7856;9466;9671
CON__ENSEMBL:ENSBTAP00000024146;Q6GQT1	CON__ENSEMBL:ENSBTAP00000024146	3;1	3;1	3;1				2	3	3	3	0	1	3	0	1	3	0	1	3	3.6	3.6	3.6	164.34	1477	1477;1474	2		8	0	19.798		By matching	By MS/MS	0	0.9	3.6	5093000	0	159930	1680900	8			+	209	3467;8308;9640	True;True;True	3525;8461;9815
CON__ENSEMBL:ENSBTAP00000038329	CON__ENSEMBL:ENSBTAP00000038329	1	1	1				1	1	1	1	0	0	0	0	0	0	0	0	0	15	15	15	8.5787	80	80	2		1	0.0093333	6.236				0	0	0	799620	0	0	0	1			+	210	5544	TRUE	5627
CON__O43790;CON__Q6NT21;CON__P78385;CON__Q14533;CON__P78386	CON__O43790;CON__Q6NT21;CON__P78385;CON__Q14533;CON__P78386	2;2;2;2;2	1;1;1;1;1	1;1;1;1;1			;;;;	5	2	1	1	1	1	1	0	0	0	0	0	0	3.1	1.6	1.6	53.5	486	486;493;493;505;507	2		1	0	15.104	By matching	By matching	By matching	1.4	1.4	1.4	7010400	0	0	0	1			+	211	2604;6871	False;True	2653;6980
CON__P00761	CON__P00761	7	7	7				1	7	7	7	7	7	7	7	7	7	7	7	7	45.5	45.5	45.5	24.409	231	231	2		54	0	210.99	By MS/MS	By MS/MS	By MS/MS	45.5	45.5	45.5	1021200000	143640000	137250000	302520000	176			+	212	4070;5076;5724;7444;7969;8923;8955	True;True;True;True;True;True;True	4136;4137;5154;5809;7558;8111;9082;9114
CON__P01966	CON__P01966	1	1	1				1	1	1	1	0	0	1	0	0	1	0	0	1	19.7	19.7	19.7	15.184	142	142	2		3	0.0038344	7.9132			By matching	0	0	19.7	1716400	0	0	562200	1			+	213	5407	TRUE	5489
CON__P02533;Q61781;CON__Q04695;CON__Q9QWL7;CON__Q6IFX2;Q9QWL7;Q6IFX2;CON__P19012;CON__A2A4G1;B1AQ77;Q3SYP5;CON__Q9Z2K1;CON__Q3ZAW8;Q61414;Q9Z2K1;CON__P08727;CON__Q61782;CON__P19001;B1AQ78;P19001;CON__P35900;CON__Q9D312;Q9D312	CON__P02533;Q61781	24;13;9;9;9;9;9;5;5;5;5;5;5;5;5;4;3;3;3;3;1;1;1	21;11;7;7;8;7;8;3;2;2;3;3;3;2;3;2;3;1;1;1;1;1;1	14;9;5;5;5;5;5;0;0;0;0;0;0;0;0;1;2;0;0;0;0;0;0	Keratin, type I cytoskeletal 14	Krt14	;	23	24	21	14	22	22	23	19	19	20	12	13	14	63.8	58.9	43.9	51.621	472	472;484;432;433;452;433;452;456;456;456;469;469;474;452;469;400;93;403;403;403;424;431;431	2		108	0	323.31	By MS/MS	By MS/MS	By MS/MS	56.4	56.6	61.4	219510000	10452000	8014700	74559000	180			+	214	187;516;683;769;770;989;1106;2312;3301;3313;4145;4172;4348;4717;4797;5314;6208;6396;8277;8568;8661;9287;9639;9866	True;True;True;True;True;True;True;True;True;True;True;True;True;False;False;True;True;True;True;True;True;True;False;True	193;530;699;787;788;1015;1132;2360;3359;3371;4212;4239;4419;4793;4873;5395;6304;6498;8430;8723;8816;9456;9814;10045
CON__P48668;CON__P02538;CON__P04259;CON__O95678;CON__P19013	CON__P48668;CON__P02538;CON__P04259	17;17;16;7;1	5;5;4;1;0	4;4;3;0;0			;;	5	17	5	4	17	15	17	5	3	5	4	2	4	27.8	12.9	11.2	60.024	564	564;564;564;551;594	2		23	0	50.8	By MS/MS	By matching	By MS/MS	27.8	22.7	27.8	17155000	1775800	319950	4014300	25			+	215	205;440;730;2604;3324;4326;4761;4762;5315;6453;6454;6469;7070;7071;9836;9895;9902	True;True;False;False;True;True;False;False;False;False;False;False;False;False;False;False;True	213;453;746;2653;3382;4396;4837;4838;5396;6555;6556;6571;7179;7180;10014;10076;10083
CON__P02768-1	CON__P02768-1	12	7	7				1	12	7	7	10	11	9	7	6	5	7	6	5	27.9	21.7	21.7	69.366	609	609	1.5	30	30	0	49.698	By MS/MS	By MS/MS	By MS/MS	25.6	25.9	19.9	93039000	7974300	11594000	2207000	40			+	216	609;971;1895;4700;5890;6161;7278;7648;9091;9494;9979;10043	True;False;True;False;False;True;True;True;True;False;True;False	624;996;1936;4776;5975;6253;7391;7781;7782;9254;9668;10161;10225
CON__P02769;Q546G4;P07724	CON__P02769	46;1;1	46;1;1	41;1;1				3	46	46	41	31	41	44	31	41	44	28	36	40	72	72	65.7	69.293	607	607;608;608	1.99	2	274	0	323.31	By MS/MS	By MS/MS	By MS/MS	64.1	70.3	70.5	1707000000	12508000	50110000	443590000	511			+	217	243;968;971;1108;1117;1172;1173;1175;1396;1785;1786;1787;2308;2379;2380;2586;3206;3620;3654;4682;4700;5043;5086;5259;5272;5273;5861;5890;5901;6162;6319;6884;6885;7138;7277;7279;7330;7646;7647;7761;8225;8792;9494;9978;10043;10053	True;True;True;True;True;True;True;True;True;True;True;True;True;True;True;True;True;True;True;True;True;True;True;True;True;True;True;True;True;True;True;True;True;True;True;True;True;True;True;True;True;True;True;True;True;True	252;993;996;1134;1143;1199;1200;1202;1427;1825;1826;1827;2356;2427;2428;2635;3263;3678;3713;4758;4776;5121;5164;5340;5353;5354;5946;5975;5986;6254;6421;6993;6994;7247;7390;7392;7443;7779;7780;7896;8375;8949;9668;10160;10225;10235
CON__P04264;P04104;Q08EK5;CON__Q6IFZ6;Q6IFZ6;CON__Q7Z794;Q6IFZ9	CON__P04264	43;5;4;4;4;2;1	43;5;4;4;4;2;1	29;3;0;0;0;0;0				7	43	43	29	42	41	42	42	41	42	28	27	28	59.3	59.3	45.8	66.017	644	644;637;572;572;572;578;495	1.97	11	383	0	323.31	By MS/MS	By MS/MS	By MS/MS	53.3	53.3	59.3	5696800000	273780000	248460000	2011400000	1086			+	218	218;1610;1680;2606;2741;3024;3889;4528;4674;4675;4759;4873;5403;5473;5474;5665;5666;6194;6448;6449;6453;6454;6551;6552;6980;6981;6982;7365;7498;7607;7691;7723;7785;7786;7820;8404;8405;8511;8572;8573;9786;9895;9900	True;True;True;True;True;True;True;True;True;True;True;True;True;True;True;True;True;True;True;True;True;True;True;True;True;True;True;True;True;True;True;True;True;True;True;True;True;True;True;True;True;True;True	226;1645;1718;2655;2793;3078;3953;4602;4750;4751;4835;4950;5484;5485;5556;5557;5749;5750;6289;6290;6550;6551;6555;6556;6655;6656;6657;7089;7090;7091;7479;7618;7740;7825;7857;7858;7922;7923;7958;8557;8558;8666;8727;8728;9963;10076;10081
CON__P08779	CON__P08779	13	3	3				1	13	3	3	12	11	11	2	2	2	2	2	2	32.8	12.9	12.9	51.267	473	473	2		12	0	25.258	By MS/MS	By matching	By MS/MS	27.9	25.6	25.6	6806300	874720	200890	1294000	9			+	219	516;769;770;3313;4012;4348;4717;4797;8276;8661;9287;9639;9867	False;False;False;False;True;False;False;False;True;False;False;False;True	530;787;788;3371;4077;4419;4793;4873;8429;8816;9456;9814;10046
CON__P12763;Q3UEK9;P29699	CON__P12763	12;1;1	12;1;1	12;1;1				3	12	12	12	10	10	12	10	10	12	10	10	12	49	49	49	38.418	359	359;345;345	1.71	42	105	0	323.31	By MS/MS	By MS/MS	By MS/MS	42.9	41.2	49	666390000	6284700	18727000	188740000	201			+	220	536;700;977;978;1047;2192;3686;3693;6851;7110;8616;9690	True;True;True;True;True;True;True;True;True;True;True;True	550;716;1002;1003;1004;1073;2235;3746;3747;3748;3749;3757;6960;7219;8771;9866
CON__P13645;A2A513;CON__P02535-1;P02535-3;P02535-2;P02535;P08730-2;CON__Q148H6;CON__Q7Z3Y7;CON__P05784;CON__Q7Z3Z0;CON__Q7Z3Y8;CON__Q2M2I5;P05784;CON__Q14525;CON__Q9UE12;CON__Q15323;CON__A2A5Y0;CON__Q92764;CON__Q14532;CON__A2AB72;B1ATJ5;CON__Q497I4;CON__O76015;CON__O76013;CON__Q7Z3Y9;CON__O76014;CON__REFSEQ:XP_986630;CON__Q99456;Q61897;Q62168;Q61765;Q6IFX3;Q8VCW2;Q9Z320;Q497I4;A6BLY7;B1AQ75;A1L317	CON__P13645	32;8;8;8;8;8;4;3;3;2;2;2;2;2;1;1;1;1;1;1;1;1;1;1;1;1;1;1;1;1;1;1;1;1;1;1;1;1;1	32;8;8;8;8;8;4;3;3;2;2;2;2;2;1;1;1;1;1;1;1;1;1;1;1;1;1;1;1;1;1;1;1;1;1;1;1;1;1	27;4;4;4;4;4;0;1;1;0;1;1;0;0;0;0;0;0;0;0;0;0;0;0;0;0;0;0;0;0;0;0;0;0;0;0;0;0;0				39	32	32	27	30	28	31	30	28	31	25	23	26	60	60	54.1	59.51	593	593;561;570;462;561;570;311;464;486;423;450;459;525;423;404;416;416;416;425;448;453;453;455;456;467;468;471;476;494;404;407;416;439;446;448;455;462;473;512	2		242	0	323.31	By MS/MS	By MS/MS	By MS/MS	58.5	55.1	59.7	2182900000	95071000	101340000	709420000	647			+	221	188;189;279;520;1103;2144;3337;3346;4301;4717;4797;4968;5278;6395;6614;6716;6717;6726;7120;7135;7136;7532;7608;7706;7766;7938;7939;8424;9288;9639;9869;9912	True;True;True;True;True;True;True;True;True;True;True;True;True;True;True;True;True;True;True;True;True;True;True;True;True;True;True;True;True;True;True;True	194;195;196;197;290;534;1129;2186;3395;3404;4370;4793;4873;5046;5359;6497;6719;6822;6823;6833;6834;7229;7244;7245;7652;7741;7840;7901;8080;8081;8577;9457;9814;10048;10093
CON__P13647	CON__P13647	27	19	5				1	27	19	5	23	23	27	15	15	19	5	5	5	43.1	34.7	7.8	62.378	590	590	2		88	0	278.32	By MS/MS	By MS/MS	By MS/MS	36.1	35.1	43.1	145460000	6583600	5733600	54001000	142			+	222	729;2390;2604;3506;4327;4740;4761;4762;5315;6038;6453;6454;6469;6550;6844;6845;7070;7071;7290;7581;7822;8266;8961;9585;9836;9895;9901	True;True;False;True;True;True;False;False;False;True;False;False;False;True;True;True;True;True;True;True;True;True;True;True;True;False;True	745;2438;2653;3564;4397;4816;4837;4838;5396;6128;6555;6556;6571;6654;6953;6954;7179;7180;7403;7708;7960;8419;9120;9760;10014;10076;10082
CON__P15497;Q00623	CON__P15497	14;1	14;1	14;1				2	14	14	14	3	7	12	3	7	12	3	7	12	52.8	52.8	52.8	30.276	265	265;264	2		43	0	103.48	By matching	By matching	By MS/MS	14	30.2	48.3	35513000	306230	1032200	9675500	37			+	223	1212;1213;1549;1687;1924;5301;6926;7098;8905;9526;9547;9548;9581;9798	True;True;True;True;True;True;True;True;True;True;True;True;True;True	1243;1244;1584;1725;1965;5382;7035;7207;9064;9700;9722;9723;9756;9976
CON__P17690	CON__P17690	1	1	1				1	1	1	1	0	1	1	0	1	1	0	1	1	6.7	6.7	6.7	38.252	345	345	2		3	0.0074274	6.3187		By matching	By matching	0	6.7	6.7	1331900	0	101020	458970	1			+	224	1573	TRUE	1608
CON__P34955	CON__P34955	8	8	8				1	8	8	8	4	6	8	4	6	8	4	6	8	22.8	22.8	22.8	46.103	416	416	2		32	0	60.702	By matching	By matching	By MS/MS	11.1	17.1	22.8	22855000	561260	1193300	6532600	26			+	225	1218;5124;5514;5699;5816;6535;8086;9296	True;True;True;True;True;True;True;True	1249;5205;5597;5783;5901;6638;8232;9465
CON__P35527	CON__P35527	32	31	31				1	32	31	31	31	30	30	30	29	29	30	29	29	66.5	65.3	65.3	62.129	623	623	1.99	4	291	0	323.31	By MS/MS	By MS/MS	By MS/MS	65.5	64	64	4575200000	218880000	194380000	1719000000	891			+	226	1304;1523;1869;1870;1992;2494;2743;3026;3052;3053;3558;3559;4252;4797;4956;6217;6751;6752;6877;6894;6906;6933;7179;7486;7487;7609;8041;8509;8524;9502;9503;9864	True;True;True;True;True;True;True;True;True;True;True;True;True;False;True;True;True;True;True;True;True;True;True;True;True;True;True;True;True;True;True;True	1335;1558;1910;1911;2033;2542;2543;2795;3080;3107;3108;3616;3617;4321;4873;5034;6315;6316;6860;6861;6986;7003;7015;7042;7288;7289;7602;7603;7604;7605;7606;7742;8186;8187;8664;8679;9676;9677;10042;10043
CON__P35908;CON__Q6NXH9;Q6NXH9	CON__P35908	36;2;2	33;1;1	24;0;0				3	36	33	24	31	31	35	28	28	32	20	19	23	72.7	68.5	56.7	65.865	645	645;539;539	2		169	0	323.31	By MS/MS	By MS/MS	By MS/MS	62.6	58.1	71.3	444810000	17901000	19767000	144390000	245			+	227	730;1681;1841;2522;2606;3005;3022;3051;3347;3545;3889;4529;4761;4762;5315;5404;5475;6192;6450;6451;6469;6718;6719;7358;7690;7704;7818;8153;8693;8988;8996;9417;9784;9785;9895;9903	True;True;True;True;False;True;True;True;True;True;False;True;True;True;True;True;True;True;True;True;True;True;True;True;True;True;True;True;True;True;True;True;True;True;False;True	746;1719;1881;2571;2655;3059;3076;3106;3405;3603;3953;4603;4837;4838;5396;5486;5558;6287;6552;6553;6571;6824;6825;7472;7824;7838;7956;8303;8848;9149;9157;9588;9961;9962;10076;10084
CON__P81644	CON__P81644	1	1	1				1	1	1	1	0	0	1	0	0	1	0	0	1	16	16	16	11.202	100	100	2		3	0.0098361	6.1723			By matching	0	0	16	1604200	0	0	484020	1			+	228	387	TRUE	400
CON__Q29443;CON__Q0IIK2	CON__Q29443;CON__Q0IIK2	16;16	16;16	16;16			;	2	16	16	16	0	4	13	0	4	13	0	4	13	29.6	29.6	29.6	75.829	685	685;704	2		46	0	114.79		By matching	By MS/MS	0	8.8	22.6	35909000	0	454070	9040400	45			+	229	1004;1271;1361;1501;1532;1839;2123;2452;2916;4665;4691;5976;8112;8668;8775;8840	True;True;True;True;True;True;True;True;True;True;True;True;True;True;True;True	1030;1302;1392;1536;1567;1879;2165;2500;2970;4741;4767;6063;8262;8823;8932;8999
CON__Q2KJF1	CON__Q2KJF1	3	3	3				1	3	3	3	0	0	3	0	0	3	0	0	3	10.3	10.3	10.3	53.553	503	503	2		7	0	29.635			By matching	0	0	10.3	4192900	0	0	1222900	6			+	230	4945;7775;9389	True;True;True	5023;7910;9558
CON__Q3SX09;CON__P02070;E9Q223;A8DUK4;P02104;P02089;P02088	CON__Q3SX09;CON__P02070	6;3;1;1;1;1;1	6;3;1;1;1;1;1	6;3;1;1;1;1;1			;	7	6	6	6	5	6	6	5	6	6	5	6	6	35.3	35.3	35.3	22.06	201	201;145;103;147;147;147;147	2		31	0	42.812	By matching	By matching	By MS/MS	30.3	35.3	35.3	23695000	1118000	1474800	8513600	28			+	231	2542;2834;5342;5433;8973;9298	True;True;True;True;True;True	2591;2888;5423;5515;9133;9467
CON__Q3SZ57	CON__Q3SZ57	13	13	13				1	13	13	13	0	7	13	0	7	13	0	7	13	30	30	30	68.587	610	610	2		44	0	100.65		By matching	By MS/MS	0	15.7	30	31655000	0	673230	8572600	38			+	232	1630;2255;3248;3472;3503;4509;5951;7000;7001;7095;9435;9945;9993	True;True;True;True;True;True;True;True;True;True;True;True;True	1665;2298;3305;3530;3561;4583;6036;7109;7110;7204;9607;10126;10175
CON__Q3SZH5	CON__Q3SZH5	2	2	2				1	2	2	2	0	0	0	0	0	0	0	0	0	6.8	6.8	6.8	45.456	424	424	2		2	0	12.147				0	0	0	1020900	0	0	0	2			+	233	7727;7950	True;True	7862;8092
CON__Q3SZV7	CON__Q3SZV7	1	1	1				1	1	1	1	0	0	1	0	0	1	0	0	1	4.3	4.3	4.3	52.295	460	460	2		2	0.00387	8.2936			By matching	0	0	4.3	1117700	0	0	363510	1			+	234	4867	TRUE	4944
CON__Q3T052	CON__Q3T052	4	4	4				1	4	4	4	0	0	3	0	0	3	0	0	3	6.2	6.2	6.2	101.51	916	916	2		7	0	22.333			By matching	0	0	5.3	2775700	0	0	968360	6			+	235	3594;5375;7339;9618	True;True;True;True	3652;5456;7453;9793
CON__Q3ZBS7	CON__Q3ZBS7	3	3	3				1	3	3	3	2	3	3	2	3	3	2	3	3	6.8	6.8	6.8	54.099	484	484	2		14	0	17.764	By matching	By matching	By MS/MS	5.2	6.8	6.8	7181700	438400	380070	2630100	7			+	236	1656;3211;6736	True;True;True	1693;3268;6844
CON__Q58D62	CON__Q58D62	4	4	4				1	4	4	4	0	1	4	0	1	4	0	1	4	16.5	16.5	16.5	42.663	387	387	2		11	0	37.48		By matching	By MS/MS	0	2.8	16.5	9974600	0	152250	2649500	11			+	237	2644;3355;4068;6870	True;True;True;True	2693;3413;4134;6979
CON__Q7RTS7;CON__Q14CN4-1;CON__Q6IME9;CON__Q3SY84;CON__Q32MB2;Q6IME9	CON__Q7RTS7;CON__Q14CN4-1;CON__Q6IME9;CON__Q3SY84;CON__Q32MB2;Q6IME9	3;2;2;2;2;2	2;2;2;2;1;2	1;1;1;1;1;1	Keratin, type II cytoskeletal 72	Krt72	;;;;;	6	3	2	1	2	2	2	1	1	1	1	1	1	6	4.5	2.3	57.865	529	529;511;520;523;540;520	2		12	0	21.232	By matching	By MS/MS	By MS/MS	3.8	3.8	3.8	12806000	463930	528860	4212300	12			+	238	2605;4760;5315	True;True;False	2654;4836;5396
CON__Q86YZ3	CON__Q86YZ3	5	5	5				1	5	5	5	5	4	5	5	4	5	5	4	5	9.6	9.6	9.6	282.39	2850	2850	2		24	0	52.574	By MS/MS	By matching	By MS/MS	9.6	6.8	9.6	9628100	745290	722450	3273700	24			+	239	3277;3278;3553;3554;7123	True;True;True;True;True	3335;3336;3611;3612;7232
CON__Q95121	CON__Q95121	1	1	1				1	1	1	1	0	0	1	0	0	1	0	0	1	7.2	7.2	7.2	46.228	416	416	2		3	0.0038052	7.7369			By matching	0	0	7.2	937780	0	0	261780	2			+	240	7604	TRUE	7737
CON__Q9TRI1;Q3UEG7;G3X977;Q61703	CON__Q9TRI1	7;2;2;2	7;2;2;2	7;2;2;2				4	7	7	7	0	1	4	0	1	4	0	1	4	12.9	12.9	12.9	106.19	946	946;452;950;946	2		14	0	41.63		By matching	By MS/MS	0	1.6	7.3	7352800	0	90509	1625300	12			+	241	3593;4278;7762;8444;8451;9511;9706	True;True;True;True;True;True;True	3651;4347;7897;8597;8604;9685;9882
D3YTP8;Q9CY46;Q9QXA5	D3YTP8;Q9CY46;Q9QXA5	1;1;1	1;1;1	1;1;1	U6 snRNA-associated Sm-like protein LSm4	Lsm4	;;	3	1	1	1	1	1	1	1	1	1	1	1	1	21.3	21.3	21.3	5.5936	47	47;138;137	2		5	0.00369	7.115	By matching	By MS/MS	By MS/MS	21.3	21.3	21.3	3047000	197820	262280	852770	7				242	4230	TRUE	4299
F6WZH1;D3YTR5;D3YTR4;Q9Z2D8-2;Q9Z2D8	F6WZH1;D3YTR5;D3YTR4;Q9Z2D8-2;Q9Z2D8	2;2;2;2;2	2;2;2;2;2	2;2;2;2;2	Methyl-CpG-binding domain protein 3	Mbd3	;;;;	5	2	2	2	2	1	2	2	1	2	2	1	2	18.4	18.4	18.4	20.445	185	185;261;281;253;285	2		8	0.0016611	11.617	By MS/MS	By matching	By matching	18.4	8.1	18.4	2300400	547140	147270	877380	2				243	5693;7301	True;True	5777;7414
D6RDT2;D3Z009;D3YU83;D3Z5X8;D3Z7N3;D3Z345;Q08288	D6RDT2;D3Z009;D3YU83;D3Z5X8;D3Z7N3;D3Z345;Q08288	1;1;1;1;1;1;1	1;1;1;1;1;1;1	1;1;1;1;1;1;1	Cell growth-regulating nucleolar protein	Lyar	;;;;;;	7	1	1	1	1	1	1	1	1	1	1	1	1	32.5	32.5	32.5	4.4902	40	40;49;99;131;190;191;388	2		5	0.0035714	6.7678	By matching	By matching	By matching	32.5	32.5	32.5	1824800	143220	180390	645020	1				244	9103	TRUE	9266
D6RFA7;D3YUP1;Q9WVG6-2;Q9WVG6	D6RFA7;D3YUP1;Q9WVG6-2;Q9WVG6	1;1;1;1	1;1;1;1	1;1;1;1	Histone-arginine methyltransferase CARM1	Carm1	;;;	4	1	1	1	1	1	1	1	1	1	1	1	1	8	8	8	17.222	162	162;651;585;608	2		5	0	12.637	By matching	By matching	By MS/MS	8	8	8	2163500	185430	212330	674880	4				245	5419	TRUE	5501
D3YVI6;D3Z440;Q9CZ04;Q9CZ04-2	D3YVI6;D3Z440;Q9CZ04;Q9CZ04-2	1;1;1;1	1;1;1;1	1;1;1;1	COP9 signalosome complex subunit 7a	Cops7a	;;;	4	1	1	1	0	0	1	0	0	1	0	0	1	9.1	9.1	9.1	19.532	176	176;227;275;277	2		3	0.0036684	7.0169			By MS/MS	0	0	9.1	915880	0	0	336880	3				246	7012	TRUE	7121
H3BJC7;H3BLA3;H3BLC0;H3BJ73;D3YVZ5;E9Q425;Q8CHB8	H3BJC7;H3BLA3;H3BLC0;H3BJ73;D3YVZ5;E9Q425;Q8CHB8	1;1;1;1;1;1;1	1;1;1;1;1;1;1	1;1;1;1;1;1;1	Tubulin polyglutamylase TTLL5	Ttll5	;;;;;;	7	1	1	1	0	1	0	0	1	0	0	1	0	4	4	4	31.639	297	297;395;408;795;1281;1295;1328	2		1	0.0093271	6.236		By MS/MS		0	4	0	2939100	0	2939100	0	1				247	10060	TRUE	10242
D3Z5A6;D3YW09;G3UVU2;Q62203	D3Z5A6;D3YW09;G3UVU2;Q62203	1;1;1;1	1;1;1;1	1;1;1;1	Splicing factor 3A subunit 2	Sf3a2	;;;	4	1	1	1	1	1	1	1	1	1	1	1	1	25.4	25.4	25.4	7.5804	67	67;194;485;475	2		5	0.0061983	6.4837	By matching	By matching	By matching	25.4	25.4	25.4	3173000	250360	277570	1102100	2				248	7002	TRUE	7111
D3YW87;D3Z576;Q8VHX6-2;Q8VHX6	D3YW87;D3Z576;Q8VHX6-2;Q8VHX6	5;5;5;5	2;2;2;2	2;2;2;2	Filamin-C	Flnc	;;;	4	5	2	2	2	3	2	1	2	1	1	2	1	2	0.9	0.9	287.36	2693	2693;2726;2693;2726	2		6	0.00083333	11.679	By matching	By MS/MS	By MS/MS	1	1.3	1	1449600	0	1449600	0	1				249	1368;1597;5189;5348;6167	False;True;False;False;True	1399;1632;5270;5429;6261
D3YWC2;D3Z6F1;Q9JM93	D3YWC2;D3Z6F1;Q9JM93	4;4;4	4;4;4	4;4;4	ADP-ribosylation factor-like protein 6-interacting protein 4	Arl6ip4	;;	3	4	4	4	4	4	3	4	4	3	4	4	3	25.5	25.5	25.5	22.605	200	200;227;229	2		22	0	47.691	By MS/MS	By MS/MS	By MS/MS	25.5	25.5	24	34709000	4394400	4202900	12238000	35				250	862;2887;5221;7409	True;True;True;True	885;2941;5302;7523
D3YWF6;Q7TQI3;D3Z7K0	D3YWF6;Q7TQI3;D3Z7K0	8;8;4	8;8;4	8;8;4	Ubiquitin thioesterase OTUB1	Otub1	;;	3	8	8	8	2	5	8	2	5	8	2	5	8	46.1	46.1	46.1	28.036	241	241;271;95	2		31	0	63.514	By matching	By matching	By MS/MS	10.4	27.8	46.1	15943000	162340	733950	6798500	28				251	305;306;1882;2376;2503;2928;4281;7158	True;True;True;True;True;True;True;True	316;317;1923;2424;2552;2982;4350;7267
D3YX34;E9Q586;E9Q3M3;O08788-2;O08788	D3YX34;E9Q586;E9Q3M3;O08788-2;O08788	3;3;3;3;3	3;3;3;3;3	3;3;3;3;3	Dynactin subunit 1	Dctn1	;;;;	5	3	3	3	2	3	3	2	3	3	2	3	3	3.7	3.7	3.7	126.82	1142	1142;1239;1264;1243;1281	2		14	0	20.52	By matching	By matching	By MS/MS	2.2	3.7	3.7	4284600	190760	425590	1460700	10				252	318;1561;2143	True;True;True	329;1596;2185
D3YX62;Q544R7;O70252;D3YXN4	D3YX62;Q544R7;O70252;D3YXN4	2;2;2;1	2;2;2;1	2;2;2;1	Heme oxygenase 2	Hmox2	;;;	4	2	2	2	0	1	1	0	1	1	0	1	1	14.9	14.9	14.9	26.385	228	228;315;315;93	2		5	0	12.827		By matching	By matching	0	6.6	6.6	1332200	0	68136	188280	2				253	4010;7956	True;True	4075;8098
S4R1M2;D3YXK2;Q80YR5	S4R1M2;D3YXK2;Q80YR5	4;4;3	4;4;3	4;4;3	Scaffold attachment factor B1;Scaffold attachment factor B2	Safb;Safb2	;;	3	4	4	4	4	3	4	4	3	4	4	3	4	6.2	6.2	6.2	105.32	939	939;937;991	2		19	0	24.539	By matching	By matching	By MS/MS	6.2	5.1	6.2	5718600	477700	308040	1965100	8				254	684;1091;2415;4105	True;True;True;True	700;1117;2463;4172
D3YXP6;Q9D1G2;Q9D1G2-2;Q9D1G2-3	D3YXP6;Q9D1G2;Q9D1G2-2	7;7;6;2	7;7;6;2	7;7;6;2	Phosphomevalonate kinase	Pmvk	;;	4	7	7	7	6	6	6	6	6	6	6	6	6	51.9	51.9	51.9	17.942	158	158;192;171;117	2		28	0	43.882	By matching	By matching	By MS/MS	41.1	41.1	45.6	14170000	1359000	1341100	3974000	18				255	1473;4416;5095;5293;5694;5853;8669	True;True;True;True;True;True;True	1507;4488;5176;5374;5778;5938;8824
D3YXW1;Q9D945-2;Q9D945	D3YXW1;Q9D945-2;Q9D945	1;1;1	1;1;1	1;1;1	Protein LLP homolog	Llph	;;	3	1	1	1	1	1	1	1	1	1	1	1	1	13	13	13	14.693	123	123;129;130	2		5	0.0048747	6.5642	By matching	By matching	By MS/MS	13	13	13	2335600	189050	263650	740470	3				256	8510	TRUE	8665
D3YYE1;D3Z7M9;O35381;Q64G17	D3YYE1;D3Z7M9;O35381	6;6;6;1	1;1;1;0	1;1;1;0	Acidic leucine-rich nuclear phosphoprotein 32 family member A	Anp32a	;;	4	6	1	1	1	5	6	0	1	1	0	1	1	44.9	8.1	8.1	22.954	198	198;233;247;123	2		4	0.0035842	6.7806	By matching	By matching	By MS/MS	4	30.3	44.9	2023300	0	167460	744270	4				257	1445;2146;3881;4320;5391;7725	False;False;False;False;True;False	1478;2188;3945;4390;5472;7860
D3Z3Z8;D3YYI3;P60898	D3Z3Z8;D3YYI3;P60898	1;1;1	1;1;1	1;1;1	DNA-directed RNA polymerase subunit;DNA-directed RNA polymerase II subunit RPB9	Polr2i	;;	3	1	1	1	1	0	1	1	0	1	1	0	1	27.7	27.7	27.7	9.6426	83	83;103;125	2		4	0.0037453	7.3776	By matching		By MS/MS	27.7	0	27.7	1817400	189690	0	689340	2				258	4375	TRUE	4446
Q58E49;D3YYI8;O09106	Q58E49;D3YYI8;O09106	3;3;3	1;1;1	1;1;1	Histone deacetylase;Histone deacetylase 1	Hdac1;Gm10093	;;	3	3	1	1	3	2	3	1	1	1	1	1	1	8.9	3.9	3.9	55.074	482	482;482;482	2		5	0.0038491	8.082	By MS/MS	By matching	By MS/MS	8.9	6.4	8.9	4371600	583830	416540	1412500	6				259	5169;7689;9939	True;False;False	5250;7823;10120
D3YYM6;Q91V55;P97461	D3YYM6;Q91V55;P97461	7;7;6	7;7;6	7;7;6	40S ribosomal protein S5;40S ribosomal protein S5, N-terminally processed	Rps5	;;	3	7	7	7	6	6	6	6	6	6	6	6	6	60.4	60.4	60.4	20.413	182	182;204;204	2		45	0	100.28	By MS/MS	By MS/MS	By MS/MS	45.1	45.1	45.1	190690000	17805000	15478000	65547000	114				260	690;3479;6837;8310;8411;9468;9831	True;True;True;True;True;True;True	706;3537;6946;8463;8564;9642;10009
D3YYT1;Q922P9	D3YYT1;Q922P9	2;2	2;2	2;2	Putative oxidoreductase GLYR1	Glyr1	;	2	2	2	2	1	2	2	1	2	2	1	2	2	7.8	7.8	7.8	60.435	552	552;546	2		8	0	12.767	By matching	By matching	By MS/MS	4.7	7.8	7.8	2492100	159760	327360	955160	3				261	1458;2596	True;True	1491;2645
D3YZ09;Q9CY66-3;Q9CY66-2;Q9CY66	D3YZ09;Q9CY66-3;Q9CY66-2;Q9CY66	1;1;1;1	1;1;1;1	1;1;1;1	H/ACA ribonucleoprotein complex subunit 1	Gar1	;;;	4	1	1	1	1	1	1	1	1	1	1	1	1	9.1	9.1	9.1	20.448	198	198;217;229;231	2		5	0.0061475	6.4116	By matching	By matching	By MS/MS	9.1	9.1	9.1	3026500	173190	142980	1394700	1				262	9700	TRUE	9876
E9Q4Q2;D3YZC9;D3YZD0;Q64213-2;Q64213-3;Q64213;D3YVH4;F8WHF9;D6RDB7	E9Q4Q2;D3YZC9;D3YZD0;Q64213-2;Q64213-3;Q64213;D3YVH4	13;13;13;13;13;13;10;4;1	13;13;13;13;13;13;10;4;1	13;13;13;13;13;13;10;4;1	Splicing factor 1	Sf1	;;;;;;	9	13	13	13	12	12	12	12	12	12	12	12	12	34.1	34.1	34.1	59.698	548	548;571;638;548;639;653;267;110;84	1.94	4	58	0	113.37	By MS/MS	By MS/MS	By MS/MS	33.9	34.1	29.4	54477000	4356500	4677500	18254000	74				263	823;824;952;1261;1262;3692;4164;6922;7695;8355;8779;9426;9816	True;True;True;True;True;True;True;True;True;True;True;True;True	845;846;977;1292;1293;3756;4231;7031;7829;8508;8936;9597;9994
D3YZJ1;Q64337-2;Q64337	D3YZJ1;Q64337-2;Q64337	1;1;1	1;1;1	1;1;1	Sequestosome-1	Sqstm1	;;	3	1	1	1	0	1	1	0	1	1	0	1	1	6.8	6.8	6.8	41.683	382	382;404;442	2		3	0.003701	7.1406		By matching	By MS/MS	0	6.8	6.8	1176600	0	210400	501920	1				264	348	TRUE	360
D3Z2L3;D3Z7N1;D3Z093;Q8VCM4	D3Z2L3;D3Z7N1;D3Z093;Q8VCM4	1;1;1;1	1;1;1;1	1;1;1;1	Lipoyltransferase 1, mitochondrial	Lipt1	;;;	4	1	1	1	0	0	1	0	0	1	0	0	1	7.5	7.5	7.5	18.267	159	159;199;230;373	2		2	1	-2			By MS/MS	0	0	7.5	0	0	0	0	0	+			265	6109	TRUE	6200
D3Z0F5;Q3UIT2;O88545;F6QK86	D3Z0F5;Q3UIT2;O88545	3;3;3;1	3;3;3;1	3;3;3;1	COP9 signalosome complex subunit 6	Cops6	;;	4	3	3	3	2	2	3	2	2	3	2	2	3	15.5	15.5	15.5	33.591	297	297;324;324;122	2		13	0	19.613	By matching	By matching	By MS/MS	10.4	11.1	15.5	6512000	160360	334960	2429900	7				266	746;6415;7166	True;True;True	762;6517;7275
S4R238;Q9D9P1;D3Z0L4;Q9CRB9	S4R238;Q9D9P1;D3Z0L4;Q9CRB9	2;2;2;2	2;2;2;2	2;2;2;2	MICOS complex subunit Mic19	Chchd3	;;;	4	2	2	2	2	1	2	2	1	2	2	1	2	31	31	31	9.4173	84	84;175;192;227	2		9	0	13.47	By matching	By matching	By MS/MS	31	13.1	31	5389600	266150	134090	1905500	4				267	8870;10110	True;True	9029;10292
D3Z0M9	D3Z0M9	2	2	2		Ddx23		1	2	2	2	2	2	2	2	2	2	2	2	2	2.9	2.9	2.9	95.493	819	819	2		10	0	11.917	By matching	By matching	By MS/MS	2.9	2.9	2.9	3721400	190420	318120	1895100	4				268	1310;2050	True;True	1341;2091
D3Z0S6;Q62189;D6RI83	D3Z0S6;Q62189;D6RI83	2;2;1	2;2;1	2;2;1	U1 small nuclear ribonucleoprotein A	Snrpa	;;	3	2	2	2	1	2	2	1	2	2	1	2	2	8.9	8.9	8.9	27.372	247	247;287;44	2		9	0	15.761	By matching	By matching	By MS/MS	4.9	8.9	8.9	4033700	161860	358580	1244200	6				269	828;2360	True;True	850;2408
D3Z0Z6;D3Z136;Q8BHI7	D3Z0Z6;D3Z136;Q8BHI7	1;1;1	1;1;1	1;1;1	Elongation of very long chain fatty acids protein;Elongation of very long chain fatty acids protein 5	Elovl5	;;	3	1	1	1	1	1	1	1	1	1	1	1	1	18.3	18.3	18.3	8.3538	71	71;180;299	2		4	0.0061433	6.4094	By matching	By matching	By matching	18.3	18.3	18.3	1701000	138070	167790	691720	1				270	6018	TRUE	6107
D3Z1Z8;D3Z5N2;Q545B6;P54227	D3Z1Z8;D3Z5N2;Q545B6;P54227	7;7;7;7	7;7;7;7	5;5;5;5	Stathmin	Stmn1	;;;	4	7	7	5	1	4	6	1	4	6	1	3	4	45.1	45.1	35.3	11.729	102	102;147;149;149	1.61	13	20	0	52.848	By matching	By matching	By MS/MS	7.8	31.4	43.1	14006000	24866	236620	5896900	8				271	758;1441;1442;2261;7221;7649;7707	True;True;True;True;True;True;True	774;775;1472;1473;2306;2307;7331;7332;7783;7841
D3Z2J4;D3Z632;Q64362	D3Z2J4;D3Z632;Q64362	1;1;1	1;1;1	1;1;1	AKT-interacting protein	Aktip	;;	3	1	1	1	1	1	1	1	1	1	1	1	1	5.5	5.5	5.5	30.841	273	273;277;292	2		5	0.004961	6.6919	By matching	By matching	By matching	5.5	5.5	5.5	4712400	152570	352070	1673400	1				272	6154	TRUE	6246
F7ATQ6;D3Z2Q0;Q80SW1	F7ATQ6;D3Z2Q0;Q80SW1	1;1;1	1;1;1	1;1;1	Putative adenosylhomocysteinase 2	Ahcyl1	;;	3	1	1	1	0	0	1	0	0	1	0	0	1	14.3	14.3	14.3	19.732	182	182;210;530	2		2	0.0037679	7.5005			By MS/MS	0	0	14.3	1076200	0	0	535880	1				273	4425	TRUE	4497
D3Z2Z1;F8WIA1;Q922J3;F6RCU2;F7CB97;D3Z3M7;Q922J3-2	D3Z2Z1;F8WIA1;Q922J3;F6RCU2;F7CB97;D3Z3M7;Q922J3-2	2;2;2;1;1;1;1	2;2;2;1;1;1;1	2;2;2;1;1;1;1	CAP-Gly domain-containing linker protein 1	Clip1	;;;;;;	7	2	2	2	1	0	2	1	0	2	1	0	2	1.1	1.1	1.1	160.01	1426	1426;1437;1391;1066;1182;1320;1315	2		5	0	12.248	By matching		By MS/MS	0.5	0	1.1	7736600	76831	0	6155500	4				274	4958;5625	True;True	5036;5709
D3Z315;O89079;F6YFR7;F6XIG5	D3Z315;O89079;F6YFR7	5;5;4;2	5;5;4;2	5;5;4;2	Coatomer subunit epsilon	Cope	;;	4	5	5	5	1	1	5	1	1	5	1	1	5	46.7	46.7	46.7	25.37	227	227;308;234;116	2		16	0	28.725	By matching	By matching	By MS/MS	8.8	8.8	46.7	7718700	120860	150420	3112700	6				275	1072;6036;6173;8070;9957	True;True;True;True;True	1098;6126;6267;8216;10138
D3Z328;D3Z383;Q07646-2;Q07646	D3Z328;D3Z383;Q07646-2;Q07646	5;5;5;5	5;5;5;5	5;5;5;5	Mesoderm-specific transcript protein	Mest	;;;	4	5	5	5	4	4	5	4	4	5	4	4	5	23.9	23.9	23.9	37.667	326	326;342;326;335	2		22	0	37.739	By MS/MS	By MS/MS	By MS/MS	21.2	21.2	23.9	20296000	1233100	1505000	7778900	31				276	1249;4215;5461;6561;7720	True;True;True;True;True	1280;4283;5544;6666;7854
D3Z375;Q62048	D3Z375;Q62048	1;1	1;1	1;1	Astrocytic phosphoprotein PEA-15	Pea15a;Pea15	;	2	1	1	1	0	0	1	0	0	1	0	0	1	20.7	20.7	20.7	10.697	92	92;130	2		2	0.0061686	6.4488			By matching	0	0	20.7	1128000	0	0	535420	1				277	7521	TRUE	7641
D3Z390;Q921C5;Q921C5-2	D3Z390;Q921C5;Q921C5-2	1;1;1	1;1;1	1;1;1	Protein bicaudal D homolog 2	Bicd2	;;	3	1	1	1	0	0	0	0	0	0	0	0	0	1.2	1.2	1.2	84.702	746	746;820;851	2		1	0.0093645	6.2513				0	0	0	658940	0	0	0	1				278	5755	TRUE	5840
D3Z3F1;Q9D824-4;Q9D824-3;Q9D824-2;Q9D824	D3Z3F1;Q9D824-4;Q9D824-3;Q9D824-2;Q9D824	1;1;1;1;1	1;1;1;1;1	1;1;1;1;1	Pre-mRNA 3-end-processing factor FIP1	Fip1l1	;;;;	5	1	1	1	1	1	1	1	1	1	1	1	1	3	3	3	46.449	434	434;508;536;545;581	2		5	0.0035765	6.7731	By matching	By matching	By MS/MS	3	3	3	1473500	164190	143320	454520	2				279	647	TRUE	663
D3Z5N6;Q61103;F8WIP7	D3Z5N6;Q61103;F8WIP7	2;2;1	2;2;1	2;2;1	Zinc finger protein ubi-d4	Dpf2	;;	3	2	2	2	1	0	1	1	0	1	1	0	1	5.9	5.9	5.9	45.854	405	405;391;214	1.67	2	4	0	12.825	By matching		By MS/MS	2.2	0	2.2	788710	152260	0	277320	1				280	125;8965	True;True	131;9124
G8JL76;D3Z636;Q91VM9-2;Q91VM9	G8JL76;D3Z636;Q91VM9-2;Q91VM9	1;1;1;1	1;1;1;1	1;1;1;1	Inorganic pyrophosphatase 2, mitochondrial	Ppa2	;;;	4	1	1	1	0	1	0	0	1	0	0	1	0	8.6	8.6	8.6	17.2	152	152;329;204;330	2		2	0.0036576	6.9938		By matching		0	8.6	0	499770	0	140890	0	2				281	296	TRUE	307
D3Z6E1;Q9CPQ1	D3Z6E1;Q9CPQ1	1;1	1;1	1;1	Cytochrome c oxidase subunit 6C	Cox6c	;	2	1	1	1	1	1	1	1	1	1	1	1	1	25	25	25	5.0902	48	48;76	2		5	0.0038168	7.7979	By matching	By matching	By matching	25	25	25	2807500	211940	213160	916330	4				282	7962	TRUE	8104
D3Z6S1;Q8BM55;Q8BM55-3;Q8BM55-2	D3Z6S1;Q8BM55;Q8BM55-3;Q8BM55-2	2;2;1;1	2;2;1;1	2;2;1;1	Transmembrane protein 214	Tmem214	;;;	4	2	2	2	1	2	2	1	2	2	1	2	2	4.7	4.7	4.7	71.302	642	642;687;374;384	2		9	0	12.273	By matching	By matching	By MS/MS	2.5	4.7	4.7	2812700	143240	160820	1011200	3				283	3615;9887	True;True	3673;10068
D3Z6S4;Q3UVD5	D3Z6S4;Q3UVD5	1;1	1;1	1;1	Leucine-rich repeat-containing G-protein coupled receptor 6	Lgr6	;	2	1	1	1	0	0	0	0	0	0	0	0	0	1	1	1	73.671	690	690;967	2		1	0.0038081	7.7418				0	0	0	5564000	0	0	0	2				284	4934	TRUE	5012
D3Z789;D3Z6Z0;Q78ZM0;O70492	D3Z789;D3Z6Z0;Q78ZM0;O70492	1;1;1;1	1;1;1;1	1;1;1;1	Sorting nexin-3	Snx3	;;;	4	1	1	1	0	0	0	0	0	0	0	0	0	6.9	6.9	6.9	14.766	130	130;140;162;162	2		1	0.0055172	6.5002				0	0	0	496440	0	0	0	2				285	283	TRUE	294
G3UZX6;H7BWX9;D3Z794;G3UZ60;G3UWI9;G3UWX9;G3UZA7;P61957;Q9Z172-2;Q9Z172	G3UZX6;H7BWX9;D3Z794;G3UZ60;G3UWI9;G3UWX9;G3UZA7;P61957;Q9Z172-2;Q9Z172	1;1;1;1;1;1;1;1;1;1	1;1;1;1;1;1;1;1;1;1	1;1;1;1;1;1;1;1;1;1	Small ubiquitin-related modifier;Small ubiquitin-related modifier 2;Small ubiquitin-related modifier 3	Sumo3;Sumo2	;;;;;;;;;	10	1	1	1	1	1	1	1	1	1	1	1	1	25.5	25.5	25.5	5.2631	47	47;53;71;75;82;96;113;95;110;110	2		5	0.0039339	10.203	By matching	By MS/MS	By MS/MS	25.5	25.5	25.5	12678000	117440	372210	4487300	9				286	8885	TRUE	9044
D3Z795;Q9JK23;D6RG59	D3Z795;Q9JK23;D6RG59	4;4;2	4;4;2	4;4;2	Proteasome assembly chaperone 1	Psmg1	;;	3	4	4	4	4	4	4	4	4	4	4	4	4	21.3	21.3	21.3	30.54	268	268;289;64	2		20	0	28.026	By matching	By MS/MS	By MS/MS	21.3	21.3	21.3	12038000	824000	929130	4125100	13				287	108;388;7142;8607	True;True;True;True	114;401;7251;8762
D3Z7E5;Q2NL51	D3Z7E5;Q2NL51	2;2	1;1	1;1	Glycogen synthase kinase-3 alpha	Gsk3a	;	2	2	1	1	2	1	1	1	0	1	1	0	1	5.1	2.9	2.9	51.245	486	486;490	2		4	1	-2	By matching	By matching	By MS/MS	5.1	2.3	2.9	952430	73603	0	529440	1	+			288	2935;9652	False;True	2989;9827
D3Z7P3-2;D3Z7P3;D3Z7P4	D3Z7P3-2;D3Z7P3;D3Z7P4	4;4;2	4;4;2	4;4;2	Glutaminase kidney isoform, mitochondrial	Gls	;;	3	4	4	4	0	0	3	0	0	3	0	0	3	11.9	11.9	11.9	65.994	603	603;674;491	2		7	0	26.917			By MS/MS	0	0	8.5	3498600	0	0	1460800	6				289	1560;2783;6925;9850	True;True;True;True	1595;2837;7034;10028
E0CX20;Q6PGH1	E0CX20;Q6PGH1	5;3	5;3	5;3	Protein BUD31 homolog	Bud31	;	2	5	5	5	5	5	5	5	5	5	5	5	5	40.3	40.3	40.3	17	144	144;103	2		25	0	56.27	By MS/MS	By MS/MS	By MS/MS	40.3	40.3	40.3	15612000	1469000	1389900	5419800	28				290	1586;2149;4022;4508;9076	True;True;True;True;True	1621;2191;4087;4582;9237
E0CYQ4;E0CX64;H3BK26;P49442	E0CYQ4;E0CX64;H3BK26;P49442	1;1;1;1	1;1;1;1	1;1;1;1	Inositol polyphosphate 1-phosphatase	Inpp1	;;;	4	1	1	1	0	1	0	0	1	0	0	1	0	17.5	17.5	17.5	9.0285	80	80;90;110;396	2		1	1	-2		By MS/MS		0	17.5	0	0	0	0	0	0	+			291	6190	TRUE	6285
E0CXB1;Q9QUM9	E0CXB1;Q9QUM9	1;1	1;1	1;1	Proteasome subunit alpha type-6	Psma6	;	2	1	1	1	0	0	1	0	0	1	0	0	1	7.9	7.9	7.9	25.264	227	227;246	2		2	0.0037994	7.7148			By MS/MS	0	0	7.9	1231100	0	0	636430	4				292	4173	TRUE	4240
F6U775;E0CXD1;H7BX01;P58281;P58281-2	F6U775;E0CXD1;H7BX01;P58281;P58281-2	1;1;1;1;1	1;1;1;1;1	1;1;1;1;1	Dynamin-like 120 kDa protein, mitochondrial;Dynamin-like 120 kDa protein, form S1	Opa1	;;;;	5	1	1	1	1	1	0	1	1	0	1	1	0	3.7	3.7	3.7	33.83	296	296;692;978;960;997	2		3	0.0087366	6.28	By matching	By matching		3.7	3.7	0	617130	114230	132720	0	1				293	9733	TRUE	9910
E0CXZ1;J3QM95;F8WGT4;Q8BYN5-2;Q8BYN5;Q8BYN5-3	E0CXZ1;J3QM95;F8WGT4;Q8BYN5-2;Q8BYN5;Q8BYN5-3	2;2;2;2;2;1	2;2;2;2;2;1	2;2;2;2;2;1	FSD1-like protein	Fsd1l	;;;;;	6	2	2	2	1	2	2	1	2	2	1	2	2	5.1	5.1	5.1	55.339	493	493;497;505;497;507;131	2		9	0	13.022	By matching	By MS/MS	By MS/MS	3.2	5.1	5.1	3297200	167720	262670	1063000	7				294	512;7468	True;True	526;7582
E0CY23;P48722;P48722-2;A0A0N4SW76;A0A0N4SVU2	E0CY23;P48722;P48722-2	5;5;4;2;2	4;4;3;2;2	4;4;3;2;2	Heat shock 70 kDa protein 4L	Hspa4l	;;	5	5	4	4	1	3	5	0	2	4	0	2	4	13.1	10.7	10.7	63.555	571	571;838;817;125;158	2		14	0	27.444	By matching	By matching	By MS/MS	2.5	8.4	13.1	5535800	0	238770	2034900	7				295	1344;2869;7611;9281;10013	True;False;True;True;True	1375;2923;7744;9450;10195
E0CYQ2;Q9CQ48	E0CYQ2;Q9CQ48	3;3	3;3	3;3	NudC domain-containing protein 2	Nudcd2	;	2	3	3	3	2	2	3	2	2	3	2	2	3	29.5	29.5	29.5	14.729	132	132;157	2		13	0	19.087	By matching	By matching	By MS/MS	21.2	15.9	29.5	5514500	279330	273620	1714200	10				296	693;2184;3047	True;True;True	709;2227;3102
E0CYU5;Q99LB6-2;Q99LB6	E0CYU5;Q99LB6-2;Q99LB6	1;1;1	1;1;1	1;1;1	Methionine adenosyltransferase 2 subunit beta	Mat2b	;;	3	1	1	1	0	1	1	0	1	1	0	1	1	11.8	11.8	11.8	11.713	102	102;323;334	2		4	0.0036075	6.8259		By matching	By matching	0	11.8	11.8	1478700	0	119850	528280	1				297	9343	TRUE	9512
G3XA21;E0CZ22	G3XA21;E0CZ22	1;1	1;1	1;1		Mroh1	;	2	1	1	1	0	0	0	0	0	0	0	0	0	0.7	0.7	0.7	180.82	1631	1631;1640	2		1	0.0061058	6.3527				0	0	0	0	0	0	0	0				298	5855	TRUE	5940
G3UXN2;E9PUA5;Q9QWT9-3;Q9QWT9-2;Q9QWT9	G3UXN2;E9PUA5;Q9QWT9-3;Q9QWT9-2;Q9QWT9	1;1;1;1;1	1;1;1;1;1	1;1;1;1;1	Kinesin-like protein;Kinesin-like protein KIFC1	Kifc1;Kifc5b	;;;;	5	1	1	1	1	0	1	1	0	1	1	0	1	4.1	4.1	4.1	24.326	218	218;672;611;631;674	2		3	0.0080863	6.3047	By matching		By MS/MS	4.1	0	4.1	992830	135420	0	416170	3				299	5394	TRUE	5475
E9PUD2;Q8K1M6-3;Q8K1M6-2;Q8K1M6;Q8K1M6-4;Q8K1M6-5	E9PUD2;Q8K1M6-3;Q8K1M6-2;Q8K1M6;Q8K1M6-4	4;4;4;4;3;1	4;4;4;4;3;1	4;4;4;4;3;1	Dynamin-1-like protein	Dnm1l	;;;;	6	4	4	4	0	2	4	0	2	4	0	2	4	10.4	10.4	10.4	79.532	712	712;699;716;742;612;221	2		16	0	27.135		By matching	By MS/MS	0	4.8	10.4	5293200	0	203170	2146300	9				300	582;5591;8487;9984	True;True;True;True	597;5674;8640;10166
E9Q2V9;E9PW70;E9Q1I2;E9PV68;E9Q199;Q8R2Y9	E9Q2V9;E9PW70;E9Q1I2;E9PV68;E9Q199;Q8R2Y9	1;1;1;1;1;1	1;1;1;1;1;1	1;1;1;1;1;1	SOSS complex subunit B1	Nabp2	;;;;;	6	1	1	1	0	0	1	0	0	1	0	0	1	23.2	23.2	23.2	6.2622	56	56;65;151;154;228;212	2		3	0.0036023	6.8188			By MS/MS	0	0	23.2	711030	0	0	336870	1				301	6500	TRUE	6602
E9PW20;Q9CY57-5;Q9CY57-4;Q9CY57-3;Q9CY57-2;Q9CY57;D3YZA1;D3Z7T7	E9PW20;Q9CY57-5;Q9CY57-4;Q9CY57-3;Q9CY57-2;Q9CY57;D3YZA1;D3Z7T7	2;2;2;2;2;2;1;1	2;2;2;2;2;2;1;1	2;2;2;2;2;2;1;1	Chromatin target of PRMT1 protein	Chtop	;;;;;;;	8	2	2	2	2	2	2	2	2	2	2	2	2	12.8	12.8	12.8	22.106	203	203;177;178;202;224;249;124;195	2		10	0	13.562	By matching	By MS/MS	By MS/MS	12.8	12.8	12.8	4534200	432600	507520	1320600	8				302	779;2214	True;True	800;2257
E9PW66;P28656	E9PW66;P28656	10;10	10;10	8;8	Nucleosome assembly protein 1-like 1	Nap1l1	;	2	10	10	8	9	9	9	9	9	9	7	7	7	44	44	41.4	48.542	418	418;391	2		53	0	107.79	By MS/MS	By MS/MS	By MS/MS	34.2	34.2	39.7	132350000	9197200	8029000	34867000	60				303	2710;2806;2807;3113;4851;6683;7052;7546;8812;9862	True;True;True;True;True;True;True;True;True;True	2762;2860;2861;3168;4927;6789;7161;7666;8969;10040
E9PWE8;Q3TT92;Q62188;D3YUS0;D3Z567	E9PWE8;Q3TT92;Q62188	27;22;22;10;5	27;22;22;10;5	24;19;19;8;5	Dihydropyrimidinase-related protein 3	Dpysl3	;;	5	27	27	24	25	25	27	25	25	27	22	22	24	69.4	69.4	63.1	73.884	683	683;568;570;216;103	2		144	0	323.31	By MS/MS	By MS/MS	By MS/MS	60.8	60.8	69.4	312070000	15575000	19686000	108010000	200				304	10;66;474;1466;1483;1875;2347;2578;2847;3227;3231;3250;3791;4188;4439;4595;5974;6102;6209;6398;6490;6958;7275;7395;7449;8476;9940	True;True;True;True;True;True;True;True;True;True;True;True;True;True;True;True;True;True;True;True;True;True;True;True;True;True;True	10;69;488;1500;1518;1916;2395;2627;2901;3284;3288;3307;3855;4255;4511;4671;6061;6193;6305;6500;6592;7067;7388;7509;7563;8629;10121
E9PWG6	E9PWG6	3	3	3		Ncapg		1	3	3	3	2	2	3	2	2	3	2	2	3	4	4	4	112.87	1004	1004	2		11	0	16.381	By matching	By matching	By MS/MS	2.5	2.5	4	2157500	174880	157180	984740	2				305	3427;3807;9351	True;True;True	3485;3871;9520
E9PWH6;Q8BQM4	E9PWH6;Q8BQM4	2;2	2;2	2;2	HEAT repeat-containing protein 3	Heatr3	;	2	2	2	2	0	1	2	0	1	2	0	1	2	4.8	4.8	4.8	61.889	562	562;679	2		6	0.0023943	10.944		By matching	By matching	0	2.8	4.8	1506400	0	46319	624560	2				306	1325;9478	True;True	1356;9652
E9PWY9;Q8C0C7;D6RIJ2	E9PWY9;Q8C0C7	7;7;3	7;7;3	7;7;3	Phenylalanine--tRNA ligase alpha subunit	Farsa	;	3	7	7	7	6	7	7	6	7	7	6	7	7	20.7	20.7	20.7	57.47	507	507;508;105	2		39	0	94.944	By MS/MS	By MS/MS	By MS/MS	18.5	20.7	20.7	26450000	1477800	1772100	8591900	45				307	197;1090;5109;7304;7684;7795;9676	True;True;True;True;True;True;True	205;1116;5190;7417;7818;7933;9852
E9PX64;Q7TNC6	E9PX64;Q7TNC6	1;1	1;1	1;1	Kinesin-like protein;Kinesin-like protein KIF26B	Kif26b	;	2	1	1	1	0	0	0	0	0	0	0	0	0	0.7	0.7	0.7	179.26	1665	1665;2112	2		1	0.0098879	6.1899				0	0	0	0	0	0	0	0				308	8728	TRUE	8885
E9PXA4;Q9DB82;P61600	E9PXA4;Q9DB82;P61600	1;1;1	1;1;1	1;1;1	N-alpha-acetyltransferase 20	Naa20	;;	3	1	1	1	0	0	1	0	0	1	0	0	1	9.8	9.8	9.8	12.625	112	112;188;178	2		3	0.0036417	6.9303			By MS/MS	0	0	9.8	1124600	0	0	468790	1				309	5451	TRUE	5533
E9PXC0;P14576	E9PXC0;P14576	1;1	1;1	1;1	Signal recognition particle 54 kDa protein	Srp54c;Srp54	;	2	1	1	1	0	1	1	0	1	1	0	1	1	3.6	3.6	3.6	55.815	504	504;504	2		4	0.0099469	6.2109		By matching	By matching	0	3.6	3.6	1417500	0	158330	508200	1				310	5341	TRUE	5422
E9PXD7;E9Q4B9;E9Q827;P56212-2;P56212	E9PXD7;E9Q4B9;E9Q827;P56212-2;P56212	1;1;1;1;1	1;1;1;1;1	1;1;1;1;1	cAMP-regulated phosphoprotein 19	Arpp19	;;;;	5	1	1	1	0	0	1	0	0	1	0	0	1	37	37	37	4.8797	46	46;71;145;96;112	2		2	0.0099734	6.2197			By matching	0	0	37	1239300	0	0	757760	1				311	8309	TRUE	8462
E9PYG9;F6TVP2;E9Q0K6;F8WJE0;Q60710	E9PYG9;F6TVP2;E9Q0K6;F8WJE0;Q60710	4;4;4;4;4	4;4;4;4;4	4;4;4;4;4	Deoxynucleoside triphosphate triphosphohydrolase SAMHD1	Samhd1	;;;;	5	4	4	4	4	4	4	4	4	4	4	4	4	13.2	13.2	13.2	67.245	582	582;631;651;658;627	2		20	0	25.602	By matching	By matching	By MS/MS	13.2	13.2	13.2	9347200	732630	744210	3665800	8				312	3756;4336;5748;6074	True;True;True;True	3820;4407;5833;6165
E9PYI8;Q9JMA1	E9PYI8;Q9JMA1	2;2	2;2	2;2	Ubiquitin carboxyl-terminal hydrolase;Ubiquitin carboxyl-terminal hydrolase 14	Usp14	;	2	2	2	2	0	0	2	0	0	2	0	0	2	8.1	8.1	8.1	52.318	458	458;493	2		6	0.0023885	10.864			By MS/MS	0	0	8.1	2805900	0	0	1179800	2				313	706;4912	True;True	722;4990
E9PYK2;E9Q6A0;Q19AB2;Q7TPD3;Q7TPD3-2	E9PYK2;E9Q6A0;Q19AB2;Q7TPD3;Q7TPD3-2	2;2;2;2;1	2;2;2;2;1	2;2;2;2;1	Roundabout homolog 2	Robo2	;;;;	5	2	2	2	1	0	1	1	0	1	1	0	1	3.1	3.1	3.1	130.75	1188	1188;1377;1508;1470;820	2		5	0.0031596	10.677	By MS/MS		By matching	2.3	0	0.8	3941600	2616600	0	444630	2				314	7079;9022	True;True	7188;9183
E9PYL9;Q9CXW4;A2BH06;E9PZB3	E9PYL9;Q9CXW4;A2BH06	7;7;5;3	7;7;5;3	7;7;5;3	60S ribosomal protein L11	Gm10036;Rpl11	;;	4	7	7	7	6	5	7	6	5	7	6	5	7	46.1	46.1	46.1	20.266	178	178;178;172;174	2		37	0	157.92	By MS/MS	By MS/MS	By MS/MS	46.1	30.9	46.1	161000000	16200000	13856000	49587000	92				315	236;694;4823;9313;9881;9889;9890	True;True;True;True;True;True;True	245;710;4899;9482;10062;10070;10071
E9PYX7;E9Q852;E9Q9C3;Q9QZQ1-2;Q9QZQ1;D3Z7L2;D3YUD2	E9PYX7;E9Q852;E9Q9C3;Q9QZQ1-2;Q9QZQ1	3;3;3;3;3;1;1	3;3;3;3;3;1;1	3;3;3;3;3;1;1	Afadin	Mllt4	;;;;	7	3	3	3	2	2	2	2	2	2	2	2	2	2.7	2.7	2.7	188.9	1663	1663;1805;1827;1805;1820;222;229	2		11	0	17.634	By matching	By matching	By MS/MS	2	2	2	3257400	237540	229780	842920	3				316	3815;4317;9593	True;True;True	3879;4387;9768
E9Q640;E9PYZ7;Q6NZN0-5;Q6NZN0-3;Q6NZN0-4;Q6NZN0-2;Q6NZN0;E9PUF4;A0A0R4J214;Q5SFM8-2;Q5SFM8	E9Q640;E9PYZ7;Q6NZN0-5;Q6NZN0-3;Q6NZN0-4;Q6NZN0-2;Q6NZN0;E9PUF4;A0A0R4J214	4;4;4;4;4;4;4;3;2;1;1	4;4;4;4;4;4;4;3;2;1;1	4;4;4;4;4;4;4;3;2;1;1	RNA-binding protein 26	Rbm26	;;;;;;;;	11	4	4	4	2	2	3	2	2	3	2	2	3	5.1	5.1	5.1	112.66	1001	1001;1009;989;1003;1007;1008;1012;983;210;1005;1060	2		13	0	26.706	By matching	By matching	By MS/MS	3.8	3.8	5	4156200	303710	384780	1947800	6				317	467;5131;6169;6170	True;True;True;True	481;5212;6263;6264
E9PZ00;Q8BFQ1;K3W4L3;Q3UFE8;J3QPG5;Q61207	E9PZ00;Q8BFQ1;K3W4L3;Q3UFE8;J3QPG5;Q61207	3;3;3;3;3;3	3;3;3;3;3;3	3;3;3;3;3;3	Prosaposin	Psap	;;;;;	6	3	3	3	1	2	3	1	2	3	1	2	3	5.6	5.6	5.6	60.672	551	551;554;556;557;557;557	2		11	0	19.175	By matching	By matching	By MS/MS	2	4	5.6	8363600	100430	359770	2824500	8				318	1856;2876;8826	True;True;True	1897;2930;8985
E9PZF0;Q5NC82;Q01768	E9PZF0;Q5NC82;Q01768	11;8;8	11;8;8	4;4;4	Nucleoside diphosphate kinase;Nucleoside diphosphate kinase B	Gm20390;Nme2	;;	3	11	11	4	4	7	11	4	7	11	1	3	4	62.2	62.2	14.2	30.2	267	267;152;152	2		55	0	111.87	By matching	By MS/MS	By MS/MS	33	49.8	62.2	323170000	736660	2684600	106000000	73				319	2001;2624;2625;2886;3205;6420;6421;7447;8326;9427;10046	True;True;True;True;True;True;True;True;True;True;True	2042;2673;2674;2940;3262;6522;6523;7561;8479;9598;9599;10228
E9Q5H2;E9PZF5;P97822-2;P97822	E9Q5H2;E9PZF5;P97822-2;P97822	2;2;2;2	2;2;2;2	2;2;2;2	Acidic leucine-rich nuclear phosphoprotein 32 family member E	Anp32e	;;;	4	2	2	2	0	2	2	0	2	2	0	2	2	28	28	28	12.078	107	107;171;248;260	2		11	0	15.505		By matching	By MS/MS	0	28	28	11805000	0	432540	4148300	12				320	1446;4961	True;True	1479;5039
E9Q035;P47758	E9Q035;P47758	6;6	6;6	6;6	Signal recognition particle receptor subunit beta	Gm20425;Srprb	;	2	6	6	6	6	6	6	6	6	6	6	6	6	7.5	7.5	7.5	107.8	978	978;269	2		30	0	40.6	By matching	By matching	By MS/MS	7.5	7.5	7.5	16028000	1374700	1408800	5179200	15				321	927;2906;3050;3244;7401;9037	True;True;True;True;True;True	951;2960;3105;3301;7515;9198
E9Q066;G3X9Q6;Q8BWW4	E9Q066;G3X9Q6;Q8BWW4	3;3;3	3;3;3	3;3;3	La-related protein 4	Larp4	;;	3	3	3	3	2	3	2	2	3	2	2	3	2	5.4	5.4	5.4	79.601	718	718;719;719	2		13	0	20.981	By MS/MS	By matching	By MS/MS	3.2	5.4	3.2	8294700	730840	818310	2087100	6				322	3642;5795;9482	True;True;True	3701;5880;9656
E9Q070;D3YVM5	E9Q070;D3YVM5	14;9	14;9	2;0		Gm8730;Rplp0	;	2	14	14	2	14	14	13	14	14	13	2	2	2	53.9	53.9	5.7	34.216	317	317;145	2		83	0	222.84	By MS/MS	By MS/MS	By MS/MS	53.9	53.9	53.9	374840000	29493000	32667000	123480000	201				323	315;346;998;1476;1817;1818;1819;3070;3246;4060;6680;7379;8677;9274	True;True;True;True;True;True;True;True;True;True;True;True;True;True	326;358;1024;1510;1857;1858;1859;3125;3303;4126;6786;7493;8832;9443
E9Q179;Q8C5Q4	E9Q179;Q8C5Q4	2;2	2;2	2;2	G-rich sequence factor 1	Grsf1	;	2	2	2	2	1	1	2	1	1	2	1	1	2	9.4	9.4	9.4	41.61	362	362;479	2		8	0.0016273	11.231	By matching	By matching	By MS/MS	6.1	3.3	9.4	3022300	252690	191960	897850	3				324	3188;5068	True;True	3245;5146
E9Q9F5;E9Q1G8;O55131;A0A0R4J233;S4R2P6;Q8C650-2;Q9DA97;Q8C650	E9Q9F5;E9Q1G8;O55131	9;9;9;1;1;1;1;1	9;9;9;1;1;1;1;1	9;9;9;1;1;1;1;1	Septin-7	2018-09-07	;;	8	9	9	9	9	9	9	9	9	9	9	9	9	31.1	31.1	31.1	50.68	437	437;437;436;427;429;427;430;452	2		53	0	97.211	By MS/MS	By MS/MS	By MS/MS	31.1	31.1	31.1	68236000	4823100	6278000	26649000	55				325	206;4478;4725;6025;6477;7205;7890;8033;9453	True;True;True;True;True;True;True;True;True	214;4551;4801;6115;6579;7315;8031;8178;9626
E9Q1P8;Q8K3X4	E9Q1P8	4;1	4;1	4;1	Interferon regulatory factor 2-binding protein 2	Irf2bp2		2	4	4	4	2	2	4	2	2	4	2	2	4	18.1	18.1	18.1	59.291	570	570;775	2		16	0	23.616	By matching	By matching	By MS/MS	8.4	8.4	18.1	6226400	222780	201410	2838100	6				326	1055;2333;7329;7875	True;True;True;True	1081;2381;7442;8015
E9Q2X6;Q8CG47;Q3U763;A0A0A6YXY3	E9Q2X6;Q8CG47	22;22;6;2	22;22;6;2	22;22;6;2	Structural maintenance of chromosomes protein;Structural maintenance of chromosomes protein 4	Smc4	;	4	22	22	22	16	19	19	16	19	19	16	19	19	23.2	23.2	23.2	144.21	1261	1261;1286;337;109	2		100	0	168.57	By MS/MS	By MS/MS	By MS/MS	16.5	19.2	21.7	62170000	4562800	5891100	20995000	67				327	1750;2616;2760;3298;3633;3644;3932;4019;4285;5069;5177;5309;5571;5788;6033;6061;6401;6402;7009;7867;7868;8163	True;True;True;True;True;True;True;True;True;True;True;True;True;True;True;True;True;True;True;True;True;True	1790;2665;2813;3356;3691;3703;3996;4084;4354;5147;5258;5390;5654;5873;6123;6151;6503;6504;7118;8007;8008;8313
E9Q317;O55128;D3Z2N9;D3YY73;D3YY55	E9Q317;O55128;D3Z2N9	3;3;2;1;1	3;3;2;1;1	3;3;2;1;1	Histone deacetylase complex subunit SAP18	Gm10094;Sap18	;;	5	3	3	3	3	3	3	3	3	3	3	3	3	24.4	24.4	24.4	19.586	172	172;153;111;92;107	2		15	0	17.712	By matching	By matching	By MS/MS	24.4	24.4	24.4	8555600	626090	542950	3026200	7				328	2684;3249;8220	True;True;True	2734;3306;8370
E9Q3C2;O35084	E9Q3C2;O35084	1;1	1;1	1;1	25-hydroxyvitamin D-1 alpha hydroxylase, mitochondrial	Cyp27b1	;	2	1	1	1	0	0	1	0	0	1	0	0	1	18.5	18.5	18.5	14.436	135	135;507	2		2	0.004878	6.5696			By matching	0	0	18.5	0	0	0	0	0				329	7801	TRUE	7939
E9Q3N1;Q3UGD6;Q09143	E9Q3N1;Q3UGD6;Q09143	1;1;1	1;1;1	1;1;1	High affinity cationic amino acid transporter 1	Slc7a1	;;	3	1	1	1	1	1	1	1	1	1	1	1	1	5.3	5.3	5.3	58.135	543	543;622;622	2		5	0.0087542	6.2949	By matching	By matching	By MS/MS	5.3	5.3	5.3	2943800	208830	236110	787770	1				330	8714	TRUE	8869
G3UY29;E9Q3P9;F8WGS1;Q0PD45;Q78ZJ8;P62492;P46638;G3UZD3;G3UZL4;E9Q6B3	G3UY29;E9Q3P9;F8WGS1;Q0PD45;Q78ZJ8;P62492;P46638;G3UZD3;G3UZL4	4;4;4;4;4;4;4;3;2;1	4;4;4;4;4;4;4;3;2;1	4;4;4;4;4;4;4;3;2;1	Ras-related protein Rab-11A;Ras-related protein Rab-11B	Rab11b;Rab11a	;;;;;;;;	10	4	4	4	3	4	4	3	4	4	3	4	4	28.9	28.9	28.9	16.924	149	149;153;155;216;218;216;218;193;125;86	2		18	0	26.721	By matching	By MS/MS	By MS/MS	22.8	28.9	28.9	14603000	527560	1031200	5006000	21				331	704;3377;3619;9698	True;True;True;True	720;3435;3677;9874
F6R059;E9Q3W4;Q9QXS1-15;Q9QXS1-10;Q9QXS1-9;Q9QXS1-12;Q9QXS1-11;Q9QXS1-13;Q9QXS1-5;Q9QXS1-3;Q9QXS1-16;Q9QXS1-4;Q9QXS1-14;Q9QXS1-6;Q9QXS1-7;Q9QXS1-8;Q9QXS1-2;Q9QXS1;Q8R0W0	F6R059;E9Q3W4;Q9QXS1-15;Q9QXS1-10;Q9QXS1-9;Q9QXS1-12;Q9QXS1-11;Q9QXS1-13;Q9QXS1-5;Q9QXS1-3;Q9QXS1-16;Q9QXS1-4;Q9QXS1-14;Q9QXS1-6;Q9QXS1-7;Q9QXS1-8;Q9QXS1-2;Q9QXS1;Q8R0W0	2;2;2;2;2;2;2;2;2;2;2;2;2;2;2;2;2;2;1	2;2;2;2;2;2;2;2;2;2;2;2;2;2;2;2;2;2;1	2;2;2;2;2;2;2;2;2;2;2;2;2;2;2;2;2;2;1	Plectin;Epiplakin	Plec;Eppk1	;;;;;;;;;;;;;;;;;;	19	2	2	2	0	0	2	0	0	2	0	0	2	2.6	2.6	2.6	186.4	1646	1646;4386;4449;4511;4516;4521;4526;4534;4543;4543;4544;4548;4550;4572;4577;4589;4686;4691;6548	2		6	0	13.035			By matching	0	0	2.6	3856400	0	0	1684500	2				332	610;2972	True;True	625;3026
E9Q4F4;P62305;E9Q0W8	E9Q4F4;P62305;E9Q0W8	2;2;1	2;2;1	2;2;1	Small nuclear ribonucleoprotein E	Snrpe	;;	3	2	2	2	2	2	2	2	2	2	2	2	2	39.6	39.6	39.6	10.873	91	91;92;52	2		10	0	22.574	By matching	By matching	By MS/MS	39.6	39.6	39.6	10321000	563430	442210	3822900	10				333	3879;9439	True;True	3943;9611
E9Q4T8;Q9JLV5	E9Q4T8;Q9JLV5	2;2	2;2	2;2	Cullin-3	Cul3	;	2	2	2	2	0	2	2	0	2	2	0	2	2	5.1	5.1	5.1	81.11	702	702;768	2		8	0	12.669		By matching	By MS/MS	0	5.1	5.1	2774900	0	243480	1122100	4				334	612;3199	True;True	627;3256
Q6W4W7;E9Q4U7;O70566	Q6W4W7;E9Q4U7;O70566	2;2;2	2;2;2	2;2;2	Protein diaphanous homolog 2	Diap2;Diaph2	;;	3	2	2	2	0	1	2	0	1	2	0	1	2	1.4	1.4	1.4	125.38	1102	1102;1102;1098	2		6	0.00083682	11.754		By matching	By matching	0	0.8	1.4	15435000	0	1855600	5708000	1				335	487;9031	True;True	501;9192
E9Q557;E9PZW0	E9Q557;E9PZW0	11;8	11;8	11;8	Desmoplakin	Dsp	;	2	11	11	11	5	7	10	5	7	10	5	7	10	4.9	4.9	4.9	332.91	2883	2883;2284	2		47	0	89.617	By matching	By matching	By MS/MS	2.2	3.1	4.6	25568000	606530	747410	9661600	35				336	562;1664;2630;3914;5477;5643;5805;7096;7420;8103;8485	True;True;True;True;True;True;True;True;True;True;True	576;1701;2679;3978;5560;5727;5890;7205;7534;8251;8638
E9Q5C9	E9Q5C9	2	2	2		Nolc1		1	2	2	2	2	2	2	2	2	2	2	2	2	3.3	3.3	3.3	73.697	702	702	2		10	0	13.711	By matching	By matching	By MS/MS	3.3	3.3	3.3	3226700	209080	129780	1703000	3				337	9543;9713	True;True	9718;9890
E9Q5J9;A0A0R4J1P2;P21107	E9Q5J9;A0A0R4J1P2;P21107	8;7;7	1;1;1	1;1;1	Tropomyosin alpha-3 chain	Tpm3	;;	3	8	1	1	4	6	7	0	0	0	0	0	0	20.4	4.6	4.6	33.28	285	285;284;285	2		1	0.0098945	6.1907	By matching	By matching	By matching	11.9	14.4	15.8	440490	0	0	0	1				338	22;4275;4276;4641;5445;5838;5839;6023	True;False;False;False;False;False;False;False	23;4344;4345;4717;5527;5923;5924;6113
E9Q616	E9Q616	2	2	2		Ahnak		1	2	2	2	1	2	1	1	2	1	1	2	1	3.6	3.6	3.6	604.25	5656	5656	2		6	0	12.404	By MS/MS	By MS/MS	By MS/MS	3.4	3.6	3.4	5462500	520770	1027900	1660500	6				339	4334;8983	True;True	4405;9143
Q3UIX4;F6RDI8;E9Q6E5;D3Z4B0;F6TN80;D6RE22;F6X2U6;A0A0G2JEG1	Q3UIX4;F6RDI8;E9Q6E5;D3Z4B0;F6TN80;D6RE22	5;5;5;4;3;3;1;1	5;5;5;4;3;3;1;1	5;5;5;4;3;3;1;1		Srsf11	;;;;;	8	5	5	5	5	4	5	5	4	5	5	4	5	15.5	15.5	15.5	53.102	476	476;500;511;192;101;112;53;175	2		33	0	38.451	By MS/MS	By MS/MS	By MS/MS	15.5	12.6	15.5	46520000	5092500	3236000	17448000	32				340	547;2552;5033;5497;8492	True;True;True;True;True	561;2601;5111;5580;8647
E9Q6R3;O08547	E9Q6R3;O08547	2;2	2;2	2;2	Vesicle-trafficking protein SEC22b	Sec22b	;	2	2	2	2	0	0	2	0	0	2	0	0	2	15.7	15.7	15.7	18.922	166	166;215	2		6	0	19.835			By MS/MS	0	0	15.7	3516900	0	0	1365500	8				341	4200;6488	True;True	4268;6590
E9Q6U4;Q3UWL8;E9Q4Q8;E9Q8R1;Q6P0X1	E9Q6U4;Q3UWL8;E9Q4Q8;E9Q8R1;Q6P0X1	2;2;1;1;1	2;2;1;1;1	2;2;1;1;1	Prefoldin subunit 4	Pfdn4	;;;;	5	2	2	2	1	1	2	1	1	2	1	1	2	20.8	20.8	20.8	14.731	130	130;134;47;49;77	2		8	0	16.121	By matching	By matching	By MS/MS	11.5	9.2	20.8	5504600	169480	210450	1870600	4				342	7;8530	True;True	7;8685
E9Q740;F8VQC1	E9Q740;F8VQC1	7;7	7;7	7;7	Signal recognition particle subunit SRP72	Srp72	;	2	7	7	7	3	4	6	3	4	6	3	4	6	22.5	22.5	22.5	67.928	610	610;671	1.88	3	23	0	54.542	By matching	By MS/MS	By MS/MS	8.7	14.8	17.9	9381400	289850	509920	3208600	12				343	430;911;1307;3375;3739;4535;9013	True;True;True;True;True;True;True	443;935;1338;3433;3803;4609;9174
Q5UE59;E9Q7C9;Q7TNF4;Q8CD76;D3YXZ3;Q91YS4;O88447;O88448	Q5UE59;E9Q7C9;Q7TNF4;Q8CD76;D3YXZ3;Q91YS4;O88447;O88448	3;3;3;3;2;2;2;2	3;3;3;3;2;2;2;2	3;3;3;3;2;2;2;2	Kinesin light chain 1;Kinesin light chain 2	Klc1;Klc2	;;;;;;;	8	3	3	3	1	1	3	1	1	3	1	1	3	8.1	8.1	8.1	61.629	542	542;560;608;616;617;619;541;599	2		10	0	18.292	By matching	By matching	By MS/MS	1.8	1.8	8.1	2425500	74922	86300	1039100	3				344	1100;5127;8679	True;True;True	1126;5208;8834
E9Q8Q8-2;E9Q8Q8	E9Q8Q8-2;E9Q8Q8	1;1	1;1	1;1		Spaca6	;	2	1	1	1	1	1	1	1	1	1	1	1	1	6.2	6.2	6.2	23.789	208	208;339	2		5	0.0048679	6.5583	By matching	By matching	By MS/MS	6.2	6.2	6.2	0	0	0	0	0				345	8694	TRUE	8849
E9Q9B7	E9Q9B7	2	2	2		Kidins220		1	2	2	2	0	1	2	0	1	2	0	1	2	0.9	0.9	0.9	199.18	1793	1793	2		6	0.0031696	10.766		By matching	By MS/MS	0	0.5	0.9	6753600	0	244120	3033000	3				346	2002;6793	True;True	2043;6902
E9Q9H3;P54103;E9Q9H2;Q3TRX6	E9Q9H3;P54103;E9Q9H2	9;9;8;4	9;9;8;4	9;9;8;4	DnaJ homolog subfamily C member 2;DnaJ homolog subfamily C member 2, N-terminally processed	Dnajc2	;;	4	9	9	9	8	7	7	8	7	7	8	7	7	19.7	19.7	19.7	71.274	619	619;621;547;191	1.92	3	36	0	59.562	By MS/MS	By MS/MS	By MS/MS	17.8	16.3	16.2	16283000	2141700	1290800	5097700	20				347	49;323;4818;4957;6281;6607;6949;8552;9788	True;True;True;True;True;True;True;True;True	51;334;4894;5035;6382;6712;7058;8707;9965
G3X9J6;E9Q9M1;Q3V1L4	G3X9J6;E9Q9M1;Q3V1L4	2;2;2	2;2;2	2;2;2	Cytosolic purine 5-nucleotidase	Nt5c2	;;	3	2	2	2	0	0	2	0	0	2	0	0	2	5.6	5.6	5.6	67.764	585	585;586;560	2		6	0.0016155	11.133			By MS/MS	0	0	5.6	2480700	0	0	1142800	2				348	1323;8330	True;True	1354;8483
E9QAD4;Q7TQK5	E9QAD4;Q7TQK5	1;1	1;1	1;1	Coiled-coil domain-containing protein 93	Ccdc93	;	2	1	1	1	1	1	1	1	1	1	1	1	1	1.9	1.9	1.9	72.474	628	628;629	2		5	0.0048849	6.5748	By matching	By MS/MS	By MS/MS	1.9	1.9	1.9	4224100	292270	322310	1410600	5				349	8177	TRUE	8327
Q5KU03;E9QAQ5;Q9WV60	Q5KU03;E9QAQ5;Q9WV60	7;7;7	7;7;7	6;6;6	Glycogen synthase kinase-3 beta	Gsk3b	;;	3	7	7	6	6	6	6	6	6	6	5	5	6	33.8	33.8	31.2	46.71	420	420;433;420	1.82	6	28	0	45.891	By MS/MS	By matching	By MS/MS	29.3	29.3	31.2	16284000	1030700	1278000	6328100	15				350	1316;1591;2935;4519;5784;8740;9651	True;True;True;True;True;True;True	1347;1626;2989;4593;5869;8897;9826
E9QAS4;E9QAS5;Q6PDQ2;F7C528;E9PYU4;E9PYL1;E9Q614;B1AR17;A2A8L1;F6V4V3;F6WR45	E9QAS4;E9QAS5;Q6PDQ2	20;20;20;3;3;3;3;3;3;1;1	20;20;20;3;3;3;3;3;3;1;1	20;20;20;3;3;3;3;3;3;1;1	Chromodomain-helicase-DNA-binding protein 4	Chd4	;;	11	20	20	20	20	16	17	20	16	17	20	16	17	16.3	16.3	16.3	216.37	1902	1902;1922;1915;1886;1915;1952;2021;2055;1946;198;444	2		88	0	152.72	By MS/MS	By MS/MS	By MS/MS	16.3	13	14.3	50719000	12237000	4274200	15970000	57				351	129;667;1887;2175;2235;2410;2412;2558;2645;3029;3257;3870;4981;5323;6098;7438;7948;9054;9152;9853	True;True;True;True;True;True;True;True;True;True;True;True;True;True;True;True;True;True;True;True	135;683;1928;2218;2278;2458;2460;2607;2694;3083;3314;3934;5059;5404;6189;7552;8090;9215;9318;10031
Q5M8Q0;E9QAZ2;Q9CZM2;B8JKK2	Q5M8Q0;E9QAZ2;Q9CZM2	9;9;9;4	9;9;9;4	9;9;9;4	Ribosomal protein L15;60S ribosomal protein L15	Rpl15;Gm10020	;;	4	9	9	9	8	8	8	8	8	8	8	8	8	46.1	46.1	46.1	24.146	204	204;204;204;107	2		50	0	84.155	By MS/MS	By MS/MS	By MS/MS	41.7	39.7	39.7	221790000	18384000	17888000	71654000	111				352	2504;2554;2856;6582;6667;6935;7800;9363;9992	True;True;True;True;True;True;True;True;True	2553;2603;2910;6687;6773;7044;7938;9532;10174
E9QB02;Q68FL6;F6W0G8	E9QB02;Q68FL6	18;18;3	18;18;3	18;18;3	Methionine--tRNA ligase, cytoplasmic	Mars	;	3	18	18	18	11	9	16	11	9	16	11	9	16	33.3	33.3	33.3	102.37	910	910;902;184	2		68	0	135.34	By MS/MS	By MS/MS	By MS/MS	21	16.8	31.3	44296000	3418900	2225800	16713000	54				353	260;1508;1581;2775;3100;3163;3342;4096;4389;4967;5052;5634;6588;6706;7300;8798;8813;9500	True;True;True;True;True;True;True;True;True;True;True;True;True;True;True;True;True;True	271;1543;1616;2829;3155;3220;3400;4163;4460;5045;5130;5718;6693;6812;7413;8955;8970;9674
E9QK89;Q5PSV9	E9QK89;Q5PSV9	1;1	1;1	1;1	Mediator of DNA damage checkpoint protein 1	Mdc1	;	2	1	1	1	0	0	0	0	0	0	0	0	0	1	1	1	184.8	1708	1708;1707	1	2		0.0093583	6.2504				0	0	0	0	0	0	0	0				354	9345	TRUE	9514
E9QKZ2;Q91YE6;E0CXB2;F6UT58;E0CY46;F6TLX3	E9QKZ2;Q91YE6;E0CXB2	4;4;3;1;1;1	4;4;3;1;1;1	4;4;3;1;1;1	Importin-9	Ipo9	;;	6	4	4	4	0	0	3	0	0	3	0	0	3	8.1	8.1	8.1	115.95	1040	1040;1041;655;52;55;171	2		11	0	30.848			By MS/MS	0	0	6.9	4467900	0	0	1728200	8				355	1755;2925;3738;9319	True;True;True;True	1795;2979;3802;9488
E9QMN5;Q8CHY6	E9QMN5;Q8CHY6	6;6	6;6	6;6	Transcriptional repressor p66 alpha	Gatad2a	;	2	6	6	6	6	5	2	6	5	2	6	5	2	13.2	13.2	13.2	67.461	630	630;629	1.8	4	16	0	38.405	By MS/MS	By matching	By matching	13.2	11.3	3.7	4659000	2347500	507670	474200	7				356	583;4310;5399;5624;7338;9431	True;True;True;True;True;True	598;4380;5480;5708;7451;7452;9603
E9QMV2;Q4KML4	E9QMV2;Q4KML4	2;2	2;2	2;2	Costars family protein ABRACL	Abracl	;	2	2	2	2	0	1	2	0	1	2	0	1	2	35.8	35.8	35.8	9.0583	81	81;81	2		6	0	18.712		By matching	By MS/MS	0	19.8	35.8	5394200	0	133140	1758800	5				357	966;6156	True;True	991;6248
E9QN31;Q922K7	E9QN31;Q922K7	7;6	7;6	7;6	Probable 28S rRNA (cytosine-C(5))-methyltransferase	Nop2	;	2	7	7	7	7	7	7	7	7	7	7	7	7	11.1	11.1	11.1	86.906	794	794;793	2		34	0	52.123	By MS/MS	By MS/MS	By MS/MS	11.1	11.1	11.1	19426000	1574700	1594700	6301300	23				358	1376;2109;4107;4251;5870;6661;9347	True;True;True;True;True;True;True	1407;2151;4174;4320;5955;6767;9516
E9QNN1;A0A087WPL5;O70133-2;O70133;O70133-3;Q3UR42;A0A0R4J2C3	E9QNN1;A0A087WPL5;O70133-2;O70133;O70133-3;Q3UR42	32;31;30;29;25;16;9	32;31;30;29;25;16;9	32;31;30;29;25;16;9	ATP-dependent RNA helicase A	Dhx9	;;;;;	7	32	32	32	27	26	32	27	26	32	27	26	32	34.5	34.5	34.5	149.69	1384	1384;1383;1381;1380;1164;735;459	2		150	0	273.35	By MS/MS	By MS/MS	By MS/MS	30.5	27.7	34.5	122980000	8050200	7778300	44359000	165				359	30;217;433;434;1238;1331;1654;2057;2293;2477;2711;3226;4521;4546;4721;4988;5041;5093;6195;6221;6327;6357;6985;7058;7082;8006;8618;8738;9241;9530;10071;10083	True;True;True;True;True;True;True;True;True;True;True;True;True;True;True;True;True;True;True;True;True;True;True;True;True;True;True;True;True;True;True;True	31;225;446;447;1269;1362;1691;2098;2341;2525;2763;3283;4595;4620;4797;5066;5119;5174;6291;6320;6429;6459;7094;7167;7191;8151;8773;8895;9410;9704;10253;10265
E9QP46;Q6ZWQ0	E9QP46;Q6ZWQ0	1;1	1;1	1;1	Nesprin-2	Syne2	;	2	1	1	1	1	1	0	1	1	0	1	1	0	0.2	0.2	0.2	782.13	6870	6870;6874	2		3	0.0035868	6.7906	By MS/MS	By MS/MS		0.2	0.2	0	0	0	0	0	0				360	738	TRUE	754
E9QPI5;Q6A026	E9QPI5;Q6A026	2;2	2;2	2;2	Sister chromatid cohesion protein PDS5 homolog A	Pds5a	;	2	2	2	2	2	1	2	2	1	2	2	1	2	1.9	1.9	1.9	150.22	1332	1332;1332	2		9	0	11.954	By matching	By matching	By MS/MS	1.9	1.2	1.9	3036400	430580	186440	948300	3				361	3771;3906	True;True	3835;3970
E9QPR7;Q4VA61	E9QPR7;Q4VA61	1;1	1;1	1;1	Down syndrome cell adhesion molecule-like protein 1 homolog	Dscaml1	;	2	1	1	1	0	0	0	0	0	0	0	0	0	0.9	0.9	0.9	230.25	2111	2111;2053	2		1	0.0061266	6.3886				0	0	0	1849600	0	0	0	1				362	6053	TRUE	6143
F6RJV6;Q9JJK2	F6RJV6;Q9JJK2	14;14	14;14	14;14	LanC-like protein 2	Lancl2	;	2	14	14	14	11	11	14	11	11	14	11	11	14	56.9	56.9	56.9	49.742	441	441;450	2		64	0	155.7	By MS/MS	By MS/MS	By MS/MS	42.2	41.5	56.9	88390000	5826500	9514400	33726000	97				363	406;1422;1756;2413;2671;4232;7209;7579;7621;8467;8956;8997;9619;9621	True;True;True;True;True;True;True;True;True;True;True;True;True;True	419;1453;1796;2461;2720;4301;7319;7706;7754;8620;9115;9158;9794;9796
F6UFG6	F6UFG6	6	6	1		Anp32a		1	6	6	1	2	4	6	2	4	6	1	0	1	60.9	60.9	8	15.306	138	138	2		23	0	38.11	By matching	By MS/MS	By MS/MS	13.8	31.9	60.9	18643000	265990	1002600	6868400	17				364	781;1445;2146;3881;4320;7725	True;True;True;True;True;True	802;1478;2188;3945;4390;7860
F6V084;Q8VBT0	F6V084;Q8VBT0	1;1	1;1	1;1	Thioredoxin-related transmembrane protein 1	Tmx1	;	2	1	1	1	1	1	1	1	1	1	1	1	1	9.7	9.7	9.7	14.343	124	124;278	2		5	0	14.119	By matching	By matching	By MS/MS	9.7	9.7	9.7	3245700	194150	340340	1069200	6				365	9016	TRUE	9177
F6YY69;F6VW30;P68254-2;P68254	F6YY69;F6VW30;P68254-2;P68254	11;11;11;11	8;8;8;8	8;8;8;8	14-3-3 protein theta	Ywhaq	;;;	4	11	8	8	8	9	11	5	6	8	5	6	8	43.5	37.2	37.2	32.221	285	285;303;243;245	2		44	0	79.087	By matching	By MS/MS	By MS/MS	33.7	40.4	43.5	47123000	1548700	2692700	16594000	44				366	915;1564;4563;6499;7148;7661;8166;8167;9878;10003;10020	True;False;False;False;True;True;True;True;True;True;True	939;1599;4638;6601;7257;7795;8316;8317;10059;10185;10202
Q561N5;F6YVP7;P62270;S4R1N6	Q561N5;F6YVP7;P62270;S4R1N6	7;7;7;6	7;7;7;6	7;7;7;6	40S ribosomal protein S18	Rps18;Gm10260	;;;	4	7	7	7	7	7	7	7	7	7	7	7	7	38.8	38.8	38.8	17.718	152	152;152;152;107	2		41	0	167.71	By MS/MS	By MS/MS	By MS/MS	38.8	38.8	38.8	278190000	33128000	29688000	82399000	123				367	354;3753;4233;7214;9260;9364;10109	True;True;True;True;True;True;True	366;3817;4302;7324;9429;9533;10291
F6YY19;P58501-2;P58501	F6YY19;P58501-2;P58501	1;1;1	1;1;1	1;1;1	PAX3- and PAX7-binding protein 1	Paxbp1	;;	3	1	1	1	0	1	0	0	1	0	0	1	0	5.8	5.8	5.8	50.59	450	450;513;919	1	3		0.0036523	6.9805		By matching		0	5.8	0	0	0	0	0	0				368	3743	TRUE	3807
Q7M739;F6ZDS4;F6RX08	Q7M739;F6ZDS4	13;13;1	13;13;1	13;13;1	Nucleoprotein TPR	Tpr	;	3	13	13	13	8	11	13	8	11	13	8	11	13	7.2	7.2	7.2	266.92	2357	2357;2431;611	2		54	0	78.551	By matching	By matching	By MS/MS	4.1	6.3	7.2	18135000	991230	1564500	6874300	26				369	2133;3296;3706;4136;4846;4971;5599;5714;6412;7740;8237;8541;9354	True;True;True;True;True;True;True;True;True;True;True;True;True	2175;3354;3770;4203;4922;5049;5682;5799;6514;7875;8388;8696;9523
F6ZFT1;F8WJ64;Q569N0;Q9CR21	F6ZFT1;F8WJ64;Q569N0;Q9CR21	1;1;1;1	1;1;1;1	1;1;1;1	Acyl carrier protein;Acyl carrier protein, mitochondrial	Ndufab1	;;;	4	1	1	1	0	1	1	0	1	1	0	1	1	11	11	11	14.309	127	127;128;156;156	2		4	0.003592	6.7918		By matching	By MS/MS	0	11	11	1932300	0	89360	756060	3				370	5439	TRUE	5521
F7A4A7-2;F7A4A7	F7A4A7-2;F7A4A7	1;1	1;1	1;1	Otogelin-like protein	Otogl	;	2	1	1	1	1	1	1	1	1	1	1	1	1	0.3	0.3	0.3	256.27	2281	2281;2325	2		4	0.0036049	6.8235	By matching	By matching	By MS/MS	0.3	0.3	0.3	14108000	1926200	2408400	8416700	0				371	5482	TRUE	5565
F7AYW2;F8WHT3;Q7TPM1	F7AYW2;F8WHT3;Q7TPM1	1;1;1	1;1;1	1;1;1	Protein PRRC2B	Prrc2b	;;	3	1	1	1	0	0	0	0	0	0	0	0	0	1.2	1.2	1.2	158.69	1472	1472;2230;1486	1	1		0.0093147	6.229				0	0	0	0	0	0	0	0				372	5267	TRUE	5348
F7BHL0;Q08460-2;E9Q9P4;J3QP84;F6V0P5;F6XW53;F6ZSN2;F6WSZ3;J3QN27;J3QMT8;A0A087WQ41;A0A087WSJ2;A0A087WRS4;A0A087WQN5;Q08460-5;Q08460-3;Q08460;Q08460-4	F7BHL0;Q08460-2;E9Q9P4;J3QP84;F6V0P5;F6XW53;F6ZSN2;F6WSZ3;J3QN27;J3QMT8;A0A087WQ41;A0A087WSJ2;A0A087WRS4;A0A087WQN5;Q08460-5;Q08460-3;Q08460;Q08460-4	2;2;1;1;1;1;1;1;1;1;1;1;1;1;1;1;1;1	2;2;1;1;1;1;1;1;1;1;1;1;1;1;1;1;1;1	2;2;1;1;1;1;1;1;1;1;1;1;1;1;1;1;1;1	Calcium-activated potassium channel subunit alpha-1	Kcnma1	;;;;;;;;;;;;;;;;;	18	2	2	2	1	2	0	1	2	0	1	2	0	1.5	1.5	1.5	119.02	1055	1055;1196;1053;1059;1086;1107;1108;1118;1132;1135;1178;1209;1236;1239;1144;1178;1209;1236	1.6	2	3	0.0023904	10.904	By MS/MS	By MS/MS		0.9	1.5	0	288480000	83872000	6506800	0	5				373	1988;6058	True;True	2029;6148
F7BX26;Q60676	F7BX26;Q60676	1;1	1;1	1;1	Serine/threonine-protein phosphatase;Serine/threonine-protein phosphatase 5	Ppp5c	;	2	1	1	1	1	1	1	1	1	1	1	1	1	2.7	2.7	2.7	54.205	476	476;499	2		5	0.00163	11.25	By matching	By matching	By MS/MS	2.7	2.7	2.7	2484500	104460	161650	777210	6				374	316	TRUE	327
F7C265;Q9D024-2;Q9D024;Q9D024-3	F7C265;Q9D024-2;Q9D024;Q9D024-3	2;2;2;1	2;2;2;1	2;2;2;1	Coiled-coil domain-containing protein 47	Ccdc47	;;;	4	2	2	2	1	2	2	1	2	2	1	2	2	12.9	12.9	12.9	25.727	224	224;477;483;167	2		9	0	11.898	By matching	By matching	By MS/MS	6.2	12.9	12.9	3058400	114970	348720	1121600	3				375	2163;4196	True;True	2205;4264
F8WGG3;Q9JK81;F7A3N3	F8WGG3;Q9JK81	3;3;1	3;3;1	3;3;1	UPF0160 protein MYG1, mitochondrial	Myg1	;	3	3	3	3	0	3	3	0	3	3	0	3	3	10.4	10.4	10.4	36.549	326	326;380;306	2		10	0	19.452		By matching	By MS/MS	0	10.4	10.4	4880500	0	364910	2093900	6				376	605;5388;9006	True;True;True	620;5469;9167
F8WHL2;Q8CIE6;F6XJN3	F8WHL2;Q8CIE6	6;6;1	6;6;1	6;6;1	Coatomer subunit alpha;Coatomer subunit alpha;Xenin;Proxenin	Copa	;	3	6	6	6	5	4	5	5	4	5	5	4	5	5.7	5.7	5.7	139.41	1233	1233;1224;143	2		25	0	38.645	By matching	By matching	By MS/MS	4.9	3.9	4.9	9491000	574400	641800	3130000	14				377	4837;5318;6523;6879;8479;9400	True;True;True;True;True;True	4913;5399;6626;6988;8632;9571
F8WHM5;Q53WR6;Q61543	F8WHM5;Q53WR6;Q61543	1;1;1	1;1;1	1;1;1	Golgi apparatus protein 1	Glg1	;;	3	1	1	1	0	0	1	0	0	1	0	0	1	0.9	0.9	0.9	132.35	1163	1163;1175;1175	2		2	0.0037509	7.3887			By MS/MS	0	0	0.9	1053800	0	0	489680	3				378	5319	TRUE	5400
F8WIB1;Q14AC7;P61211	F8WIB1;Q14AC7;P61211	1;1;1	1;1;1	1;1;1	ADP-ribosylation factor-like protein 1	Arl1	;;	3	1	1	1	1	1	1	1	1	1	1	1	1	10.1	10.1	10.1	15.65	138	138;181;181	2		5	0.0037064	7.1752	By matching	By matching	By MS/MS	10.1	10.1	10.1	2800500	151260	251830	745260	7				379	7537	TRUE	7657
F8WIT2;P14824	F8WIT2;P14824	6;6	6;6	6;6	Annexin;Annexin A6	Anxa6	;	2	6	6	6	0	0	6	0	0	6	0	0	6	15.7	15.7	15.7	75.288	667	667;673	2		12	0	37.434			By MS/MS	0	0	15.7	7100900	0	0	2828200	10				380	1392;2173;2991;3099;3354;7533	True;True;True;True;True;True	1423;2216;3045;3154;3412;7653
F8WJG3;P62996	F8WJG3;P62996	7;7	7;7	6;6	Transformer-2 protein homolog beta	Tra2b	;	2	7	7	6	7	7	7	7	7	7	6	6	6	44.1	44.1	39.4	21.935	188	188;288	2		45	0	64.164	By MS/MS	By MS/MS	By MS/MS	44.1	44.1	44.1	41839000	3541500	3197400	15846000	52				381	88;649;653;2954;2955;3458;9947	True;True;True;True;True;True;True	91;665;669;3008;3009;3516;10128
F8WJK8;Q99L47;E9Q1X9;E9Q1V0	F8WJK8;Q99L47	7;7;2;2	7;7;2;2	7;7;2;2	Hsc70-interacting protein	St13	;	4	7	7	7	3	6	7	3	6	7	3	6	7	24	24	24	40.538	362	362;371;80;129	2		33	0	76.554	By matching	By MS/MS	By MS/MS	9.9	19.3	24	36699000	265020	1443900	12796000	29				382	422;428;2374;2823;4900;5339;6866	True;True;True;True;True;True;True	435;441;2422;2877;4978;5420;6975
G3UVV3	G3UVV3	1	1	1		Zfp407		1	1	1	1	0	0	1	0	0	1	0	0	1	0.9	0.9	0.9	245.96	2246	2246	2		1	0.0099404	6.209			By MS/MS	0	0	0.9	0	0	0	0	0				383	6792	TRUE	6901
G3UVV4;P17710-3;P17710-4;P17710;P17710-2;B4YB29;D3YYR4;D3Z365;Q91W97	G3UVV4;P17710-3;P17710-4;P17710;P17710-2	9;9;9;9;8;1;1;1;1	8;8;8;8;7;1;1;1;1	8;8;8;8;7;1;1;1;1	Hexokinase;Hexokinase-1	Hk1	;;;;	9	9	8	8	1	3	8	0	2	7	0	2	7	12	11.1	11.1	101.87	917	917;918;922;974;945;49;184;223;915	2		20	0	57.185	By matching	By matching	By MS/MS	0.9	3.2	10.8	12786000	0	189800	4694200	13				384	813;2619;2633;2762;3571;5676;6428;7426;9669	True;True;True;True;True;True;False;True;True	835;2668;2682;2815;3629;5760;6530;7540;9844
G3UWR2;G3UYG6;Q6Y7W8;G3UZW5;E9Q2M5;G3UZX7;G3UYR9;Q6Y7W8-2	G3UWR2;G3UYG6;Q6Y7W8;G3UZW5;E9Q2M5;G3UZX7;G3UYR9;Q6Y7W8-2	2;2;2;1;1;1;1;1	2;2;2;1;1;1;1;1	2;2;2;1;1;1;1;1	PERQ amino acid-rich with GYF domain-containing protein 2	Gigyf2	;;;;;;;	8	2	2	2	0	0	2	0	0	2	0	0	2	2.1	2.1	2.1	129.64	1122	1122;1285;1291;258;721;787;877;423	2		4	0.0016598	11.58			By MS/MS	0	0	2.1	1103300	0	0	733810	3				385	3432;7767	True;True	3490;7902
G3UXF0;Q4FJZ2;Q8BH30;O35345;Q60960	G3UXF0;Q4FJZ2;Q8BH30;O35345;Q60960	2;2;2;2;2	2;2;2;2;2	2;2;2;2;2	Importin subunit alpha;Importin subunit alpha-7;Importin subunit alpha-5;Importin subunit alpha-5, N-terminally processed	Kpna1;Kpna6	;;;;	5	2	2	2	2	2	2	2	2	2	2	2	2	12.6	12.6	12.6	25.588	230	230;533;536;536;538	2		10	0	16.65	By matching	By matching	By MS/MS	12.6	12.6	12.6	5301600	330430	445590	2016700	4				386	3877;4452	True;True	3941;4525
G3UXG7;P67871;G3UZA4;G3UXU2;G3UZJ5;G3UZX4	G3UXG7;P67871;G3UZA4;G3UXU2;G3UZJ5;G3UZX4	2;2;1;1;1;1	2;2;1;1;1;1	2;2;1;1;1;1	Casein kinase II subunit beta	Csnk2b	;;;;;	6	2	2	2	0	0	2	0	0	2	0	0	2	17.1	17.1	17.1	18.926	164	164;215;123;180;206;257	2		4	0.00083612	11.74			By MS/MS	0	0	17.1	1799100	0	0	1037800	2				387	4003;10086	True;True	4068;10268
G3UXL2;Q9D7G0;Q9CS42	G3UXL2;Q9D7G0;Q9CS42	9;9;6	9;9;6	4;4;3	Ribose-phosphate pyrophosphokinase 1;Ribose-phosphate pyrophosphokinase 2	Prps1l3;Prps1;Prps2	;;	3	9	9	4	8	8	9	8	8	9	4	4	4	43.1	43.1	23	34.824	318	318;318;318	2		46	0	97.648	By MS/MS	By MS/MS	By MS/MS	38.4	38.4	43.1	34446000	2446500	2135500	13898000	40				388	2730;4217;4289;6237;6296;8403;8891;9606;9751	True;True;True;True;True;True;True;True;True	2782;4285;4358;6336;6397;8556;9050;9781;9928
G3UXX3;Q91XH5;Q64105	G3UXX3;Q91XH5;Q64105	1;1;1	1;1;1	1;1;1	Sepiapterin reductase	Spr	;;	3	1	1	1	0	0	1	0	0	1	0	0	1	6.8	6.8	6.8	23.357	219	219;262;261	2		3	0.003639	6.9234			By MS/MS	0	0	6.8	1313500	0	0	444850	3				389	5368	TRUE	5449
G3UXZ5;Q5HZK3;P97371;G3X9K9;G3UWN9;G3UXY0	G3UXZ5;Q5HZK3;P97371;G3X9K9;G3UWN9;G3UXY0	4;4;4;3;2;2	4;4;4;3;2;2	4;4;4;3;2;2	Proteasome activator complex subunit 1	Psme1	;;;;;	6	4	4	4	3	2	4	3	2	4	3	2	4	25.2	25.2	25.2	27.411	238	238;249;249;236;173;226	2		17	0	31.169	By matching	By matching	By MS/MS	17.2	12.2	25.2	12728000	386310	468020	4757200	16				390	1649;3857;6287;7055	True;True;True;True	1686;3921;6388;7164
G3UY42;Q8CCS6-2;Q8CCS6;D3YUB9;D3Z055;G3UWS5;D3Z5F7;G3UWY6;G3UX74;Q5XFR0	G3UY42;Q8CCS6-2;Q8CCS6;D3YUB9;D3Z055;G3UWS5;D3Z5F7	4;4;4;3;3;3;3;1;1;1	4;4;4;3;3;3;3;1;1;1	4;4;4;3;3;3;3;1;1;1	Polyadenylate-binding protein 2	Pabpn1;Gm20521	;;;;;;	10	4	4	4	4	3	3	4	3	3	4	3	3	19.4	19.4	19.4	34.003	319	319;292;302;164;168;178;333;42;73;273	2		18	0	28.851	By MS/MS	By matching	By MS/MS	19.4	14.4	14.4	10004000	861510	597060	2902100	4				391	0;7700;8686;9632	True;True;True;True	0;7834;8841;9807
G3UYD0;Q3UHU8;Q9ESZ8-5;Q9ESZ8-4;Q9ESZ8-3;Q9ESZ8-6;Q9ESZ8-2;Q9ESZ8;G3UYJ6;G3UWV2;G3UYD7;G3UZU4	G3UYD0;Q3UHU8;Q9ESZ8-5;Q9ESZ8-4;Q9ESZ8-3;Q9ESZ8-6;Q9ESZ8-2;Q9ESZ8;G3UYJ6;G3UWV2	4;4;4;4;4;4;4;4;3;2;1;1	4;4;4;4;4;4;4;4;3;2;1;1	4;4;4;4;4;4;4;4;3;2;1;1	General transcription factor II-I	Gtf2i	;;;;;;;;;	12	4	4	4	2	3	4	2	3	4	2	3	4	6.9	6.9	6.9	103.08	913	913;962;939;958;960;977;979;998;437;169;150;159	2		15	0	22.657	By matching	By matching	By MS/MS	3	5.1	6.9	6794000	305960	412830	2924300	8				392	1531;2478;7332;8062	True;True;True;True	1566;2526;7445;8208
G3UYF9;Q792E4;Q03958	G3UYF9;Q792E4;Q03958	2;2;2	2;2;2	2;2;2	Prefoldin subunit 6	Pfdn6	;;	3	2	2	2	2	2	2	2	2	2	2	2	2	37.6	37.6	37.6	11.409	101	101;127;127	2		9	0	14.975	By matching	By matching	By MS/MS	37.6	37.6	37.6	5488200	286790	369480	2107300	5				393	2287;4918	True;True	2334;4996
G3UYS1;Q3UUA6;G3X908;Q8K2D6	G3UYS1;Q3UUA6;G3X908;Q8K2D6	1;1;1;1	1;1;1;1	1;1;1;1	Deoxycytidylate deaminase	Dctd	;;;	4	1	1	1	1	0	1	1	0	1	1	0	1	17.3	17.3	17.3	11.64	104	104;150;184;178	2		3	0.0061771	6.4616	By matching		By matching	17.3	0	17.3	1122400	74676	0	541050	1				394	7702	TRUE	7836
G3UYV3;Q64520	G3UYV3;Q64520	1;1	1;1	1;1	Guanylate kinase	Guk1	;	2	1	1	1	0	0	1	0	0	1	0	0	1	51.6	51.6	51.6	3.1937	31	31;198	2		3	0.0055556	6.5521			By matching	0	0	51.6	1029900	0	0	318870	1				395	381	TRUE	394
G3UYV7;Q059I1;P62858;J3QNN8	G3UYV7;Q059I1;P62858	3;3;3;1	3;3;3;1	3;3;3;1	40S ribosomal protein S28	Rps28	;;	4	3	3	3	3	3	3	3	3	3	3	3	3	44.6	44.6	44.6	6.3442	56	56;69;69;69	1.89	3	24	0	323.31	By MS/MS	By MS/MS	By MS/MS	44.6	44.6	44.6	507270000	46078000	49798000	181550000	109				396	1915;3274;9038	True;True;True	1956;3332;9199
G3UYY0;W4VSN9;V9GXL3;Q9D4Y3;V9GXB9;L7MUB9;K7N6P1;A2AWL9;A2A447	G3UYY0;W4VSN9;V9GXL3;Q9D4Y3	3;3;3;3;1;1;1;1;1	3;3;3;3;1;1;1;1;1	3;3;3;3;1;1;1;1;1		Rhox2a;Rhox2d;Rhox2e	;;;	9	3	3	3	2	3	3	2	3	3	2	3	3	18.6	18.6	18.6	19.831	183	183;191;191;191;183;191;191;191;191	2		14	0	21.433	By matching	By matching	By MS/MS	14.8	18.6	18.6	7251500	386510	667200	2281900	12				397	4895;8522;9415	True;True;True	4973;8677;9586
G3UZ26;G3UYY1;P50431;G3UZZ9	G3UZ26;G3UYY1;P50431	3;3;3;1	2;2;2;1	2;2;2;1	Serine hydroxymethyltransferase;Serine hydroxymethyltransferase, cytosolic	Shmt1	;;	4	3	2	2	2	2	3	1	1	2	1	1	2	8.9	5.7	5.7	48.334	439	439;441;478;122	2		8	0	12.712	By matching	By matching	By MS/MS	5.7	5.7	8.9	2148100	146570	174880	972870	7				398	4311;9157;9301	False;True;True	4381;9323;9470
G3UZY2;P97493;G3UX99;A2A439	G3UZY2;P97493;G3UX99;A2A439	2;2;1;1	2;2;1;1	2;2;1;1	Thioredoxin, mitochondrial	Txn2	;;;	4	2	2	2	0	0	2	0	0	2	0	0	2	35.4	35.4	35.4	14.099	130	130;166;106;149	2		6	0	16.71			By MS/MS	0	0	35.4	5448800	0	0	2190500	6				399	8982;9709	True;True	9142;9885
G3X8Q0;O89090-2;O89090	G3X8Q0;O89090-2;O89090	1;1;1	1;1;1	1;1;1	Transcription factor Sp1	Sp1	;;	3	1	1	1	1	0	0	1	0	0	1	0	0	1.9	1.9	1.9	80.443	781	781;467;784	2		2	0.0055517	6.5442	By MS/MS			1.9	0	0	1009800	731310	0	0	1				400	7492	TRUE	7612
S4R1Y5;G3X926;Q9JJ80;S4R2H5;S4R2R2	S4R1Y5;G3X926;Q9JJ80;S4R2H5;S4R2R2	5;5;5;4;3	5;5;5;4;3	5;5;5;4;3	Ribosome production factor 2 homolog	Rpf2	;;;;	5	5	5	5	4	3	5	4	3	5	4	3	5	27.2	27.2	27.2	29.66	257	257;273;306;205;153	2		23	0	32.623	By matching	By matching	By MS/MS	21	14.8	27.2	9752300	644490	555750	3221700	13				401	3043;3891;4751;6247;8397	True;True;True;True;True	3098;3955;4827;6347;8550
G3X956;Q920B9	G3X956;Q920B9	7;7	7;7	7;7	FACT complex subunit SPT16	Supt16;Supt16h	;	2	7	7	7	3	3	7	3	3	7	3	3	7	10.5	10.5	10.5	119.84	1047	1047;1047	2		22	0	41.953	By matching	By matching	By MS/MS	4.6	4.5	10.5	7084600	342970	224950	3902800	11				402	103;669;1861;3684;6321;9422;9919	True;True;True;True;True;True;True	109;685;1902;3744;6423;9593;10100
G3X9L6;Q9DCX2;B1ASE2	G3X9L6;Q9DCX2;B1ASE2	7;7;6	7;7;6	7;7;6	ATP synthase subunit d, mitochondrial	Gm10250;Atp5h	;;	3	7	7	7	6	7	7	6	7	7	6	7	7	58.8	58.8	58.8	18.621	160	160;161;138	2		44	0	57.324	By MS/MS	By MS/MS	By MS/MS	58.8	58.8	58.8	40968000	2335900	2711600	14570000	46				403	659;4790;6424;6771;7446;8426;10114	True;True;True;True;True;True;True	675;4866;6526;6880;7560;8579;10296
G3X9V0;Q5SVP3;P97372;E0CZ90	G3X9V0;Q5SVP3;P97372;E0CZ90	4;4;4;2	4;4;4;2	4;4;4;2	Proteasome activator complex subunit 2	Psme2;PSME2b	;;;	4	4	4	4	1	2	4	1	2	4	1	2	4	23.8	23.8	23.8	26.159	231	231;239;239;165	2		15	0	29.333	By matching	By matching	By MS/MS	6.9	10	23.8	10778000	97137	269090	4559100	13				404	340;639;4064;9018	True;True;True;True	352;655;4130;9179
G3XA08;P10076	G3XA08;P10076	1;1	1;1	1;1	Zinc finger protein 26	Zfp26	;	2	1	1	1	1	1	1	1	1	1	1	1	1	1.4	1.4	1.4	108.75	959	959;861	2		4	0.0048815	6.5708	By matching	By MS/MS	By MS/MS	1.4	1.4	1.4	0	0	0	0	0				405	498	TRUE	512
G3XA10;Q8VEK3	G3XA10;Q8VEK3	27;27	27;27	27;27	Heterogeneous nuclear ribonucleoprotein U	Gm28062;Hnrnpu	;	2	27	27	27	27	25	26	27	25	26	27	25	26	45.6	45.6	45.6	86.805	793	793;800	2		155	0	323.31	By MS/MS	By MS/MS	By MS/MS	45.6	41.5	45.5	547360000	51121000	40465000	183750000	288				406	486;933;1149;1299;1433;1540;2038;2340;2454;2572;3236;3237;3462;3992;4515;5324;5325;5529;5578;5670;5963;6350;6384;7323;7966;9564;10055	True;True;True;True;True;True;True;True;True;True;True;True;True;True;True;True;True;True;True;True;True;True;True;True;True;True;True	500;957;1175;1330;1464;1575;2079;2388;2502;2621;3293;3294;3520;4056;4589;5405;5406;5612;5661;5754;6050;6452;6486;7436;8108;9739;10237
G3XA17;F7CBP1;Q62448;Q62448-2	G3XA17;F7CBP1;Q62448;Q62448-2	10;9;9;8	10;9;9;8	10;9;9;8	Eukaryotic translation initiation factor 4 gamma 2	Eif4g2	;;;	4	10	10	10	9	8	10	9	8	10	9	8	10	16.3	16.3	16.3	102.1	906	906;868;906;868	2		47	0	70.315	By matching	By matching	By MS/MS	14.9	12.4	16.3	19783000	1185800	1349500	7479400	24				407	789;1403;2618;4989;5588;5750;6301;6875;7914;8656	True;True;True;True;True;True;True;True;True;True	810;1434;2667;5067;5671;5835;6402;6984;8056;8811
G5E866;Q99NB9;A0A087WNS2	G5E866;Q99NB9	22;22;2	22;22;2	22;22;2	Splicing factor 3B subunit 1	Sf3b1	;	3	22	22	22	18	20	21	18	20	21	18	20	21	24.8	24.8	24.8	145.83	1304	1304;1304;144	2		102	0	152.93	By MS/MS	By MS/MS	By MS/MS	20.3	22.3	23.4	51656000	3796900	4000000	16574000	64				408	71;444;1593;2348;3804;4179;4411;4492;4879;5423;5424;5726;5742;6626;7053;7802;7817;7947;8393;9132;9368;9781	True;True;True;True;True;True;True;True;True;True;True;True;True;True;True;True;True;True;True;True;True;True	74;457;1628;2396;3868;4246;4483;4565;4957;5505;5506;5811;5827;6732;7162;7940;7955;8089;8546;9297;9537;9958
Q564E2;G5E8N5;P06151;D3Z736;D3YZQ9;D3YVR7;D3YZE4;Q548Z6;P00342;A0A0N4SVV8;D3Z7F0;P16125	Q564E2;G5E8N5;P06151;D3Z736;D3YZQ9	17;17;17;12;12;2;2;2;2;1;1;1	17;17;17;12;12;2;2;2;2;1;1;1	17;17;17;12;12;2;2;2;2;1;1;1	L-lactate dehydrogenase;L-lactate dehydrogenase A chain	Ldha	;;;;	12	17	17	17	17	17	17	17	17	17	17	17	17	70.2	70.2	70.2	36.498	332	332;361;332;237;273;235;237;332;332;193;198;334	2		105	0	161.66	By MS/MS	By MS/MS	By MS/MS	70.2	70.2	70.2	232520000	16144000	20499000	88461000	177				409	1366;1367;1525;1526;2575;3213;3476;4400;5155;5357;5840;7193;7406;7787;7788;9233;9637	True;True;True;True;True;True;True;True;True;True;True;True;True;True;True;True;True	1397;1398;1560;1561;2624;3270;3534;4472;5236;5438;5925;7303;7520;7924;7925;9400;9812
G5E8R4;Q922D4-2;Q922D4	G5E8R4;Q922D4-2;Q922D4	1;1;1	1;1;1	1;1;1	Serine/threonine-protein phosphatase 6 regulatory subunit 3	Ppp6r3	;;	3	1	1	1	0	0	0	0	0	0	0	0	0	2.1	2.1	2.1	97.862	873	873;827;844	1	2		0.0048985	6.59				0	0	0	0	0	0	0	0				410	4282	TRUE	4351
G5E8R8;Q6P5G6	G5E8R8;Q6P5G6	2;1	2;1	2;1	UBX domain-containing protein 7	Ubxn7	;	2	2	2	2	1	1	1	1	1	1	1	1	1	5.3	5.3	5.3	54.812	489	489;467	1.71	2	5	0.0016116	11.057	By matching	By matching	By MS/MS	1.6	1.6	1.6	10438000	1084500	1162900	4844300	1				411	1229;7549	True;True	1260;7669
G5E924;Q8R081;G3UY38;G3UY56;G3UYY3	G5E924;Q8R081;G3UY38	19;19;17;4;3	19;19;17;4;3	19;19;17;4;3	Heterogeneous nuclear ribonucleoprotein L	Hnrnpl	;;	5	19	19	19	15	14	18	15	14	18	15	14	18	60.2	60.2	60.2	66.821	615	615;586;456;201;113	2		101	0	186.85	By MS/MS	By MS/MS	By MS/MS	42	39.3	58.5	172330000	10252000	9549600	62825000	144				412	471;773;2745;3176;4267;4342;4820;6313;6314;6390;6591;6822;7080;7462;7709;7993;8294;9120;9951	True;True;True;True;True;True;True;True;True;True;True;True;True;True;True;True;True;True;True	485;791;2797;3233;4336;4413;4896;6415;6416;6492;6696;6931;7189;7576;7843;8137;8447;9285;10132
H3BIY9;Q9DBG3;Q9DBG3-2;H3BKM0;H3BJ06	H3BIY9;Q9DBG3;Q9DBG3-2;H3BKM0	5;5;5;4;1	5;5;5;4;1	2;2;2;2;0	AP complex subunit beta;AP-2 complex subunit beta	Ap2b1	;;;	5	5	5	2	2	3	5	2	3	5	1	1	2	9.6	9.6	5.5	104.83	942	942;937;951;913;199	2		19	0	29.94	By matching	By MS/MS	By MS/MS	3.9	5.5	9.6	8958900	294070	514720	3564000	14				413	4369;4664;4792;4793;5414	True;True;True;True;True	4440;4740;4868;4869;5496
H3BJ30;H3BJW3;Q6NVF9;H3BKW0;H3BLM9	H3BJ30;H3BJW3;Q6NVF9;H3BKW0	6;6;6;3;1	6;6;6;3;1	6;6;6;3;1	Cleavage and polyadenylation specificity factor subunit 6	Cpsf6	;;;	5	6	6	6	6	5	6	6	5	6	6	5	6	17.6	17.6	17.6	59.308	552	552;588;551;182;91	2		29	0	46.883	By matching	By matching	By MS/MS	17.6	15	17.6	14629000	877390	939100	5384100	16				414	908;2824;2957;7244;8620;9341	True;True;True;True;True;True	932;2878;3011;7356;8775;9510
H3BJU7;H3BJX8;H3BJ45;H3BJ40;H3BKH9;Q60875-5;Q60875-4;Q60875;Q60875-2;Q60875-3;H3BLF9;H3BJ59;H3BL15	H3BJU7;H3BJX8;H3BJ45;H3BJ40;H3BKH9;Q60875-5;Q60875-4;Q60875;Q60875-2;Q60875-3	6;6;6;6;6;6;6;6;4;4;1;1;1	6;6;6;6;6;6;6;6;4;4;1;1;1	6;6;6;6;6;6;6;6;4;4;1;1;1	Rho guanine nucleotide exchange factor 2	Arhgef2	;;;;;;;;;	13	6	6	6	3	5	5	3	5	5	3	5	5	9.2	9.2	9.2	108.59	956	956;968;968;970;983;956;958;985;573;588;203;208;257	2		23	0	41.961	By matching	By matching	By MS/MS	4.3	7.6	7.1	9869500	601580	904280	3127200	12				415	2113;2622;4159;5447;6603;8110	True;True;True;True;True;True	2155;2671;4226;5529;6708;8260
H3BJA3;Q4FJZ6;O09172;A0A0G2JDI4;F6VNW5	H3BJA3;Q4FJZ6;O09172;A0A0G2JDI4;F6VNW5	3;3;3;2;2	3;3;3;2;2	3;3;3;2;2	Glutamate--cysteine ligase regulatory subunit	Gclm	;;;;	5	3	3	3	1	3	3	1	3	3	1	3	3	21.1	21.1	21.1	21.95	199	199;274;274;98;153	2		13	0	19.696	By matching	By matching	By MS/MS	7.5	21.1	21.1	5816400	88649	396090	2243700	7				416	1901;4405;8526	True;True;True	1942;4477;8681
H3BK40	H3BK40	1	1	1		Asap1		1	1	1	1	1	1	1	1	1	1	1	1	1	10	10	10	24.352	211	211	2		5	0.0093771	6.2671	By MS/MS	By MS/MS	By MS/MS	10	10	10	32464000	2697200	2237900	12443000	7				417	6485	TRUE	6587
H3BLC6;H3BL11;H3BK51;Q8K3Y3	H3BLC6;H3BL11;H3BK51;Q8K3Y3	1;1;1;1	1;1;1;1	1;1;1;1	Protein lin-28 homolog A	Lin28a	;;;	4	1	1	1	1	0	1	1	0	1	1	0	1	18.7	18.7	18.7	8.1284	75	75;81;83;209	2		4	0.0036101	6.8408	By matching		By matching	18.7	0	18.7	1330500	77724	0	512780	1				418	9626	TRUE	9801
H3BKH6;Q9R0P3;H3BLJ9;H3BJL6;H3BJP2;H3BK43;H3BJC6;H3BL99	H3BKH6;Q9R0P3;H3BLJ9;H3BJL6;H3BJP2;H3BK43	18;18;17;17;16;15;7;3	18;18;17;17;16;15;7;3	18;18;17;17;16;15;7;3	S-formylglutathione hydrolase	Esd	;;;;;	8	18	18	18	17	16	17	17	16	17	17	16	17	84.1	84.1	84.1	32.829	295	295;282;259;265;247;249;135;105	2		131	0	278.01	By MS/MS	By MS/MS	By MS/MS	81.7	80	81.7	828530000	65889000	68599000	291480000	341				419	326;946;960;961;996;1051;1161;2440;2875;2920;4505;4622;5596;6196;6249;7643;8105;9097	True;True;True;True;True;True;True;True;True;True;True;True;True;True;True;True;True;True	337;970;985;986;1022;1077;1188;2488;2929;2974;4579;4698;5679;6292;6349;6350;7776;8253;9260
H3BL37;O08784;H3BK88;Q05CS0;H3BIX0	H3BL37;O08784;H3BK88;Q05CS0;H3BIX0	2;2;1;1;1	2;2;1;1;1	2;2;1;1;1	Treacle protein	Tcof1	;;;;	5	2	2	2	1	1	2	1	1	2	1	1	2	2.6	2.6	2.6	138.55	1356	1356;1320;168;1013;1056	2		8	0.0016515	11.523	By matching	By matching	By MS/MS	0.7	0.7	2.6	3604400	140480	129740	1256600	4				420	7576;9397	True;True	7703;9568
H7BWZ3;Q9JM76;A0A0G2JFK7;D3Z2F7;D3Z2F8	H7BWZ3;Q9JM76;A0A0G2JFK7;D3Z2F7;D3Z2F8	5;5;4;3;3	5;5;4;3;3	5;5;4;3;3	Actin-related protein 2/3 complex subunit 3	Arpc3	;;;;	5	5	5	5	3	5	5	3	5	5	3	5	5	37.6	37.6	37.6	19.637	170	170;178;142;161;163	2		21	0	33.017	By matching	By MS/MS	By MS/MS	20.6	37.6	37.6	11970000	523500	1121000	4543900	15				421	1575;2170;2286;5215;9095	True;True;True;True;True	1610;2213;2333;5296;9258
H7BX95;Q6PDM2;Q6PDM2-3;Q6PDM2-2;F7AI47;F6QXN3	H7BX95;Q6PDM2;Q6PDM2-3;Q6PDM2-2	12;12;11;11;5;1	12;12;11;11;5;1	12;12;11;11;5;1	Serine/arginine-rich splicing factor 1	Srsf1	;;;	6	12	12	12	12	11	12	12	11	12	12	11	12	43.5	43.5	43.5	28.329	253	253;248;196;201;106;58	2		63	0	88.514	By MS/MS	By MS/MS	By MS/MS	43.5	43.5	43.5	119340000	10012000	11538000	40702000	173				422	1270;1281;1301;1725;1726;1824;3049;4499;7267;7650;8471;9731	True;True;True;True;True;True;True;True;True;True;True;True	1301;1312;1332;1765;1766;1864;3104;4572;7380;7784;8624;9908
H9KV02;H9KV01;H9KV15;H9KV00;Q9QX47-2;Q9QX47-4;Q9QX47-3;Q9QX47	H9KV02;H9KV01;H9KV15;H9KV00;Q9QX47-2;Q9QX47-4;Q9QX47-3;Q9QX47	1;1;1;1;1;1;1;1	1;1;1;1;1;1;1;1	1;1;1;1;1;1;1;1	Protein SON	Son	;;;;;;;	8	1	1	1	0	0	1	0	0	1	0	0	1	2	2	2	50.187	454	454;2321;2343;2477;2126;2281;2404;2444	2		3	0.0099338	6.208			By MS/MS	0	0	2	908200	0	0	352450	2				423	26	TRUE	27
I7HLV2;Q6ZWV3;P86048;B7FAU6	I7HLV2;Q6ZWV3;P86048	8;8;6;2	8;8;6;2	8;8;6;2	60S ribosomal protein L10;60S ribosomal protein L10-like	Rpl10;Rpl10l	;;	4	8	8	8	8	8	8	8	8	8	8	8	8	38.8	38.8	38.8	23.072	201	201;214;214;167	2		52	0	85.048	By MS/MS	By MS/MS	By MS/MS	38.8	38.8	38.8	186250000	18407000	15941000	56913000	86				424	1973;2654;2655;5235;6129;7307;8971;9194	True;True;True;True;True;True;True;True	2014;2703;2704;5316;6221;7420;9130;9131;9361
J3KMM5;O55143;O55143-2;Q8R429;B1ATS4;B1ATS5;E9Q559;Q64518-2;Q64518-3;Q64518	J3KMM5;O55143;O55143-2	19;19;18;4;3;3;3;3;3;3	19;19;18;4;3;3;3;3;3;3	19;19;18;4;3;3;3;3;3;3	Calcium-transporting ATPase;Sarcoplasmic/endoplasmic reticulum calcium ATPase 2	Atp2a2	;;	10	19	19	19	14	17	17	14	17	17	14	17	17	29	29	29	114.86	1044	1044;1044;998;994;981;1020;1026;999;1025;1038	2		82	0	146.15	By MS/MS	By MS/MS	By MS/MS	20.5	25.2	26.9	58325000	2850100	4203800	19148000	70				425	480;628;1010;1350;1883;3970;4294;4415;6157;6547;6744;7529;7792;7842;8192;8380;8762;9001;9141	True;True;True;True;True;True;True;True;True;True;True;True;True;True;True;True;True;True;True	494;644;1036;1381;1924;4034;4363;4487;6249;6651;6852;7649;7929;7981;8342;8533;8919;9162;9307
Q3TX38;J3QMG3;Q60931	Q3TX38;J3QMG3;Q60931	6;6;6	6;6;6	6;6;6	Voltage-dependent anion-selective channel protein 3	Vdac3	;;	3	6	6	6	6	6	6	6	6	6	6	6	6	32.2	32.2	32.2	30.752	283	283;284;283	2		29	0	44.93	By matching	By MS/MS	By MS/MS	32.2	32.2	32.2	26979000	1398700	1743300	10409000	23				426	25;1049;3912;5767;8954;9818	True;True;True;True;True;True	26;1075;3976;5852;9113;9996
Q3UJ34;J3QNG0;P16460	Q3UJ34;J3QNG0;P16460	4;4;4	4;4;4	4;4;4	Argininosuccinate synthase	Ass1;Gm5424	;;	3	4	4	4	2	2	4	2	2	4	2	2	4	19.4	19.4	19.4	46.584	412	412;412;412	2		14	0	24.84	By matching	By matching	By MS/MS	8.7	8.7	19.4	6045400	248210	475390	2175500	7				427	2409;2492;3135;7903	True;True;True;True	2457;2540;3191;8045
J3QNY1;Q8BG05-2;B2RXM2;A2AL13;V9GX38	J3QNY1;Q8BG05-2;B2RXM2	18;18;17;3;1	18;18;17;3;1	2;2;2;0;0	Heterogeneous nuclear ribonucleoprotein A3	Gm9242;Hnrnpa3;Gm6793	;;	5	18	18	2	17	16	17	17	16	17	2	2	2	47.3	47.3	3.9	37.14	357	357;357;351;194;357	2		111	0	296.93	By MS/MS	By MS/MS	By MS/MS	47.3	47.1	47.3	313650000	21963000	21302000	112920000	175				428	1834;1835;2952;2988;2989;3908;3942;3943;5021;5022;6014;6015;7260;7968;9795;9796;9968;9969	True;True;True;True;True;True;True;True;True;True;True;True;True;True;True;True;True;True	1874;1875;3006;3042;3043;3972;4006;4007;5099;5100;6103;6104;7372;8110;9973;9974;10149;10150
J3QP71;K3W4Q8;P18572-2;P18572	J3QP71;K3W4Q8;P18572-2;P18572	1;1;1;1	1;1;1;1	1;1;1;1	Basigin	Bsg	;;;	4	1	1	1	0	1	1	0	1	1	0	1	1	5.1	5.1	5.1	21.602	197	197;218;273;389	2		4	0.0036603	6.9971		By matching	By MS/MS	0	5.1	5.1	2104400	0	139470	737370	5				429	7531	TRUE	7651
J3QPU9	J3QPU9	1	1	1		Zfp853		1	1	1	1	1	1	1	1	1	1	1	1	1	2.9	2.9	2.9	75.032	652	652	2		5	0.0093897	6.2691	By MS/MS	By matching	By matching	2.9	2.9	2.9	2171700	310440	265510	650620	2				430	1030	TRUE	1056
K3W4R2;Q6URW6-2;Q6URW6;Q6URW6-3	K3W4R2;Q6URW6-2;Q6URW6;Q6URW6-3	4;4;4;4	1;1;1;1	1;1;1;1	Myosin-14	Myh14	;;;	4	4	1	1	3	4	3	0	1	0	0	1	0	2.6	0.6	0.6	228.56	2000	2000;1992;2000;2033	2		3	0.0036982	7.1379	By matching	By matching	By matching	2	2.6	2	3556300	0	355370	0	1				431	1046;1827;2199;7035	False;False;True;False	1072;1867;2242;7144
V9GX26;K3W4S6;Q9R062	V9GX26;K3W4S6;Q9R062	1;1;1	1;1;1	1;1;1	Glycogenin-1	Gyg;Gyg1	;;	3	1	1	1	0	0	1	0	0	1	0	0	1	1.9	1.9	1.9	41.281	372	372;377;333	2		1	0.0061941	6.4788			By MS/MS	0	0	1.9	248580	0	0	248580	0				432	4632	TRUE	4708
K7Q7T7;Q3TLP8;P63001;Q14A12;Q05144;P60764;A2AC13	K7Q7T7;Q3TLP8;P63001;Q14A12;Q05144;P60764	5;5;5;3;3;3;2	5;5;5;3;3;3;2	4;4;4;2;2;2;2	Ras-related C3 botulinum toxin substrate 1;Ras-related C3 botulinum toxin substrate 2;Ras-related C3 botulinum toxin substrate 3	Rac1;Rac3;Rac2	;;;;;	7	5	5	4	3	3	5	3	3	5	3	2	4	29.7	29.7	24	21.45	192	192;211;192;192;192;192;185	2		20	0	33.952	By matching	By MS/MS	By MS/MS	16.7	18.2	29.7	22740000	807390	1009700	9895500	27				433	1089;3562;5783;8772;10012	True;True;True;True;True	1115;3620;5868;8929;10194
L7N2A4;L7N274;K7N789;E9Q2U5;L7N1Z9	L7N2A4;L7N274;K7N789;E9Q2U5;L7N1Z9	2;1;1;1;1	2;1;1;1;1	2;1;1;1;1		Vmn2r92;Vmn2r95;Vmn2r124;Vmn2r91;Vmn2r93	;;;;	5	2	2	2	1	1	0	1	1	0	1	1	0	2.7	2.7	2.7	98.599	860	860;845;855;856;857	1.2	4	1	0.0023923	10.938	By matching	By matching		1.3	1.3	0	0	0	0	0	0				434	1053;4166	True;True	1079;4233
M0QWP2;Q3TPU5;O70378;M0QWY0	M0QWP2;Q3TPU5;O70378;M0QWY0	4;4;4;3	4;4;4;3	4;4;4;3	ER membrane protein complex subunit 8	Emc8	;;;	4	4	4	4	2	3	3	2	3	3	2	3	3	37.8	37.8	37.8	16.201	143	143;207;207;128	2		16	0	26.192	By matching	By MS/MS	By MS/MS	18.2	31.5	30.8	13334000	685730	794430	4329900	14				435	2756;4309;7504;8138	True;True;True;True	2809;4379;7624;8288
O08528;E9Q5B5	O08528;E9Q5B5	16;15	16;15	15;14	Hexokinase-2;Hexokinase	Hk2	;	2	16	16	15	10	14	15	10	14	15	9	13	14	23.9	23.9	23	102.53	917	917;889	2		68	0	102.18	By matching	By MS/MS	By MS/MS	13.3	20.2	22.2	28188000	1540500	2578100	9352100	34				436	754;979;1647;2632;3333;3572;3595;3808;4848;5122;5710;6071;6428;6688;8027;8773	True;True;True;True;True;True;True;True;True;True;True;True;True;True;True;True	770;1005;1684;2681;3391;3630;3653;3872;4924;5203;5795;6162;6530;6794;8172;8930
O08553	O08553	21	18	17	Dihydropyrimidinase-related protein 2	Dpysl2		1	21	18	17	16	19	19	13	16	16	12	15	15	57.7	50.2	47.9	62.277	572	572	2		83	0	142.87	By matching	By MS/MS	By MS/MS	46.7	54	53.8	74721000	2738400	4093500	26848000	70				437	68;1306;1484;1538;2685;2686;3117;3212;3386;4106;4355;4432;4439;4604;5974;6209;6231;6489;6959;7399;7694	True;True;True;True;True;True;True;True;True;True;True;True;False;True;False;False;True;True;True;True;True	71;1337;1519;1573;2735;2736;3172;3269;3444;4173;4426;4504;4511;4680;6061;6305;6330;6591;7068;7513;7828
O08582	O08582	9	9	9	GTP-binding protein 1	Gtpbp1		1	9	9	9	8	9	8	8	9	8	8	9	8	24	24	24	72.3	668	668	1.86	6	37	0	73.228	By MS/MS	By MS/MS	By MS/MS	21.9	24	20.2	20109000	1965800	1704100	7165100	21				438	1177;5402;5478;5517;5858;7826;7946;8034;8936	True;True;True;True;True;True;True;True;True	1204;5483;5561;5600;5943;7965;8088;8179;9095
O08583;O08583-2;Q9JJW6-2;G3X9I4;Q9JJW6	O08583;O08583-2;Q9JJW6-2;G3X9I4;Q9JJW6	8;6;5;4;4	8;6;5;4;4	8;6;5;4;4	THO complex subunit 4;Aly/REF export factor 2	Alyref;Alyref2	;;;;	5	8	8	8	6	6	8	6	6	8	6	6	8	45.9	45.9	45.9	26.94	255	255;163;217;218;218	2		39	0	79.792	By MS/MS	By MS/MS	By MS/MS	35.3	35.3	45.9	71444000	5315500	5156300	24816000	59				439	5429;5430;5986;7039;7102;7204;7756;9820	True;True;True;True;True;True;True;True	5511;5512;6073;7148;7211;7314;7891;9998
O08599;O08599-2	O08599;O08599-2	2;2	2;2	2;2	Syntaxin-binding protein 1	Stxbp1	;	2	2	2	2	0	0	2	0	0	2	0	0	2	5.2	5.2	5.2	67.568	594	594;603	2		6	0	13.613			By MS/MS	0	0	5.2	2359200	0	0	785330	4				440	61;3566	True;True	64;3624
Q3TMN1;Q58E65;Q3UI33;O08663;M0QW69;M0QWM9;M0QWX0;M0QW48	Q3TMN1;Q58E65;Q3UI33;O08663;M0QW69;M0QWM9	4;4;4;4;2;2;1;1	4;4;4;4;2;2;1;1	4;4;4;4;2;2;1;1	Methionine aminopeptidase 2;Methionine aminopeptidase	Metap2	;;;;;	8	4	4	4	3	3	4	3	3	4	3	3	4	16.9	16.9	16.9	50.526	455	455;478;488;478;186;242;106;233	2		16	0	38.646	By MS/MS	By matching	By MS/MS	13.2	13.2	16.9	14707000	1458500	983670	5326200	17				441	2865;3601;4507;4819	True;True;True;True	2919;3659;4581;4895
O08749	O08749	6	6	6	Dihydrolipoyl dehydrogenase, mitochondrial	Dld		1	6	6	6	1	1	6	1	1	6	1	1	6	24.6	24.6	24.6	54.272	509	509	2		18	0	64.288	By matching	By matching	By MS/MS	2.4	2.4	24.6	11376000	82569	119730	4509100	13				442	3849;4240;5056;6332;7333;9321	True;True;True;True;True;True	3913;4309;5134;6434;7446;9490
O08795;O08795-2	O08795;O08795-2	2;2	2;2	2;2	Glucosidase 2 subunit beta	Prkcsh	;	2	2	2	2	0	1	2	0	1	2	0	1	2	4.2	4.2	4.2	58.792	521	521;528	2		5	0	12.196		By matching	By MS/MS	0	1.9	4.2	2338000	0	135500	1083700	6				443	2305;7734	True;True	2353;7869
O08807;B1AZS9	O08807;B1AZS9	6;3	5;2	5;2	Peroxiredoxin-4	Prdx4	;	2	6	5	5	5	5	6	4	4	5	4	4	5	26.6	23.7	23.7	31.052	274	274;229	2		24	0	61.566	By MS/MS	By MS/MS	By MS/MS	18.2	18.2	26.6	70468000	4004400	4694500	28418000	29				444	2174;3168;3542;5875;6989;8659	True;False;True;True;True;True	2217;3225;3600;5960;7098;8814
Q3TMX0;O08992;A2AKJ9;A2AKJ6;H3BLG5	Q3TMX0;O08992;A2AKJ9;A2AKJ6;H3BLG5	2;2;1;1;1	2;2;1;1;1	2;2;1;1;1	Syntenin-1	Sdcbp	;;;;	5	2	2	2	2	2	2	2	2	2	2	2	2	11.1	11.1	11.1	32.251	298	298;299;199;209;249	2		10	0	17.384	By matching	By matching	By MS/MS	11.1	11.1	11.1	5546900	251430	432910	1837900	8				445	7664;7781	True;True	7798;7916
O08997	O08997	4	4	4	Copper transport protein ATOX1	Atox1		1	4	4	4	2	3	4	2	3	4	2	3	4	73.5	73.5	73.5	7.3384	68	68	2		16	0	59.577	By MS/MS	By MS/MS	By MS/MS	47.1	73.5	73.5	21279000	556330	1231500	9077800	22				446	3504;5102;5103;8949	True;True;True;True	3562;5183;5184;9108
O09113	O09113	2	1	1	Homeobox protein orthopedia	Otp		1	2	1	1	2	2	0	1	1	0	1	1	0	5.8	3.4	3.4	34.158	325	325	1	3		1	-2	By MS/MS	By matching		5.8	5.8	0	0	0	0	0	0	+			447	522;9542	True;False	536;9717
Q9CQM8;O09167	Q9CQM8;O09167	4;4	4;4	4;4	60S ribosomal protein L21	Rpl21	;	2	4	4	4	4	3	4	4	3	4	4	3	4	31.9	31.9	31.9	18.579	160	160;160	2		38	0	34.315	By MS/MS	By MS/MS	By MS/MS	31.9	27.5	31.9	130660000	13496000	9343800	39453000	53				448	3387;3560;8577;9769	True;True;True;True	3445;3618;8732;9946
O35085;A0A0A6YWN6;Q9CY80;G3UZ44;F6UTR6;A2APZ7;A2AG22;A2AIK5;Q3UQX2;O88933;G3UYF8;P63013-2;Q8BYH0-2;P63013;Q06348;Q8BYH0;P70390-2;Q8C8B0;P70390;O35602;O70137;O35137;O08934	O35085;A0A0A6YWN6;Q9CY80;G3UZ44;F6UTR6;A2APZ7;A2AG22;A2AIK5;Q3UQX2;O88933;G3UYF8;P63013-2;Q8BYH0-2;P63013;Q06348;Q8BYH0;P70390-2;Q8C8B0;P70390;O35602;O70137;O35137;O08934	2;1;1;1;1;1;1;1;1;1;1;1;1;1;1;1;1;1;1;1;1;1;1	1;0;0;0;0;0;0;0;0;0;0;0;0;0;0;0;0;0;0;0;0;0;0	1;0;0;0;0;0;0;0;0;0;0;0;0;0;0;0;0;0;0;0;0;0;0	Homeobox protein ARX;Paired mesoderm homeobox protein 1;Dorsal root ganglia homeobox protein;Paired mesoderm homeobox protein 2;Short stature homeobox protein 2;ALX homeobox protein 1;Retinal homeobox protein Rx;Homeobox protein aristaless-like 3;Homeobox protein aristaless-like 4;Homeobox protein unc-4 homolog	Arx;Shox2;Prrx2;Prrx1;Esx1;Alx4;Alx3;Uncx;Drgx;Alx1;Rax	;;;;;;;;;;;;;;;;;;;;;;	23	2	1	1	2	1	1	1	0	1	1	0	1	2.7	1.2	1.2	58.49	564	564;108;175;200;240;247;314;325;343;382;530;217;220;245;247;263;319;326;331;342;343;399;530	2		4	0.0055249	6.5103	By MS/MS	By matching	By MS/MS	2.7	1.4	1.2	4818700	1277000	0	2452800	6				449	4870;9542	True;False	4947;9717
O35114	O35114	3	3	3	Lysosome membrane protein 2	Scarb2		1	3	3	3	0	2	3	0	2	3	0	2	3	8.2	8.2	8.2	54.043	478	478	2		11	0	25.922		By matching	By matching	0	4.2	8.2	5790000	0	255500	2160600	4				450	1210;4421;8081	True;True;True	1241;4493;8227
O35127	O35127	2	2	2	Protein C10	Grcc10		1	2	2	2	1	1	1	1	1	1	1	1	1	27	27	27	13.194	126	126	2		6	0.00083264	11.678	By matching	By matching	By MS/MS	12.7	12.7	12.7	1661400	99202	97602	345310	2				451	743;9695	True;True	759;9871
Q3V235;O35129;F6QPR1;F6Q8V7	Q3V235;O35129;F6QPR1	13;13;8;6	13;13;8;6	13;13;8;6	Prohibitin-2	Phb2	;;	4	13	13	13	11	11	9	11	11	9	11	11	9	54.2	54.2	54.2	33.296	299	299;299;157;104	2		58	0	124.25	By MS/MS	By MS/MS	By MS/MS	44.8	45.8	40.5	58503000	4191600	4289000	17267000	65				452	699;726;1231;1438;2657;3969;4247;4447;4490;5115;5366;9370;9392	True;True;True;True;True;True;True;True;True;True;True;True;True	715;742;1262;1469;2706;4033;4316;4519;4563;5196;5447;9539;9563
O35226-5;O35226-4;O35226-3;O35226;O35226-2	O35226-5;O35226-4;O35226-3;O35226;O35226-2	2;2;2;2;2	2;2;2;2;2	2;2;2;2;2	26S proteasome non-ATPase regulatory subunit 4	Psmd4	;;;;	5	2	2	2	2	2	2	2	2	2	2	2	2	12.7	12.7	12.7	27.912	260	260;349;368;376;379	2		10	0	13.018	By matching	By matching	By MS/MS	12.7	12.7	12.7	3767800	231120	204900	1351500	3				453	9314;9475	True;True	9483;9649
Q3UKJ6;O35286;Q497W9;A0A0G2JG10;A0A0G2JGQ5	Q3UKJ6;O35286;Q497W9;A0A0G2JG10	12;12;10;9;3	12;12;10;9;3	12;12;10;9;3	Pre-mRNA-splicing factor ATP-dependent RNA helicase DHX15	Dhx15	;;;	5	12	12	12	8	11	12	8	11	12	8	11	12	22.9	22.9	22.9	91.006	795	795;795;703;608;186	2		54	0	79.984	By MS/MS	By MS/MS	By MS/MS	14	19.5	22.9	32452000	1683600	2263800	11834000	40				454	614;1759;2420;3661;4304;5105;8222;8293;8474;8736;9262;9732	True;True;True;True;True;True;True;True;True;True;True;True	629;1799;2468;3720;4374;5186;8372;8446;8627;8893;9431;9909
O35317-2;O35317;H3BK27;B2FDH3;B2FDH2;D6RCU6;H3BLL9	O35317-2;O35317	14;14;5;4;3;3;2	11;11;3;3;2;2;2	8;8;3;3;2;2;2	Pre-B-cell leukemia transcription factor 3	Pbx3	;	7	14	11	8	7	2	14	5	0	11	4	0	8	55.3	43.6	32.8	38.766	351	351;434;128;96;54;93;44	2		30	0	118.89	By matching	By matching	By MS/MS	34.8	8	55.3	69225000	828010	0	24416000	56				455	1069;2683;2742;2849;3033;4876;6094;6229;6828;6829;6853;6854;7133;9914	True;True;True;True;True;True;False;True;True;True;True;True;False;False	1095;2733;2794;2903;3088;4954;6185;6328;6937;6938;6962;6963;7242;10095
Q9D8S5;O35326	Q9D8S5;O35326	7;7	6;6	6;6	Serine/arginine-rich splicing factor 5	Srsf5	;	2	7	6	6	4	6	5	3	5	4	3	5	4	25.6	22.2	22.2	30.978	270	270;269	2		23	0	47.174	By MS/MS	By MS/MS	By MS/MS	16.7	25.6	23	35873000	2809400	3638200	10172000	27				456	2979;5254;5483;6813;7262;7263;9599	True;False;True;True;True;True;True	3033;5335;5566;6922;7375;7376;9774
Q543M7;O35344	Q543M7;O35344	2;2	2;2	2;2	Importin subunit alpha;Importin subunit alpha-4	Kpna3	;	2	2	2	2	0	1	2	0	1	2	0	1	2	6.7	6.7	6.7	57.772	521	521;521	2		6	0.0016407	11.366		By matching	By matching	0	1.9	6.7	1626900	0	71407	615430	4				457	268;6429	True;True	279;6531
O35385	O35385	1	1	1	Serine/threonine-protein phosphatase with EF-hands 2	Ppef2		1	1	1	1	0	0	1	0	0	1	0	0	1	1.5	1.5	1.5	86.644	757	757	2		2	0.0098425	6.1729			By MS/MS	0	0	1.5	357590	0	0	198380	1				458	9412	TRUE	9583
O35593	O35593	3	3	3	26S proteasome non-ATPase regulatory subunit 14	Psmd14		1	3	3	3	3	3	3	3	3	3	3	3	3	14.8	14.8	14.8	34.577	310	310	2		14	0	25.874	By matching	By MS/MS	By MS/MS	14.8	14.8	14.8	8404500	636000	712550	2809500	14				459	863;9216;9692	True;True;True	886;9383;9868
Q5SVG5;Q5SVG4;O35643	Q5SVG5;Q5SVG4;O35643	4;4;4	1;1;1	1;1;1	AP-1 complex subunit beta-1	Ap1b1	;;	3	4	1	1	1	2	4	0	0	1	0	0	1	7.4	3.3	3.3	101.19	916	916;923;943	2		2	0.0037425	7.343	By matching	By matching	By MS/MS	1.2	2.8	7.4	1182400	0	0	746500	2				460	4369;4792;4793;5060	False;False;False;True	4440;4868;4869;5138
O35685	O35685	11	11	11	Nuclear migration protein nudC	Nudc		1	11	11	11	1	6	10	1	6	10	1	6	10	39.8	39.8	39.8	38.358	332	332	2		40	0	74.764	By matching	By matching	By MS/MS	4.5	23.2	36.4	36369000	60887	841520	12908000	34				461	282;2141;2643;3297;5250;5274;5615;5894;7835;9032;9837	True;True;True;True;True;True;True;True;True;True;True	293;2183;2692;3355;5331;5355;5699;5979;7974;9193;10015
O35690;Q8C741;Q62066	O35690;Q8C741;Q62066	5;4;3	5;4;3	4;4;2	Paired mesoderm homeobox protein 2B;Paired mesoderm homeobox protein 2A	Phox2b;Phox2a	;;	3	5	5	4	5	5	4	5	5	4	4	4	4	17.2	17.2	14.6	31.621	314	314;192;280	2		20	0	38.421	By MS/MS	By matching	By MS/MS	17.2	17.2	14.6	20614000	5925200	1761100	9271500	15				462	1292;5042;8718;9086;9542	True;True;True;True;True	1323;5120;8873;9249;9717
Q811L7;Q8C2Q7;O35737;D3Z6Y3;D3YWT1;D3Z3N4	Q811L7;Q8C2Q7;O35737	14;14;14;1;1;1	14;14;14;1;1;1	7;7;7;0;0;0	Heterogeneous nuclear ribonucleoprotein H;Heterogeneous nuclear ribonucleoprotein H, N-terminally processed	Hnrnph1	;;	6	14	14	7	14	14	14	14	14	14	7	7	7	44.1	44.1	21.8	49.199	449	449;472;449;71;331;346	2		92	0	278.31	By MS/MS	By MS/MS	By MS/MS	44.1	44.1	44.1	214020000	15791000	16242000	73466000	152				463	818;1432;1953;3187;3191;3689;6104;6143;7860;8021;9193;9622;9935;10130	True;True;True;True;True;True;True;True;True;True;True;True;True;True	840;1463;1994;3244;3248;3753;6195;6235;8000;8166;9360;9797;10116;10312
O35841	O35841	8	8	8	Apoptosis inhibitor 5	Api5		1	8	8	8	7	7	8	7	7	8	7	7	8	26.4	26.4	26.4	56.784	504	504	2		40	0	72.515	By matching	By MS/MS	By MS/MS	20.6	20.6	26.4	28550000	1678200	2063100	10686000	35				464	1144;2125;2325;3370;6742;6799;7103;8864	True;True;True;True;True;True;True;True	1170;2167;2373;3428;6850;6908;7212;9023
O35857	O35857	2	2	2	Mitochondrial import inner membrane translocase subunit TIM44	Timm44		1	2	2	2	0	1	2	0	1	2	0	1	2	5.8	5.8	5.8	51.091	452	452	2		6	0.0016353	11.324		By matching	By MS/MS	0	3.3	5.8	2573300	0	48358	1059300	3				465	9096;9612	True;True	9259;9787
Q3U9X2;O35901;O35900	Q3U9X2;O35901;O35900	3;3;3	3;3;3	3;3;3	U6 snRNA-associated Sm-like protein LSm2	Lsm2	;;	3	3	3	3	0	2	3	0	2	3	0	2	3	60	60	60	10.834	95	95;131;95	2		10	0	19.878		By matching	By MS/MS	0	40	60	7492100	0	517730	3036400	5				466	5747;6307;10140	True;True;True	5832;6408;10322
Q4FJL3;O35984;Q3UR63;V9GXB8;G3UXL9	Q4FJL3;O35984;Q3UR63;V9GXB8	17;17;13;13;6	17;17;13;13;6	12;12;8;8;3	Pre-B-cell leukemia transcription factor 2	Pbx2	;;;	5	17	17	12	7	2	17	7	2	17	5	0	12	61.9	61.9	45.3	45.809	430	430;430;348;370;148	2		48	0	304.26	By MS/MS	By matching	By MS/MS	27.7	6.5	61.9	118050000	956040	144710	41737000	84				467	1002;2682;2705;3032;3041;3671;4875;5344;6094;6831;6832;6855;6856;7133;7988;8210;9914	True;True;True;True;True;True;True;True;True;True;True;True;True;True;True;True;True	1028;2732;2757;3086;3087;3096;3730;4952;4953;5425;6185;6940;6941;6964;6965;7242;8132;8360;10095
O54734	O54734	9	9	9	Dolichyl-diphosphooligosaccharide--protein glycosyltransferase 48 kDa subunit	Ddost		1	9	9	9	8	7	9	8	7	9	8	7	9	32.9	32.9	32.9	49.027	441	441	2		41	0	59.099	By MS/MS	By MS/MS	By MS/MS	30.4	25.6	32.9	27906000	1333300	1783900	10897000	26				468	3403;5542;6665;7980;8158;8555;9227;9839;10108	True;True;True;True;True;True;True;True;True	3461;5625;6771;8124;8308;8710;9394;10017;10290
O54774	O54774	5	5	5	AP-3 complex subunit delta-1	Ap3d1		1	5	5	5	4	2	4	4	2	4	4	2	4	7.3	7.3	7.3	135.08	1199	1199	1.64	9	16	0	31.408	By matching	By matching	By MS/MS	6.2	2.7	5.8	6040100	471070	124960	2159100	6				469	508;1407;3426;3678;5326	True;True;True;True;True	522;1438;3484;3737;3738;5407
O54941	O54941	3	3	3	SWI/SNF-related matrix-associated actin-dependent regulator of chromatin subfamily E member 1	Smarce1		1	3	3	3	3	3	3	3	3	3	3	3	3	11.2	11.2	11.2	46.638	411	411	2		18	0	26.733	By MS/MS	By MS/MS	By MS/MS	11.2	11.2	11.2	9317100	1202100	608640	3518500	13				470	1449;3734;5241	True;True;True	1482;3798;5322
O54984	O54984	3	3	3	ATPase Asna1	Asna1		1	3	3	3	1	1	2	1	1	2	1	1	2	13.5	13.5	13.5	38.822	348	348	2		9	0	19.098	By matching	By matching	By MS/MS	4.6	4.6	7.5	5467100	92133	127250	1506600	6				471	2260;5382;10010	True;True;True	2305;5463;10192
Q3TXU8;O55022	Q3TXU8;O55022	1;1	1;1	1;1	Membrane-associated progesterone receptor component 1	Pgrmc1	;	2	1	1	1	0	0	0	0	0	0	0	0	0	11.8	11.8	11.8	21.694	195	195;195	1	1		0.0055363	6.5155				0	0	0	0	0	0	0	0				472	5359	TRUE	5440
O55029	O55029	1	1	1	Coatomer subunit beta	Copb2		1	1	1	1	0	0	1	0	0	1	0	0	1	3.4	3.4	3.4	102.45	905	905	2		3	0.0037936	7.6876			By MS/MS	0	0	3.4	1528800	0	0	619300	3				473	9272	TRUE	9441
Q545K4;O55135;A6PWZ2;D6RG53;D6RJJ3;B1AZQ4	Q545K4;O55135	7;7;2;1;1;1	7;7;2;1;1;1	7;7;2;1;1;1	Eukaryotic translation initiation factor 6	Eif6	;	6	7	7	7	4	6	7	4	6	7	4	6	7	56.7	56.7	56.7	26.511	245	245;245;58;59;71;81	2		31	0	53.617	By matching	By MS/MS	By MS/MS	25.3	46.5	56.7	35266000	1216700	1580200	13978000	30				474	751;3552;5481;5669;6632;7161;8683	True;True;True;True;True;True;True	767;3610;5564;5753;6738;7270;8838
Q6ZWX1;O55142	Q6ZWX1;O55142	4;4	4;4	4;4	60S ribosomal protein L35a	Rpl35a	;	2	4	4	4	4	4	4	4	4	4	4	4	4	21.8	21.8	21.8	12.554	110	110;110	2		24	0	35.598	By MS/MS	By MS/MS	By MS/MS	21.8	21.8	21.8	51873000	5156800	5748300	15411000	40				475	1205;1206;3882;9428	True;True;True;True	1236;1237;3946;9600
O55222	O55222	2	2	2	Integrin-linked protein kinase	Ilk		1	2	2	2	2	2	2	2	2	2	2	2	2	4.6	4.6	4.6	51.373	452	452	2		10	0	11.839	By matching	By matching	By MS/MS	4.6	4.6	4.6	3325400	290290	336940	1168800	4				476	2465;8090	True;True	2513;8236
O70194	O70194	13	13	13	Eukaryotic translation initiation factor 3 subunit D	Eif3d		1	13	13	13	11	11	13	11	11	13	11	11	13	40.3	40.3	40.3	63.988	548	548	2		66	0	126.39	By MS/MS	By MS/MS	By MS/MS	32.7	32.7	40.3	61787000	3510000	4568300	21079000	61				477	3710;3928;5067;6456;6558;7231;7503;8123;8525;8642;8866;9833;10051	True;True;True;True;True;True;True;True;True;True;True;True;True	3774;3992;5145;6558;6663;7343;7623;8273;8680;8797;9025;10011;10233
O70209	O70209	2	2	2	PDZ and LIM domain protein 3	Pdlim3		1	2	2	2	1	1	2	1	1	2	1	1	2	11.7	11.7	11.7	34.299	316	316	2		6	0	12.741	By matching	By matching	By MS/MS	6	6	11.7	4176400	177670	336540	2048600	2				478	4214;9373	True;True	4282;9542
O70251;A0A087WS46;G3UX43;M0QWK5;M0QWH8;G3UZ47	O70251;A0A087WS46	18;17;3;2;2;2	16;15;3;2;2;2	16;15;3;2;2;2	Elongation factor 1-beta	Eef1b;Eef1b2	;	6	18	16	16	17	15	17	15	13	15	15	13	15	82.2	82.2	82.2	24.693	225	225;184;68;43;48;94	1.89	40	337	0	323.31	By MS/MS	By MS/MS	By MS/MS	82.2	82.2	81.8	8139400000	809140000	576330000	3323800000	1036				479	1156;1157;2974;4639;4640;4784;5609;5611;5612;5871;7685;7975;7976;8142;8597;9173;9174;9952	True;True;True;False;True;True;False;True;True;True;True;True;True;True;True;True;True;True	1182;1183;3028;4715;4716;4860;5692;5694;5695;5696;5956;7819;8117;8118;8119;8292;8752;9339;9340;9341;10133
Q3UJC3;O70310	Q3UJC3;O70310	10;10	10;10	8;8	Glycylpeptide N-tetradecanoyltransferase;Glycylpeptide N-tetradecanoyltransferase 1	Nmt1	;	2	10	10	8	10	9	10	10	9	10	8	7	8	30.6	30.6	24	56.888	496	496;496	2		51	0	71.854	By MS/MS	By MS/MS	By MS/MS	30.6	30.6	30.6	36459000	3327600	2729800	12731000	36				480	132;429;2151;2527;2969;3315;5083;5829;5830;8147	True;True;True;True;True;True;True;True;True;True	138;442;2193;2576;3023;3373;5161;5914;5915;8297
S4R1E5;Q76LV0;O70325-2;O70325;Q91XR9	S4R1E5;Q76LV0;O70325-2;O70325;Q91XR9	6;6;6;6;4	6;6;6;6;4	6;6;6;6;4	Glutathione peroxidase;Phospholipid hydroperoxide glutathione peroxidase, mitochondrial;Phospholipid hydroperoxide glutathione peroxidase, nuclear	Gpx4	;;;;	5	6	6	6	5	6	6	5	6	6	5	6	6	38.2	38.2	38.2	17.937	157	157;253;170;197;253	2		29	0	48.65	By MS/MS	By MS/MS	By MS/MS	38.2	38.2	38.2	27838000	3560500	2255500	9706800	34				481	1878;3809;4088;7388;8262;9950	True;True;True;True;True;True	1919;3873;4155;7502;8415;10131
O70503;O70503-2	O70503;O70503-2	7;4	7;4	7;4	Very-long-chain 3-oxoacyl-CoA reductase	Hsd17b12	;	2	7	7	7	6	7	7	6	7	7	6	7	7	34	34	34	34.741	312	312;177	2		34	0	54.859	By MS/MS	By MS/MS	By MS/MS	31.1	34	34	30274000	1728700	2162900	10793000	31				482	332;3408;4270;5084;5523;5856;8418	True;True;True;True;True;True;True	343;3466;4339;5162;5606;5941;8571
Q3UB06;O70551;F8WGJ7;Q0VAW8;A0A0R4J124;Q9Z0G2;O54781	Q3UB06;O70551	4;4;1;1;1;1;1	4;4;1;1;1;1;1	4;4;1;1;1;1;1	SRSF protein kinase 1	Srpk1	;	7	4	4	4	3	3	4	3	3	4	3	3	4	7.4	7.4	7.4	73.088	648	648;648;215;565;682;565;681	2		17	0	24.574	By MS/MS	By matching	By MS/MS	5.4	5.4	7.4	6673600	640140	591120	2282000	11				483	3531;4718;4940;5275	True;True;True;True	3589;4794;5018;5356
O70591;F8WJ30	O70591;F8WJ30	5;3	5;3	5;3	Prefoldin subunit 2	Pfdn2	;	2	5	5	5	3	3	5	3	3	5	3	3	5	43.5	43.5	43.5	16.534	154	154;129	2		22	0	39.012	By MS/MS	By MS/MS	By MS/MS	26.6	29.2	43.5	18220000	860990	1136000	5725500	21				484	33;34;2346;2864;4026	True;True;True;True;True	34;35;2394;2918;4091
O70618	O70618	1	1	1		AF067063		1	1	1	1	0	1	0	0	1	0	0	1	0	7.4	7.4	7.4	18.674	163	163	2		2	0.0067659	6.3361		By MS/MS		0	7.4	0	26095000	0	2939100	0	2				485	4602	TRUE	4678
Q3TJY2;O88342;A0A0J9YU05	Q3TJY2;O88342;A0A0J9YU05	7;7;4	7;7;4	7;7;4	WD repeat-containing protein 1	Wdr1	;;	3	7	7	7	0	0	4	0	0	4	0	0	4	21.3	21.3	21.3	66.406	606	606;606;333	2		11	0	47.471			By MS/MS	0	0	11.1	8128700	0	0	2399100	12				486	2512;3275;3793;6225;6410;9724;9772	True;True;True;True;True;True;True	2561;3333;3857;6324;6512;9901;9949
O88455	O88455	1	1	1	7-dehydrocholesterol reductase	Dhcr7		1	1	1	1	0	0	1	0	0	1	0	0	1	2.8	2.8	2.8	53.918	471	471	2		3	0.009901	6.1939			By MS/MS	0	0	2.8	1307900	0	0	573010	2				487	424	TRUE	437
Q3UQL2;O88543;D3Z036;F6YCA7	Q3UQL2;O88543	3;3;1;1	3;3;1;1	3;3;1;1	COP9 signalosome complex subunit 3	Cops3	;	4	3	3	3	2	2	3	2	2	3	2	2	3	11.1	11.1	11.1	47.832	423	423;423;106;244	2		12	0	22.349	By matching	By matching	By MS/MS	6.4	6.4	11.1	5072100	130570	190600	1981400	7				488	622;741;9861	True;True;True	637;757;10039
Q14AI7;O88544;D3Z1R9;D3YV99;F6QTS1	Q14AI7;O88544;D3Z1R9;D3YV99;F6QTS1	7;7;4;4;4	7;7;4;4;4	7;7;4;4;4	COP9 signalosome complex subunit 4	Cops4	;;;;	5	7	7	7	2	4	7	2	4	7	2	4	7	24.9	24.9	24.9	46.284	406	406;406;206;244;253	2		25	0	49.648	By matching	By matching	By MS/MS	6.4	13.8	24.9	10849000	159500	504930	4464600	16				489	466;772;849;3780;6253;7036;9254	True;True;True;True;True;True;True	480;790;871;3844;6354;7145;9423
O88569;O88569-3;O88569-2;A0A0N4SUM2	O88569;O88569-3;O88569-2	17;16;16;7	17;16;16;7	17;16;16;7	Heterogeneous nuclear ribonucleoproteins A2/B1	Hnrnpa2b1	;;	4	17	17	17	17	17	17	17	17	17	17	17	17	55.5	55.5	55.5	37.402	353	353;301;341;155	2		115	0	317.49	By MS/MS	By MS/MS	By MS/MS	55.5	55.5	55.5	414660000	30223000	28119000	146190000	221				490	1665;2982;2983;3025;3044;3845;5024;5044;5744;5745;6542;6755;6882;7264;8488;9966;9967	True;True;True;True;True;True;True;True;True;True;True;True;True;True;True;True;True	1702;3036;3037;3079;3099;3909;5102;5122;5829;5830;6645;6864;6991;7377;8641;10147;10148
O88844;A0A087WRM4;D3YVY3;A0A087WPT4;A0A087WRS9	O88844	3;1;1;1;1	3;1;1;1;1	3;1;1;1;1	Isocitrate dehydrogenase [NADP] cytoplasmic	Idh1		5	3	3	3	0	3	2	0	3	2	0	3	2	9.7	9.7	9.7	46.674	414	414;84;143;187;202	2		11	0	19.633		By matching	By MS/MS	0	9.7	6.8	5312800	0	461950	1136500	7				491	4265;4877;7505	True;True;True	4334;4955;7625
O88935-1;O88935-3;O88935	O88935-1;O88935-3;O88935	2;2;2	1;1;1	1;1;1	Synapsin-1	Syn1	;;	3	2	1	1	2	2	2	1	1	1	1	1	1	4.2	1.8	1.8	70.034	670	670;678;706	2		5	0.0049054	6.5978	By matching	By matching	By MS/MS	4.2	4.2	4.2	1632500	123050	193960	628990	3				492	8592;8838	False;True	8747;8997
O88952	O88952	2	2	2	Protein lin-7 homolog C	Lin7c		1	2	2	2	1	1	2	1	1	2	1	1	2	11.2	11.2	11.2	21.834	197	197	2		6	0.00083542	11.737	By matching	By matching	By MS/MS	5.6	5.6	11.2	1735200	157130	153090	623060	3				493	75;9378	True;True	78;9547
O88967	O88967	5	5	5	ATP-dependent zinc metalloprotease YME1L1	Yme1l1		1	5	5	5	2	4	5	2	4	5	2	4	5	11	11	11	80.027	715	715	2		18	0	34.144	By matching	By matching	By MS/MS	3.9	9	11	9049600	239220	885650	3202800	9				494	3110;5711;5818;8743;8871	True;True;True;True;True	3165;5796;5903;8900;9030
Q545K5;Q8BG13;O89086;S4R2M6	Q545K5;Q8BG13;O89086	3;3;3;1	3;3;3;1	3;3;3;1	RNA-binding protein 3	Rbm3	;;	4	3	3	3	3	3	3	3	3	3	3	3	3	36.6	36.6	36.6	16.604	153	153;154;153;90	2		20	0	26.175	By MS/MS	By MS/MS	By MS/MS	36.6	36.6	36.6	62076000	3471100	2841900	23346000	40				495	633;5046;9892	True;True;True	649;5124;10073
O89112;B2KGR2	O89112	12;5	12;5	12;5	LanC-like protein 1	Lancl1		2	12	12	12	11	10	12	11	10	12	11	10	12	45.9	45.9	45.9	45.341	399	399;173	2		59	0	166.86	By MS/MS	By MS/MS	By MS/MS	40.4	36.8	45.9	70127000	2984300	3743800	32975000	60				496	324;1425;2112;2414;3465;4241;5181;6345;7124;7693;7714;10008	True;True;True;True;True;True;True;True;True;True;True;True	335;1456;2154;2462;3523;4310;5262;6447;7233;7827;7848;10190
Q544T5;P00375	Q544T5;P00375	2;2	2;2	2;2	Dihydrofolate reductase	Dhfr	;	2	2	2	2	0	0	2	0	0	2	0	0	2	13.9	13.9	13.9	21.606	187	187;187	2		4	0.001638	11.347			By MS/MS	0	0	13.9	3126900	0	0	1152900	3				497	5207;5389	True;True	5288;5470
Q7JCZ1;P00405	Q7JCZ1;P00405	4;4	4;4	4;4	Cytochrome c oxidase subunit 2	mt-Co2;Mtco2	;	2	4	4	4	3	3	4	3	3	4	3	3	4	33.5	33.5	33.5	25.976	227	227;227	2		17	0	26.527	By matching	By matching	By MS/MS	30.4	16.3	33.5	14585000	719580	695520	5641300	15				498	5329;5520;6110;9702	True;True;True;True	5410;5603;6201;9878
P00493	P00493	3	3	3	Hypoxanthine-guanine phosphoribosyltransferase	Hprt1		1	3	3	3	1	2	3	1	2	3	1	2	3	17	17	17	24.57	218	218	2		11	0	17.858	By matching	By matching	By MS/MS	5	11	17	3926300	60824	274660	990970	7				499	1430;6707;9110	True;True;True	1461;6813;9275
P84244;P02301;E0CZ27	P84244;P02301;E0CZ27	5;5;4	1;1;1	1;1;1	Histone H3.3;Histone H3.3C;Histone H3	H3f3a;H3f3c	;;	3	5	1	1	4	3	4	1	0	1	1	0	1	45.6	23.5	23.5	15.328	136	136;136;119	2		7	0	14.458	By matching	By matching	By MS/MS	40.4	16.9	40.4	35003000	431330	0	22510000	14				500	1980;2693;7384;8016;10092	False;True;False;False;False	2021;2743;7498;8161;10274
P03975	P03975	13	13	13	IgE-binding protein	Iap		1	13	13	13	11	12	13	11	12	13	11	12	13	35.5	35.5	35.5	62.747	557	557	2		67	0	189.58	By MS/MS	By MS/MS	By MS/MS	29.6	31.1	35.5	122420000	7155100	7799600	41239000	121				501	48;641;3925;4058;4104;4280;4752;5605;6843;7062;9186;9598;9954	True;True;True;True;True;True;True;True;True;True;True;True;True	50;657;3989;4124;4171;4349;4828;5688;6952;7171;9353;9773;10135
Q5FWB7;P05064;A6ZI44;D3YWI1;A0A0U1RPN8;Q9CPQ9;A6ZI46;D3YV98;A0A0U1RPT5;D3Z510;A6ZI47;P05063	Q5FWB7;P05064;A6ZI44;D3YWI1;A0A0U1RPN8;Q9CPQ9;A6ZI46	24;24;23;15;13;13;13;11;11;10;9;2	24;24;23;15;13;13;13;11;11;10;9;2	24;24;23;15;13;13;13;11;11;10;9;2	Fructose-bisphosphate aldolase;Fructose-bisphosphate aldolase A	Aldoa;Aldoart1	;;;;;;	12	24	24	24	22	23	24	22	23	24	22	23	24	76.4	76.4	76.4	39.355	364	364;364;418;237;190;364;419;193;209;131;364;363	2		151	0	323.31	By MS/MS	By MS/MS	By MS/MS	74.2	76.4	76.4	363290000	15645000	25322000	136320000	200				502	89;154;500;578;591;2728;2729;3105;3441;3958;5641;5642;6775;7032;7033;7217;7314;7315;8802;8987;9465;9858;9859;10123	True;True;True;True;True;True;True;True;True;True;True;True;True;True;True;True;True;True;True;True;True;True;True;True	92;160;514;593;606;2780;2781;3160;3499;4022;5725;5726;6884;7141;7142;7327;7427;7428;8959;9148;9638;10036;10037;10305
P05132-2;P05132	P05132-2;P05132	1;1	1;1	1;1	cAMP-dependent protein kinase catalytic subunit alpha	Prkaca	;	2	1	1	1	1	1	1	1	1	1	1	1	1	7	7	7	39.802	343	343;351	2		5	0.0031746	10.784	By matching	By matching	By MS/MS	7	7	7	3327500	169330	207020	1205400	3				503	1410	TRUE	1441
P05202	P05202	6	6	6	Aspartate aminotransferase, mitochondrial	Got2		1	6	6	6	4	4	6	4	4	6	4	4	6	19.8	19.8	19.8	47.411	430	430	2		26	0	43.125	By matching	By MS/MS	By MS/MS	13.5	13.5	19.8	18714000	2512200	3134400	5794900	20				504	1111;2793;3740;4354;6468;8648	True;True;True;True;True;True	1137;2847;3804;4425;6570;8803
P05213;A0A0A0MQA5;P68368	P05213;A0A0A0MQA5;P68368	24;15;15	2;2;2	1;1;1	Tubulin alpha-1B chain;Tubulin alpha-4A chain	Tuba1b;Tuba4a	;;	3	24	2	1	21	23	24	2	2	2	1	1	1	77.6	6	2.9	50.151	451	451;477;448	2		13	0	23.857	By MS/MS	By MS/MS	By MS/MS	75.8	76.1	77.6	13158000	2202700	3282700	2997800	26				505	336;337;865;882;948;1633;1790;1822;1823;2004;2458;3085;3999;4732;5245;6185;6467;7017;7018;7324;7687;8432;9155;10045	False;False;False;False;False;False;False;False;False;False;False;False;False;False;True;False;False;False;False;False;True;False;False;False	347;348;349;888;889;906;972;973;1670;1830;1862;1863;2045;2506;3140;4064;4808;5326;6280;6569;7126;7127;7437;7821;8585;9321;10227
Q3TQP6;P06801	Q3TQP6;P06801	3;3	3;3	3;3	Malic enzyme;NADP-dependent malic enzyme	Me1	;	2	3	3	3	0	0	2	0	0	2	0	0	2	13.4	13.4	13.4	61.48	552	552;572	2		5	0	20.06			By matching	0	0	9.4	2279200	0	0	588330	3				506	5680;7101;9868	True;True;True	5764;7210;10047
P06837	P06837	4	4	4	Neuromodulin	Gap43		1	4	4	4	1	3	4	1	3	4	1	3	4	36.1	36.1	36.1	23.632	227	227	2		16	0	24.376	By matching	By matching	By MS/MS	5.7	25.6	36.1	10697000	44045	484070	3651100	7				507	92;2032;4552;6807	True;True;True;True	95;2073;4627;6916
P07742	P07742	9	9	9	Ribonucleoside-diphosphate reductase large subunit	Rrm1		1	9	9	9	4	7	8	4	7	8	4	7	8	19.6	19.6	19.6	90.209	792	792	2		35	0	67.939	By matching	By matching	By MS/MS	8	14	17.7	21352000	772590	1547600	7388100	18				508	1070;2385;5524;6613;6954;7411;9126;9250;10067	True;True;True;True;True;True;True;True;True	1096;2433;5607;6718;7063;7525;9291;9419;10249
Q80Y52;P07901;B7ZC50;A2A6A2;B7ZC49	Q80Y52;P07901	30;30;8;3;3	15;15;1;1;1	15;15;1;1;1	Heat shock protein HSP 90-alpha	Hsp90aa1	;	5	30	15	15	22	26	29	9	12	15	9	12	15	47.7	28.5	28.5	84.787	733	733;733;201;98;103	2		80	0	176.99	By matching	By MS/MS	By MS/MS	30.6	37	47.7	131220000	1851700	5028300	46330000	110				509	191;321;560;1034;1035;1457;1533;1828;1829;1935;1936;1937;2042;2100;2809;3440;3530;3549;3581;3591;3630;4305;5896;6580;7813;9108;9240;9916;9983;10164	False;False;True;True;True;True;True;False;False;False;False;False;False;True;True;False;False;True;True;True;False;False;True;True;True;True;False;False;False;True	199;332;574;1060;1061;1490;1568;1868;1869;1976;1977;1978;2083;2142;2863;3498;3588;3607;3639;3649;3688;4375;5981;6685;7951;9271;9272;9409;10097;10165;10346
P08030	P08030	8	8	8	Adenine phosphoribosyltransferase	Aprt		1	8	8	8	0	4	8	0	4	8	0	4	8	66.7	66.7	66.7	19.724	180	180	2		26	0	102.13		By matching	By MS/MS	0	30.6	66.7	46051000	0	710330	18401000	36				510	257;287;1342;2994;3850;5554;7578;9694	True;True;True;True;True;True;True;True	268;298;1373;3048;3914;5637;7705;9870
Q3UAD6;P08113;F7C312	Q3UAD6;P08113	28;28;12	26;26;12	26;26;12	Endoplasmin	Hsp90b1	;	3	28	26	26	9	19	27	7	17	25	7	17	25	45.1	43.4	43.4	92.475	802	802;802;373	2		105	0	272.56	By matching	By MS/MS	By MS/MS	12.3	31	44.1	113810000	1101700	5298100	42765000	95				511	1343;1771;1846;1954;2097;2098;2239;2417;2696;3166;3381;3439;3461;4082;4608;5156;5220;5243;6214;6497;7633;7642;7673;8233;8319;8791;8828;9112	True;True;True;True;False;False;True;True;True;True;True;True;True;True;True;True;True;True;True;True;True;True;True;True;True;True;True;True	1374;1811;1886;1995;2139;2140;2282;2465;2747;3223;3439;3497;3519;4149;4684;5237;5301;5324;6312;6599;7766;7775;7807;8384;8472;8948;8987;9277
P08228	P08228	5	5	5	Superoxide dismutase [Cu-Zn]	Sod1		1	5	5	5	4	5	5	4	5	5	4	5	5	39	39	39	15.942	154	154	2		32	0	61.397	By matching	By MS/MS	By MS/MS	29.9	39	39	74783000	583880	1789200	28248000	47				512	1272;2889;3709;4726;9256	True;True;True;True;True	1303;2943;3773;4802;9425
P08249;A0A0G2JF23;A0A0G2JGY4	P08249	14;5;3	14;5;3	14;5;3	Malate dehydrogenase, mitochondrial	Mdh2		3	14	14	14	13	14	14	13	14	14	13	14	14	55.6	55.6	55.6	35.611	338	338;199;153	2		76	0	198.95	By MS/MS	By MS/MS	By MS/MS	53	55.6	55.6	266510000	9085600	19456000	107580000	206				513	345;658;1958;2276;2777;2871;3471;3926;4253;5776;6066;8439;8930;8975	True;True;True;True;True;True;True;True;True;True;True;True;True;True	357;674;1999;2323;2831;2925;3529;3990;4322;5861;6157;8592;9089;9135
P09055;P09055-2	P09055;P09055-2	6;4	6;4	6;4	Integrin beta-1	Itgb1	;	2	6	6	6	0	2	5	0	2	5	0	2	5	11.5	11.5	11.5	88.231	798	798;801	2		15	0	35.155		By matching	By MS/MS	0	2.5	10	6989800	0	268720	2970400	6				514	4085;5686;6711;7440;8793;9782	True;True;True;True;True;True	4152;5770;6817;7554;8950;9959
P09103;E9Q8G8	P09103	16;4	16;4	16;4	Protein disulfide-isomerase	P4hb		2	16	16	16	5	10	15	5	10	15	5	10	15	42.6	42.6	42.6	57.058	509	509;165	2		60	0	155.76	By matching	By matching	By MS/MS	12.8	24	40.7	58012000	416110	1755100	22499000	57				515	1286;1706;3643;4084;4110;4115;5248;5992;6901;7006;8369;8777;8964;9409;9410;9997	True;True;True;True;True;True;True;True;True;True;True;True;True;True;True;True	1317;1746;3702;4151;4177;4182;5329;6079;7010;7115;8522;8934;9123;9580;9581;10179
P09405	P09405	20	20	20	Nucleolin	Ncl		1	20	20	20	20	19	19	20	19	19	20	19	19	30.1	30.1	30.1	76.722	707	707	2		111	0	323.31	By MS/MS	By MS/MS	By MS/MS	30.1	28.9	28.9	557490000	54515000	46899000	167410000	309				516	527;1757;1758;2288;2330;2424;2550;2978;3196;3197;3449;3450;4960;6306;6519;6520;7509;8108;8556;9042	True;True;True;True;True;True;True;True;True;True;True;True;True;True;True;True;True;True;True;True	541;1797;1798;2335;2378;2472;2599;3032;3253;3254;3507;3508;5038;6407;6621;6622;7629;8256;8711;9203
P09411;S4R2M7;P09041	P09411	15;7;3	15;7;3	15;7;3	Phosphoglycerate kinase 1	Pgk1		3	15	15	15	1	10	14	1	10	14	1	10	14	54.7	54.7	54.7	44.55	417	417;255;417	2		54	0	184.39	By matching	By MS/MS	By MS/MS	4.1	32.9	48.4	87848000	162040	2030500	30418000	74				517	532;1151;2873;4272;4381;4382;5073;6996;7780;8118;8372;8974;9362;9580;10100	True;True;True;True;True;True;True;True;True;True;True;True;True;True;True	546;1177;2927;4341;4452;4453;5151;7105;7915;8268;8525;9134;9531;9755;10282
Q4FJX9;P09671	Q4FJX9;P09671	1;1	1;1	1;1	Superoxide dismutase;Superoxide dismutase [Mn], mitochondrial	Sod2	;	2	1	1	1	0	0	1	0	0	1	0	0	1	6.3	6.3	6.3	24.603	222	222;222	2		2	0.0049681	6.6986			By matching	0	0	6.3	900930	0	0	450670	2				518	478	TRUE	492
P0C5I1	P0C5I1	1	1	1	Probable G-protein coupled receptor 25	Gpr25		1	1	1	1	0	1	0	0	1	0	0	1	0	4.5	4.5	4.5	38.754	358	358	2		2	0.0061017	6.3502		By MS/MS		0	4.5	0	0	0	0	0	0				519	4343	TRUE	4414
Q58E64;P10126;D3YZ68;D3Z3I8	Q58E64;P10126;D3YZ68	25;25;14;10	15;15;9;5	15;15;9;5	Elongation factor 1-alpha;Elongation factor 1-alpha 1	Eef1a1	;;	4	25	15	15	24	24	25	14	15	15	14	15	15	69.3	42.2	42.2	50.113	462	462;462;249;186	1.98	7	384	0	260.77	By MS/MS	By MS/MS	By MS/MS	69.3	69.3	69.3	6726000000	514040000	532980000	2422900000	1017				520	1265;1266;1962;2358;3965;3994;4520;5562;5995;6310;6546;6773;6780;6781;7026;7162;7387;7592;7593;8056;8074;8396;9080;10165;10166	True;True;False;True;False;True;True;False;True;True;False;True;False;True;False;False;True;True;True;False;False;False;True;True;True	1296;1297;2003;2406;4029;4058;4059;4594;5645;6083;6084;6411;6412;6649;6650;6882;6889;6890;7135;7271;7501;7719;7720;7721;7722;8202;8220;8549;9242;9243;10347;10348
P10605	P10605	1	1	1	Cathepsin B;Cathepsin B light chain;Cathepsin B heavy chain	Ctsb		1	1	1	1	0	0	1	0	0	1	0	0	1	3.8	3.8	3.8	37.279	339	339	2		3	0.0093708	6.2573			By MS/MS	0	0	3.8	1426000	0	0	622710	4				521	2226	TRUE	2269
Q8BTU6;P10630;P10630-2;E9Q561	Q8BTU6;P10630;P10630-2;E9Q561	8;8;8;6	2;2;2;2	2;2;2;2	Eukaryotic initiation factor 4A-II;Eukaryotic initiation factor 4A-II, N-terminally processed	Eif4a2	;;;	4	8	2	2	5	7	8	0	1	2	0	1	2	33.7	10.5	10.5	41.29	362	362;407;408;312	2		6	0	16.064	By matching	By matching	By MS/MS	19.9	27.3	33.7	5282400	0	141170	1829100	11				522	3091;3134;3460;4893;5579;6047;6907;9344	False;False;False;True;True;False;False;False	3146;3190;3518;4971;5662;6137;7016;9513
P10639	P10639	7	7	7	Thioredoxin	Txn		1	7	7	7	7	6	7	7	6	7	7	6	7	78.1	78.1	78.1	11.675	105	105	2		38	0	71.91	By MS/MS	By MS/MS	By MS/MS	78.1	78.1	78.1	150700000	8365000	11721000	60247000	81				523	1040;1719;1720;5902;6081;9142;10106	True;True;True;True;True;True;True	1066;1759;1760;5987;6172;9308;10288
P10649;A2AE89;F6WHQ7	P10649;A2AE89;F6WHQ7	18;17;10	15;14;8	12;11;5	Glutathione S-transferase Mu 1	Gstm1	;;	3	18	15	12	14	12	18	11	9	15	9	7	12	71.1	55.5	41.7	25.97	218	218;244;194	2		66	0	169.25	By MS/MS	By MS/MS	By MS/MS	68.3	60.6	71.1	112760000	4748100	5551900	70989000	81				524	181;1025;1026;3564;4292;4391;4609;5114;5929;6118;6119;6175;6786;7935;9659;9977;10119;10120	True;True;True;True;True;False;True;False;False;True;True;True;True;True;True;True;True;True	187;1051;1052;3622;4361;4462;4685;5195;6014;6210;6211;6269;6895;8077;9834;10159;10301;10302
P10711;E9PYD5;P10711-2	P10711;E9PYD5;P10711-2	7;6;5	7;6;5	7;6;5	Transcription elongation factor A protein 1	Tcea1	;;	3	7	7	7	5	6	6	5	6	6	5	6	6	36.2	36.2	36.2	33.88	301	301;312;266	2		29	0	52.939	By matching	By MS/MS	By MS/MS	26.9	32.9	32.9	19858000	1269100	1710300	6944700	26				525	6211;6250;6436;7134;7405;8353;8363	True;True;True;True;True;True;True	6308;6351;6538;7243;7519;8506;8516
P10852;P10852-2;A0A0U1RP98;A0A0U1RPK4;A0A0U1RPL8;A0A0U1RPG5;A0A0U1RP32;A0A0U1RPQ7	P10852;P10852-2;A0A0U1RP98;A0A0U1RPK4	8;8;4;4;2;1;1;1	8;8;4;4;2;1;1;1	8;8;4;4;2;1;1;1	4F2 cell-surface antigen heavy chain	Slc3a2	;;;	8	8	8	8	4	5	6	4	5	6	4	5	6	22.6	22.6	22.6	58.336	526	526;565;231;303;80;109;113;126	2		29	0	56.324	By matching	By matching	By MS/MS	9.5	13.3	15.4	19791000	575350	1367100	5723700	18				526	1193;1753;3295;3953;5061;6971;7768;8867	True;True;True;True;True;True;True;True	1221;1793;3353;4017;5139;7080;7903;9026
P10922	P10922	3	3	3	Histone H1.0;Histone H1.0, N-terminally processed	H1f0		1	3	3	3	3	3	3	3	3	3	3	3	3	19.1	19.1	19.1	20.861	194	194	2		18	0	24.743	By MS/MS	By MS/MS	By MS/MS	19.1	19.1	19.1	24117000	2600600	1473900	9975500	22				527	6216;9144;10097	True;True;True	6314;9310;10279
P11031	P11031	9	9	9	Activated RNA polymerase II transcriptional coactivator p15	Sub1		1	9	9	9	8	8	9	8	8	9	8	8	9	42.5	42.5	42.5	14.427	127	127	2		56	0	306.86	By MS/MS	By MS/MS	By MS/MS	42.5	42.5	42.5	296500000	15903000	22193000	126540000	105				528	1171;2209;2395;2396;3121;3122;4591;4592;7132	True;True;True;True;True;True;True;True;True	1198;2252;2443;2444;3176;3177;3178;4667;4668;7241
Q3TA96;P11438	Q3TA96;P11438	1;1	1;1	1;1	Lysosome-associated membrane glycoprotein 1	Lamp1	;	2	1	1	1	0	1	1	0	1	1	0	1	1	3	3	3	43.865	406	406;406	2		3	0.005544	6.5243		By matching	By matching	0	3	3	3371800	0	335670	1360800	2				529	2031	TRUE	2072
P11440;D3Z2T9;Q80YP0	P11440;D3Z2T9	5;4;1	5;4;1	4;3;0	Cyclin-dependent kinase 1	Cdk1	;	3	5	5	4	3	3	3	3	3	3	2	2	3	20.9	20.9	17.2	34.106	297	297;200;303	1.78	4	14	0	41.864	By MS/MS	By MS/MS	By MS/MS	11.4	11.4	13.1	51326000	8324700	6742800	12840000	25				530	1411;2021;3957;4983;6464	True;True;True;True;True	1442;2062;4021;5061;6566
Q71LX8;P11499;E9Q3D6;E9PX27;E9Q0C3;D3Z1R1	Q71LX8;P11499	45;45;13;6;6;5	45;45;13;6;6;5	28;28;9;2;6;1	Heat shock protein HSP 90-beta	Hsp90ab1	;	6	45	45	28	37	41	44	37	41	44	22	25	28	71.3	71.3	50.1	83.28	724	724;724;189;112;161;76	2		302	0	323.31	By MS/MS	By MS/MS	By MS/MS	56.6	57.5	71.3	1698300000	40382000	91649000	579900000	627				531	191;321;559;668;1032;1033;1460;1503;1828;1829;1935;1936;1937;2042;2097;2098;2225;2805;2971;3440;3530;3590;3630;3676;3826;3861;3862;4305;5107;5116;5117;5889;6581;6763;7219;7261;7376;7701;7812;8546;9109;9240;9916;9970;9983	True;True;True;True;True;True;True;True;True;True;True;True;True;True;True;True;True;True;True;True;True;True;True;True;True;True;True;True;True;True;True;True;True;True;True;True;True;True;True;True;True;True;True;True;True	199;332;573;684;1058;1059;1493;1538;1868;1869;1976;1977;1978;2083;2139;2140;2268;2859;3025;3498;3588;3648;3688;3735;3890;3925;3926;4375;5188;5197;5198;5974;6686;6872;7329;7373;7374;7490;7835;7950;8701;9273;9274;9409;10097;10151;10152;10165
P11983;P11983-2;F2Z483	P11983;P11983-2	28;24;5	28;24;5	28;24;5	T-complex protein 1 subunit alpha	Tcp1	;	3	28	28	28	27	26	27	27	26	27	27	26	27	74.8	74.8	74.8	60.448	556	556;507;103	2		170	0	314.59	By MS/MS	By MS/MS	By MS/MS	68.7	66.9	74.8	277350000	15496000	17180000	96031000	260				532	309;310;753;2213;2436;2845;3556;3741;3796;4005;4034;4094;5158;5330;6017;6132;6817;7777;7917;7928;7958;8121;9284;9799;9930;9989;9990;10072	True;True;True;True;True;True;True;True;True;True;True;True;True;True;True;True;True;True;True;True;True;True;True;True;True;True;True;True	320;321;769;2256;2484;2899;3614;3805;3860;4070;4099;4161;5239;5411;6106;6224;6926;7912;8059;8070;8100;8271;9453;9977;10111;10171;10172;10254
P12382	P12382	12	12	9	ATP-dependent 6-phosphofructokinase, liver type	Pfkl		1	12	12	9	8	10	12	8	10	12	5	7	9	25.3	25.3	20.5	85.359	780	780	2		54	0	79.797	By matching	By MS/MS	By MS/MS	17.1	21.4	25.3	28073000	1368400	1938600	10431000	30				533	447;3056;3302;4184;4332;4716;5499;6336;8343;8366;8594;9087	True;True;True;True;True;True;True;True;True;True;True;True	460;3111;3360;4251;4403;4792;5582;6438;8496;8519;8749;9250
Q58ET1;P12970;F6VBB8;V9GX35	Q58ET1;P12970	12;12;4;3	12;12;4;3	12;12;4;3	60S ribosomal protein L7a	Rpl7a	;	4	12	12	12	11	12	12	11	12	12	11	12	12	47	47	47	29.976	266	266;266;267;225	2		75	0	148.99	By MS/MS	By MS/MS	By MS/MS	44	47	47	351010000	29501000	29611000	119450000	186				534	401;402;710;3724;4704;5277;6063;6347;7140;8224;8902;9490	True;True;True;True;True;True;True;True;True;True;True;True	414;415;726;3788;4780;5358;6153;6449;7249;8374;9061;9664
P13020-2;P13020;A0A0J9YUQ8;CON__Q3SX14	P13020-2;P13020;A0A0J9YUQ8;CON__Q3SX14	3;3;2;2	3;3;2;2	3;3;2;2	Gelsolin	Gsn	;;;	4	3	3	3	0	0	3	0	0	3	0	0	3	6.3	6.3	6.3	80.762	731	731;780;568;781	2		8	0	19.434			By MS/MS	0	0	6.3	4369500	0	0	1520800	8			+	535	7156;7515;8625	True;True;True	7265;7635;8780
Q544K9;P13439	Q544K9;P13439	6;6	6;6	6;6	Uridine 5-monophosphate synthase;Orotate phosphoribosyltransferase;Orotidine 5-phosphate decarboxylase	Umps	;	2	6	6	6	1	5	5	1	5	5	1	5	5	20.8	20.8	20.8	52.292	481	481;481	2		21	0	63.79	By matching	By matching	By MS/MS	4.2	16.2	17.7	11555000	170910	713640	3915600	16				536	3782;4571;5162;5410;8409;9607	True;True;True;True;True;True	3846;4646;5243;5492;8562;9782
P13864;J3QNW0;P13864-2	P13864;J3QNW0;P13864-2	18;15;15	18;15;15	18;15;15	DNA (cytosine-5)-methyltransferase 1;DNA (cytosine-5)-methyltransferase	Dnmt1	;;	3	18	18	18	13	16	17	13	16	17	13	16	17	16.2	16.2	16.2	183.19	1620	1620;1501;1502	2		78	0	123.76	By MS/MS	By MS/MS	By MS/MS	11.2	14.4	15.2	40095000	2933900	3483800	14699000	51				537	448;1008;1081;1478;1714;1868;3340;4460;4526;4942;5507;5560;6689;7921;9312;9604;9679;10087	True;True;True;True;True;True;True;True;True;True;True;True;True;True;True;True;True;True	461;1034;1107;1513;1754;1909;3398;4533;4600;5020;5590;5643;6795;8063;9481;9779;9855;10269
Q545I9;P14069	Q545I9;P14069	5;5	5;5	5;5	Protein S100;Protein S100-A6	S100a6	;	2	5	5	5	2	1	5	2	1	5	2	1	5	66.3	66.3	66.3	10.051	89	89;89	2		20	0	35.206	By matching	By matching	By MS/MS	27	7.9	66.3	25337000	480000	563970	9368300	25				538	143;1519;5440;5441;5587	True;True;True;True;True	149;1554;5522;5523;5670
P14115	P14115	5	5	5	60S ribosomal protein L27a	Rpl27a		1	5	5	5	5	5	5	5	5	5	5	5	5	28.4	28.4	28.4	16.605	148	148	2		25	0	59.725	By MS/MS	By MS/MS	By MS/MS	28.4	28.4	28.4	123950000	12696000	12171000	38492000	53				539	5909;6620;7325;8385;9963	True;True;True;True;True	5994;6725;7438;8538;10144
Q5M9N8;P14148;F6XI62	Q5M9N8;P14148;F6XI62	16;16;12	16;16;12	16;16;12	60S ribosomal protein L7	Rpl7	;;	3	16	16	16	16	15	15	16	15	15	16	15	15	51.5	51.5	51.5	31.419	270	270;270;279	2		86	0	209.34	By MS/MS	By MS/MS	By MS/MS	51.5	50.7	51.5	383170000	34361000	32707000	120100000	137				540	379;764;1762;2528;2529;3765;4420;4689;4698;5664;6001;6002;6956;8091;8725;8921	True;True;True;True;True;True;True;True;True;True;True;True;True;True;True;True	392;782;1802;2577;2578;3829;4492;4765;4774;5748;6090;6091;7065;8237;8882;9080
P14152;B1ATQ3	P14152	4;1	4;1	4;1	Malate dehydrogenase, cytoplasmic	Mdh1		2	4	4	4	0	3	4	0	3	4	0	3	4	17.4	17.4	17.4	36.511	334	334;156	2		14	0	25.123		By matching	By MS/MS	0	12.3	17.4	10757000	0	273090	4148200	10				541	2774;5159;6697;9265	True;True;True;True	2828;5240;6803;9434
P14206	P14206	12	12	12	40S ribosomal protein SA	Rpsa		1	12	12	12	9	11	11	9	11	11	9	11	11	58.3	58.3	58.3	32.838	295	295	2		60	0	220.14	By MS/MS	By MS/MS	By MS/MS	49.2	54.9	54.9	150050000	3796400	6670000	49275000	109				542	174;475;1971;2397;2590;2757;2758;5432;7475;7586;7587;10127	True;True;True;True;True;True;True;True;True;True;True;True	180;489;2012;2445;2639;2810;2811;5514;7590;7713;7714;10309
P14685;F7B7L8	P14685	7;3	7;3	7;3	26S proteasome non-ATPase regulatory subunit 3	Psmd3		2	7	7	7	3	6	7	3	6	7	3	6	7	18.7	18.7	18.7	60.718	530	530;222	2		30	0	74.592	By matching	By matching	By MS/MS	8.3	17.4	18.7	15727000	378370	1010300	5865300	21				543	1224;2064;2667;3487;5614;8076;9758	True;True;True;True;True;True;True	1255;2105;2716;3545;5698;8222;9935
P14733	P14733	13	12	12	Lamin-B1	Lmnb1		1	13	12	12	9	11	13	8	10	12	8	10	12	28.4	27	27	66.785	588	588	2		52	0	99.089	By matching	By matching	By MS/MS	19	23.1	28.4	23867000	1476400	2028300	8996400	27				544	248;618;742;1097;1862;2153;3904;4259;5316;5607;5659;5721;7739	True;True;True;True;True;True;True;True;False;True;True;True;True	258;633;758;1123;1903;2195;3968;4328;5397;5690;5743;5806;7874
Q5M8R8;P14869;S4R1N1	Q5M8R8;P14869;S4R1N1	13;13;10	1;1;1	1;1;1	60S acidic ribosomal protein P0	Rplp0	;;	3	13	1	1	13	13	12	1	1	1	1	1	1	52.4	4.1	4.1	34.216	317	317;317;221	2		5	0	17.766	By MS/MS	By MS/MS	By MS/MS	52.4	52.4	52.4	43687000	2845600	3101500	15439000	19				545	315;346;998;1476;1817;1818;1819;3070;3246;3365;4060;6680;8677	False;False;False;False;False;False;False;False;False;True;False;False;False	326;358;1024;1510;1857;1858;1859;3125;3303;3423;4126;6786;8832
P14873	P14873	111	111	110	Microtubule-associated protein 1B;MAP1B heavy chain;MAP1 light chain LC1	Map1b		1	111	111	110	108	105	102	108	105	102	107	104	101	57.8	57.8	57.4	270.25	2464	2464	1.74	236	677	0	323.31	By MS/MS	By MS/MS	By MS/MS	57.3	55.6	56.7	1511400000	209700000	138230000	572830000	945				546	29;235;259;442;727;739;740;775;776;854;892;1143;1198;1214;1314;1315;1452;1455;1456;1632;1678;1855;2165;2166;2167;2249;2256;2264;2296;2357;2375;2736;2813;2814;2901;3310;3585;3586;3626;3637;3747;3748;4395;4634;4685;4688;4966;5090;5091;5264;5295;5704;5707;5708;5712;6198;6494;6637;6686;6760;6868;6915;6916;6934;7090;7129;7216;7308;7356;7482;7502;7667;7782;7783;7880;7883;7895;7899;7916;7970;7971;7984;8…	True;True;True;True;True;True;True;True;True;True;True;True;True;True;True;True;True;True;True;True;True;True;True;True;True;True;True;True;True;True;True;True;True;True;True;True;True;True;True;True;True;True;True;True;True;True;True;True;True;True;True;True;True;True;True;True;True;True;True;True;True;True;True;True;True;True;True;True;True;True;True;True;True;True;True;True;True;True;True;True…	30;244;270;455;743;755;756;793;794;795;796;797;876;877;916;1169;1229;1245;1345;1346;1485;1488;1489;1667;1668;1669;1715;1716;1896;2207;2208;2209;2210;2292;2299;2300;2301;2310;2311;2344;2405;2423;2788;2867;2868;2955;3368;3643;3644;3684;3695;3811;3812;4466;4467;4710;4761;4764;5044;5168;5169;5170;5171;5172;5345;5376;5788;5791;5792;5793;5797;6294;6596;6743;6792;6869;6977;7024;7025;7043;7199;7238;7326;…
P15331;P15331-2;G5E846;G3X981	P15331;P15331-2;G5E846;G3X981	30;28;27;25	1;1;1;1	1;1;1;1	Peripherin	Prph	;;;	4	30	1	1	29	30	30	1	1	1	1	1	1	59.8	3.2	3.2	54.267	475	475;507;475;507	2		10	0.0036955	7.1346	By MS/MS	By MS/MS	By MS/MS	57.9	59.8	59.8	10530000	1419900	641110	2690200	16				547	200;731;1250;1606;2073;2076;2389;2428;2603;3282;3372;3902;3903;4357;4615;4616;4850;5347;5947;6511;6880;6977;6978;7236;7347;8322;8746;9722;9843;9844	False;False;False;False;False;False;False;False;False;False;False;False;False;False;False;False;False;False;False;False;False;False;False;False;False;False;False;True;False;False	208;747;1281;1641;2114;2117;2437;2476;2652;3340;3430;3966;3967;4428;4691;4692;4926;5428;6032;6613;6989;7086;7087;7348;7461;8475;8903;9899;10021;10022
P15331-3	P15331-3	30	28	1	Peripherin	Prph		1	30	28	1	29	30	30	27	28	28	1	1	1	60.7	56.2	2.4	52.686	461	461	2		171	0	323.31	By MS/MS	By MS/MS	By MS/MS	58.8	60.7	60.7	538300000	39652000	39641000	165840000	381				548	200;731;1247;1250;1606;2073;2076;2389;2428;2603;3282;3372;3902;3903;4357;4615;4616;4850;5347;5947;6511;6880;6977;6978;7236;7347;8322;8746;9843;9844	True;True;True;True;True;True;True;True;True;True;True;True;True;True;True;True;True;True;True;False;False;True;True;True;True;True;True;True;True;True	208;747;1278;1281;1641;2114;2117;2437;2476;2652;3340;3430;3966;3967;4428;4691;4692;4926;5428;6032;6613;6989;7086;7087;7348;7461;8475;8903;10021;10022
Q5NC81;P15532;Q5NC80;Q5NC79	Q5NC81;P15532;Q5NC80;Q5NC79	8;8;7;4	1;1;0;0	1;1;0;0	Nucleoside diphosphate kinase;Nucleoside diphosphate kinase A	Nme1	;;;	4	8	1	1	3	5	8	0	1	1	0	1	1	63.8	9.9	9.9	17.208	152	152;152;127;117	2		4	0.00084104	11.793	By matching	By matching	By matching	24.3	47.4	63.8	10534000	0	184810	3692700	4				549	2022;2624;2625;2886;3205;8326;9427;10046	True;False;False;False;False;False;False;False	2063;2673;2674;2940;3262;8479;9598;9599;10228
P15626;D3YX76;Q80W21;D3YVP6;D3YVP5;Q8R5I6;E9QAC8;F6Y363;D3YZ29;A2AE91	P15626;D3YX76	20;15;7;6;6;6;5;4;4;3	19;14;6;5;5;5;4;3;3;2	14;9;2;1;1;3;0;1;0;0	Glutathione S-transferase Mu 2	Gstm2	;	10	20	19	14	18	18	20	17	17	19	13	12	14	79.4	75.2	58.3	25.716	218	218;184;218;181;214;218;193;85;119;184	2		105	0	269.42	By MS/MS	By MS/MS	By MS/MS	75.7	73.9	79.4	376610000	19922000	25875000	218370000	189				550	1023;1024;3636;4271;4302;4391;4610;4628;4713;5114;5365;5929;5943;6787;7086;7936;8985;9660;10121;10122	True;True;True;True;True;False;True;True;True;True;True;True;True;True;True;True;True;True;True;True	1049;1050;3694;4340;4371;4462;4686;4704;4789;5195;5446;6014;6028;6896;7195;8078;9145;9835;10303;10304
Q5SZA3;P15864;Q149Z9;P43277;I7HFT9;Q07133	Q5SZA3;P15864;Q149Z9;P43277	9;9;6;6;3;3	9;9;6;6;3;3	4;4;1;1;0;0	Histone H1.2;Histone H1.3	Hist1h1c;Hist1h1d	;;;	6	9	9	4	9	8	8	9	8	8	4	4	4	27.4	27.4	15.6	21.266	212	212;212;221;221;209;208	2		46	0	65.724	By MS/MS	By MS/MS	By MS/MS	27.4	25.5	27.4	172240000	21992000	14192000	68419000	78				551	488;489;757;4506;7506;7507;7508;7639;7640	True;True;True;True;True;True;True;True;True	502;503;773;4580;7626;7627;7628;7772;7773
Q3TY66;P16014	Q3TY66;P16014	3;3	3;3	3;3	Secretogranin-1;CCB peptide;PE-11	Chgb	;	2	3	3	3	0	1	3	0	1	3	0	1	3	6.6	6.6	6.6	77.968	677	677;677	2		9	0	18.726		By matching	By MS/MS	0	1.8	6.6	5267000	0	107220	2395300	8				552	1015;1957;4562	True;True;True	1041;1998;4637
P16045	P16045	7	7	7	Galectin-1	Lgals1		1	7	7	7	5	5	7	5	5	7	5	5	7	80.7	80.7	80.7	14.866	135	135	2		46	0	160.48	By MS/MS	By MS/MS	By MS/MS	71.9	54.1	80.7	265850000	5551300	8386200	99427000	94				553	138;1557;1803;2193;2656;5511;5540	True;True;True;True;True;True;True	144;1592;1843;2236;2705;5594;5623
P17095	P17095	1	1	1	High mobility group protein HMG-I/HMG-Y	Hmga1		1	1	1	1	1	1	1	1	1	1	1	1	1	23.4	23.4	23.4	11.614	107	107	2		4	0.0036206	6.8776	By matching	By matching	By MS/MS	23.4	23.4	23.4	1938800	514140	192160	886120	1				554	4679	TRUE	4755
Q5FW97;P17182;Q6PHC1;B0QZL1;B1ARR7;B1ARR6;A0A0N4SUX5;Q545V3;P17183;P21550;D3Z2S4;D3Z6E4;A0A0N4SUI6;D3YVD3;J3QPZ9;Q5SX59;A0A0N4SUW8;Q5SX61;Q5SX60	Q5FW97;P17182;Q6PHC1	24;24;18;10;8;4;4;4;4;4;3;3;2;2;2;2;1;1;1	24;24;18;10;8;4;4;4;4;4;3;3;2;2;2;2;1;1;1	24;24;18;10;8;4;4;4;4;4;3;3;2;2;2;2;1;1;1	Alpha-enolase	EG433182;Eno1	;;	19	24	24	24	23	22	24	23	22	24	23	22	24	74	74	74	47.14	434	434;434;366;221;119;67;391;434;434;434;162;315;58;122;190;196;37;70;80	1.96	6	162	0	323.31	By MS/MS	By MS/MS	By MS/MS	71	71.7	74	869730000	51841000	62321000	295470000	404				555	121;122;123;407;1134;1135;1745;2510;2749;3241;3433;3565;3865;4775;4782;5455;7456;7583;7605;8416;9469;9477;9884;9995	True;True;True;True;True;True;True;True;True;True;True;True;True;True;True;True;True;True;True;True;True;True;True;True	127;128;129;420;1160;1161;1785;2559;2801;3298;3491;3623;3929;4851;4858;5538;7570;7710;7738;8569;9643;9651;10065;10177
P17427;A0A0J9YUA7	P17427	8;1	8;1	5;1	AP-2 complex subunit alpha-2	Ap2a2		2	8	8	5	4	4	7	4	4	7	2	2	4	16.1	16.1	11.8	104.02	938	938;131	2		29	0	61.654	By matching	By matching	By MS/MS	7.7	7.7	13.3	16554000	848040	855660	5831600	22				556	142;3145;4033;6285;6565;6598;9154;9691	True;True;True;True;True;True;True;True	148;3202;4098;6386;6670;6703;9320;9867
Q5SVY2;P17742;F8VPN3;V9GXC1;V9GX31	Q5SVY2;P17742	13;13;4;2;2	13;13;4;2;2	13;13;4;2;2	Peptidyl-prolyl cis-trans isomerase;Peptidyl-prolyl cis-trans isomerase A;Peptidyl-prolyl cis-trans isomerase A, N-terminally processed	Ppia	;	5	13	13	13	10	13	13	10	13	13	10	13	13	71.3	71.3	71.3	17.971	164	164;164;147;77;77	2		94	0	323.31	By MS/MS	By MS/MS	By MS/MS	70.7	71.3	71.3	853330000	4609700	18468000	330790000	220				557	1943;2481;3688;4055;4376;4624;6240;7699;8311;9267;9467;9570;9571	True;True;True;True;True;True;True;True;True;True;True;True;True	1984;2529;3751;3752;4120;4121;4447;4700;6339;6340;7833;8464;9436;9640;9641;9745;9746
P17751;H7BXC3	P17751;H7BXC3	11;7	11;7	11;7	Triosephosphate isomerase	Tpi1	;	2	11	11	11	9	11	10	9	11	10	9	11	10	55.5	55.5	55.5	32.191	299	299;167	2		61	0	115.85	By MS/MS	By MS/MS	By MS/MS	51.2	55.5	52.8	127620000	4353400	7304700	47086000	79				558	1036;2053;2508;3708;3786;4081;7280;7869;8200;9578;9641	True;True;True;True;True;True;True;True;True;True;True	1062;2094;2557;3772;3850;4148;7393;8009;8350;9753;9816
Q542J9;P17918	Q542J9;P17918	7;7	7;7	7;7	Proliferating cell nuclear antigen	Pcna	;	2	7	7	7	4	6	6	4	6	6	4	6	6	49.4	49.4	49.4	28.785	261	261;261	2		30	0	58.587	By matching	By matching	By MS/MS	24.5	44.4	38.3	22503000	592400	1333900	6846500	26				559	228;839;965;2707;5442;5717;6457	True;True;True;True;True;True;True	236;861;990;2759;5524;5802;6559
P18155;A0A0N4SVS2;A0A0N4SVW2	P18155	9;1;1	9;1;1	9;1;1	Bifunctional methylenetetrahydrofolate dehydrogenase/cyclohydrolase, mitochondrial;NAD-dependent methylenetetrahydrofolate dehydrogenase;Methenyltetrahydrofolate cyclohydrolase	Mthfd2		3	9	9	9	8	8	8	8	8	8	8	8	8	38.9	38.9	38.9	37.863	350	350;97;123	2		47	0	83.089	By MS/MS	By MS/MS	By MS/MS	32	32	38.6	42452000	2172500	3174700	13841000	49				560	8;3691;4636;5513;5826;5827;6891;8952;9381	True;True;True;True;True;True;True;True;True	8;3755;4712;5596;5911;5912;7000;9111;9550
Q3UCD9;P18242;F6Y6L6;F8WIR1	Q3UCD9;P18242;F6Y6L6;F8WIR1	4;4;3;2	4;4;3;2	4;4;3;2	Cathepsin D	Ctsd	;;;	4	4	4	4	1	3	4	1	3	4	1	3	4	15.9	15.9	15.9	44.953	410	410;410;278;274	2		16	0	24.872	By matching	By matching	By MS/MS	2.4	13.4	15.9	9860200	52431	289770	3826500	7				561	439;6418;8715;9591	True;True;True;True	452;6520;8870;9766
P18760;F8WGL3;Q3UHW9;P45591	P18760;F8WGL3	12;11;1;1	12;11;1;1	12;11;1;1	Cofilin-1	Cfl1	;	4	12	12	12	12	12	12	12	12	12	12	12	12	64.5	64.5	64.5	18.559	166	166;227;166;166	2		94	0	323.31	By MS/MS	By MS/MS	By MS/MS	64.5	64.5	64.5	543710000	30285000	36792000	196670000	202				562	760;893;894;1820;2012;3510;4541;4645;5097;6422;6423;9856	True;True;True;True;True;True;True;True;True;True;True;True	777;917;918;1860;2053;3568;4615;4721;5178;6524;6525;10034
P19096;A0A0U1RNJ1;A0A0U1RPP5	P19096;A0A0U1RNJ1	55;54;1	55;54;1	55;54;1	Fatty acid synthase;[Acyl-carrier-protein] S-acetyltransferase;[Acyl-carrier-protein] S-malonyltransferase;3-oxoacyl-[acyl-carrier-protein] synthase;3-oxoacyl-[acyl-carrier-protein] reductase;3-hydroxyacyl-[acyl-carrier-protein] dehydratase;Enoyl-[acyl-carrier-protein] reductase;Oleoyl-[acyl-carrier-protein] hydrolase	Fasn	;	3	55	55	55	43	45	54	43	45	54	43	45	54	37.6	37.6	37.6	272.43	2504	2504;2502;24	2		252	0	323.31	By MS/MS	By MS/MS	By MS/MS	27.1	29.5	37.1	191220000	8530800	12360000	68684000	219				563	82;147;543;1016;1123;1494;1594;1705;1922;2223;2463;2679;3046;3064;3233;3395;3528;4228;4344;4882;5001;5125;5279;5305;5372;5545;5655;5660;5709;6011;6222;6730;6823;6940;7563;7598;7753;7858;7952;8029;8143;8383;8482;8512;8877;9138;9195;9302;9357;9510;9559;9603;9752;9768;9811	True;True;True;True;True;True;True;True;True;True;True;True;True;True;True;True;True;True;True;True;True;True;True;True;True;True;True;True;True;True;True;True;True;True;True;True;True;True;True;True;True;True;True;True;True;True;True;True;True;True;True;True;True;True;True	85;153;557;1042;1149;1529;1629;1745;1963;2266;2511;2729;3101;3119;3290;3453;3586;4297;4415;4960;5079;5206;5360;5386;5453;5628;5739;5744;5794;6100;6321;6838;6932;7049;7690;7730;7888;7998;8094;8174;8293;8536;8635;8667;9036;9304;9362;9471;9526;9684;9734;9778;9929;9945;9989
P19157;P46425;Q8VC73;F6RWR5	P19157;P46425	11;7;1;1	11;7;1;1	11;7;1;1	Glutathione S-transferase P 1;Glutathione S-transferase P 2	Gstp1;Gstp2	;	4	11	11	11	10	10	11	10	10	11	10	10	11	63.3	63.3	63.3	23.609	210	210;210;210;210	2		93	0	323.31	By MS/MS	By MS/MS	By MS/MS	63.3	63.3	63.3	781980000	17554000	20999000	501110000	205				564	319;320;575;1699;1700;1877;2482;6111;6112;6789;10141	True;True;True;True;True;True;True;True;True;True;True	330;331;590;1737;1738;1739;1740;1918;2530;6202;6203;6898;10323
Q5M9M0;P19253	Q5M9M0;P19253	6;6	6;6	6;6	60S ribosomal protein L13a	Rpl13a	;	2	6	6	6	6	6	6	6	6	6	6	6	6	30	30	30	23.464	203	203;203	2		40	0	126.06	By MS/MS	By MS/MS	By MS/MS	30	30	30	134790000	14519000	15251000	43648000	90				565	246;984;4755;6245;9290;10075	True;True;True;True;True;True	255;256;1010;4831;6345;9459;10257
Q9D881;P19536;F7C106;A0A0A6YVR0	Q9D881;P19536	4;4;1;1	4;4;1;1	4;4;1;1	Cytochrome c oxidase subunit 5B, mitochondrial	Cox5b	;	4	4	4	4	2	1	4	2	1	4	2	1	4	31.8	31.8	31.8	13.847	129	129;128;52;98	2		13	0	24.286	By matching	By MS/MS	By MS/MS	15.5	6.2	31.8	11289000	464130	414520	4764900	14				566	1825;1826;2013;4424	True;True;True;True	1865;1866;2054;4496
P20029	P20029	23	21	21	78 kDa glucose-regulated protein	Hspa5		1	23	21	21	22	22	22	20	20	20	20	20	20	47.5	45.8	45.8	72.421	655	655	2		142	0	313.36	By MS/MS	By MS/MS	By MS/MS	40.9	40.9	40.9	299580000	24556000	21119000	101240000	247				567	1489;2072;2266;2487;3887;3918;3919;4051;4053;4378;4388;4543;4561;5781;6326;6432;6617;7478;7918;8314;8834;9045;9628	True;True;True;True;True;True;True;False;True;True;True;True;True;True;True;True;True;True;True;True;True;False;True	1524;2113;2313;2535;3951;3982;3983;4116;4118;4449;4459;4617;4636;5866;6428;6534;6722;7593;8060;8467;8993;9206;9803
P20108	P20108	5	5	5	Thioredoxin-dependent peroxide reductase, mitochondrial	Prdx3		1	5	5	5	1	2	5	1	2	5	1	2	5	30.4	30.4	30.4	28.127	257	257	2		17	0	37.213	By matching	By matching	By MS/MS	3.9	9.3	30.4	11717000	43146	181860	4947000	10				568	325;1670;3170;3358;3616	True;True;True;True;True	336;1707;3227;3416;3674
Q5FWJ3;P20152;A0A0A6YWC8;A2AKJ2;Q3V1K9;P31001;D3YZ35;A0A0R4J036;P08551;P08553	Q5FWJ3;P20152;A0A0A6YWC8	37;37;35;7;2;2;1;1;1;1	37;37;35;7;2;2;1;1;1;1	33;33;31;6;1;1;0;0;0;0	Vimentin	Vim	;;	10	37	37	33	36	36	37	36	36	37	32	32	33	75.3	75.3	67.4	53.687	466	466;466;427;134;469;469;470;848;543;848	1.98	6	239	0	323.31	By MS/MS	By MS/MS	By MS/MS	75.3	75.3	75.3	943430000	59174000	66903000	304480000	467				569	1264;1493;1842;1843;2157;2292;2388;2403;2429;2604;4128;4129;4331;4635;4694;5070;5163;5393;5589;5590;5593;5594;5947;6039;6511;6869;7168;7185;7186;7350;7823;7944;8845;9051;9074;9075;9083	True;True;True;True;True;True;True;True;True;True;True;True;True;True;True;True;True;True;True;True;True;True;True;True;True;True;True;True;True;True;True;True;True;True;True;True;True	1295;1528;1882;1883;2199;2339;2340;2436;2451;2477;2653;4195;4196;4401;4402;4711;4770;5148;5244;5474;5672;5673;5676;5677;6032;6129;6613;6978;7277;7295;7296;7464;7961;7962;8086;9004;9212;9235;9236;9246
Q80X35;Q80ZL4;Q3TLQ0;P20357	Q80X35;Q80ZL4;Q3TLQ0;P20357	1;1;1;1	1;1;1;1	1;1;1;1	Microtubule-associated protein;Microtubule-associated protein 2	Map2	;;;	4	1	1	1	1	1	1	1	1	1	1	1	1	3.6	3.6	3.6	49.264	466	466;467;498;1828	2		4	0.0067568	6.3249	By matching	By matching	By MS/MS	3.6	3.6	3.6	695260	92278	82344	392080	2				570	9168	TRUE	9334
P21107-2;D3Z6I8;E9Q7Q3;D3Z2H9;D3YVR0;A2AIM5;S4R2U0;CON__Q3SX28;A2AIM4;P58774-2;P58774	P21107-2;D3Z6I8;E9Q7Q3;D3Z2H9	11;10;10;9;4;2;2;2;2;2;2	11;10;10;9;4;2;2;2;2;2;2	4;4;4;2;0;0;0;0;0;0;0	Tropomyosin alpha-3 chain	Tpm3;Tpm3-rs7	;;;	11	11	11	4	6	9	11	6	9	11	2	3	4	33.1	33.1	14.9	29.02	248	248;247;248;248;71;106;157;284;284;284;284	2		45	0	182.76	By MS/MS	By MS/MS	By MS/MS	23.4	31	33.1	46691000	1604400	3374100	17106000	49				571	394;2200;2201;4275;4276;4290;4641;5445;5838;5839;6023	True;True;True;True;True;True;True;True;True;True;True	407;2243;2244;4344;4345;4359;4717;5527;5923;5924;6113
P21981	P21981	1	1	1	Protein-glutamine gamma-glutamyltransferase 2	Tgm2		1	1	1	1	1	1	0	1	1	0	1	1	0	1.7	1.7	1.7	77.06	686	686	2		4	1	-2	By matching	By MS/MS		1.7	1.7	0	0	0	0	0	0	+			572	1464	TRUE	1498
P21995	P21995	3	3	3	Embigin	Emb		1	3	3	3	2	3	3	2	3	3	2	3	3	11.8	11.8	11.8	37.064	330	330	2		13	0	18.863	By matching	By matching	By MS/MS	7.9	11.8	11.8	4849900	259470	587760	1791000	7				573	7467;7763;7870	True;True;True	7581;7898;8010
P23116	P23116	20	20	20	Eukaryotic translation initiation factor 3 subunit A	Eif3a		1	20	20	20	14	16	19	14	16	19	14	16	19	19	19	19	161.93	1344	1344	2		90	0	150.07	By matching	By MS/MS	By MS/MS	12.7	15.2	18.5	50852000	2551000	3758300	17586000	74				574	314;875;1465;1797;2075;2747;4678;4800;5300;5378;5400;5792;5878;6330;6406;6530;6616;7735;8537;9346	True;True;True;True;True;True;True;True;True;True;True;True;True;True;True;True;True;True;True;True	325;899;1499;1837;2116;2799;4754;4876;5381;5459;5481;5877;5963;6432;6508;6633;6721;7870;8692;9515
Q3TJN1;Q8CBC8;P24288;E9Q4K3;A0A0N4SV61;B2KFA8;B2KFA9	Q3TJN1;Q8CBC8;P24288;E9Q4K3;A0A0N4SV61	6;6;6;5;3;2;1	6;6;6;5;3;2;1	6;6;6;5;3;2;1	Branched-chain-amino-acid aminotransferase;Branched-chain-amino-acid aminotransferase, cytosolic	Bcat1	;;;;	7	6	6	6	3	4	5	3	4	5	3	4	5	24.4	24.4	24.4	42.791	386	386;453;386;393;180;224;136	2		22	0	44.885	By matching	By matching	By MS/MS	8.3	11.7	21	17218000	188590	554940	5048100	16				575	2159;3319;5746;6052;7117;8729	True;True;True;True;True;True	2201;3377;5831;6142;7226;8886
Q9DCY1;P24369	Q9DCY1;P24369	7;7	7;7	7;7	Peptidyl-prolyl cis-trans isomerase;Peptidyl-prolyl cis-trans isomerase B	Ppib	;	2	7	7	7	7	6	7	7	6	7	7	6	7	39.8	39.8	39.8	23.713	216	216;216	2		33	0	64.122	By MS/MS	By MS/MS	By MS/MS	39.8	36.6	39.8	41758000	3616500	4012700	14446000	38				576	1226;1362;1589;3729;8703;8758;9761	True;True;True;True;True;True;True	1257;1393;1624;3793;8858;8915;9938
Q3UAT9;P24547;A0A0A6YXS4	Q3UAT9;P24547;A0A0A6YXS4	4;4;3	4;4;3	4;4;3	Inosine-5-monophosphate dehydrogenase;Inosine-5-monophosphate dehydrogenase 2	Impdh2	;;	3	4	4	4	3	3	4	3	3	4	3	3	4	13.4	13.4	13.4	55.814	514	514;514;248	2		18	0	23.84	By matching	By matching	By MS/MS	9.5	8.2	13.4	9870500	270050	583470	3755800	10				577	1298;5832;7237;9161	True;True;True;True	1329;5917;7349;9327
Q3UI57;P25206	Q3UI57;P25206	12;12	12;12	12;12	DNA helicase;DNA replication licensing factor MCM3	Mcm3	;	2	12	12	12	11	12	12	11	12	12	11	12	12	21.6	21.6	21.6	91.545	812	812;812	2		62	0	96.809	By MS/MS	By MS/MS	By MS/MS	19.8	21.6	21.6	39311000	2472000	2949300	13571000	58				578	395;455;1074;1293;1338;2892;4039;5256;5384;8176;8623;8757	True;True;True;True;True;True;True;True;True;True;True;True	408;468;1100;1324;1369;2946;4104;5337;5465;8326;8778;8914
Q58EU3;P25444;D3YVC1;D3YWJ3;E9Q1N8;F6YTZ4;J3QMG5;D3Z536	Q58EU3;P25444;D3YVC1;D3YWJ3;E9Q1N8;F6YTZ4;J3QMG5	13;13;12;12;11;11;10;4	13;13;12;12;11;11;10;4	13;13;12;12;11;11;10;4	40S ribosomal protein S2	Rps2;Gm18025;Gm6576;Gm5786	;;;;;;	8	13	13	13	12	12	13	12	12	13	12	12	13	43.7	43.7	43.7	31.231	293	293;293;269;302;272;274;293;292	2		70	0	165.01	By MS/MS	By MS/MS	By MS/MS	43.7	43.7	43.7	287460000	30274000	28980000	87960000	153				579	226;331;821;2240;2241;2367;2877;3363;5379;7737;7738;7905;8847	True;True;True;True;True;True;True;True;True;True;True;True;True	234;342;843;2283;2284;2415;2931;3421;5460;7872;7873;8047;9006
P26041	P26041	5	3	3	Moesin	Msn		1	5	3	3	2	3	5	1	2	3	1	2	3	13.7	9.7	9.7	67.766	577	577	2		12	0	20.67	By matching	By matching	By MS/MS	4.5	6.8	13.7	6622600	198090	228810	2420000	7				580	1928;2815;3224;3960;4091	True;True;True;False;False	1969;2869;3281;4024;4158
P26043;Q7TSG6;Q4KML7;P26040	P26043;Q7TSG6	6;3;1;1	6;3;1;1	4;1;0;0	Radixin	Rdx	;	4	6	6	4	3	4	6	3	4	6	2	3	4	14.9	14.9	11	68.542	583	583;389;586;586	2		23	0	41.268	By matching	By matching	By MS/MS	5.8	8.1	14.9	12400000	570290	878390	5103900	22				581	292;1735;3960;4091;6610;7042	True;True;True;True;True;True	303;1775;4024;4158;6715;7151
P26339	P26339	1	1	1	Chromogranin-A;Pancreastatin;Beta-granin;WE-14;Catestatin;GE-25;Serpinin-RRG;Serpinin;p-Glu serpinin precursor	Chga		1	1	1	1	0	0	1	0	0	1	0	0	1	4.1	4.1	4.1	51.789	463	463	2		2	0.0049751	6.7413			By matching	0	0	4.1	1112200	0	0	441450	1				582	7211	TRUE	7321
Q0VGU2;P26350;A0A087WP98;A0A087WPN6;A0A087WQN2;J3QPK6	Q0VGU2;P26350;A0A087WP98;A0A087WPN6;A0A087WQN2	4;4;2;2;2;1	4;4;2;2;2;1	4;4;2;2;2;1	Prothymosin alpha;Prothymosin alpha, N-terminally processed;Thymosin alpha	Ptma	;;;;	6	4	4	4	4	4	4	4	4	4	4	4	4	36	36	36	12.254	111	111;111;58;98;145;166	2		28	0	218.25	By MS/MS	By MS/MS	By MS/MS	36	36	36	103930000	1004500	3319500	33773000	41				583	4573;7368;7369;7461	True;True;True;True	4648;7482;7483;7575
P26369;Q3KQM4	P26369;Q3KQM4	10;8	10;8	10;8	Splicing factor U2AF 65 kDa subunit	U2af2	;	2	10	10	10	10	10	10	10	10	10	10	10	10	32.4	32.4	32.4	53.516	475	475;307	1.93	4	55	0	83.133	By MS/MS	By MS/MS	By MS/MS	32.4	32.4	32.4	73004000	5824200	6251500	25564000	59				584	634;2115;3941;5019;5020;5094;6337;7469;7669;8066	True;True;True;True;True;True;True;True;True;True	650;2157;4005;5097;5098;5175;6439;7583;7584;7803;8212
P26443;F7CFA5	P26443	10;2	10;2	10;2	Glutamate dehydrogenase 1, mitochondrial	Glud1		2	10	10	10	8	8	10	8	8	10	8	8	10	23.7	23.7	23.7	61.336	558	558;144	2		45	0	65.236	By matching	By MS/MS	By MS/MS	17.7	19.5	23.7	24285000	1164800	2040000	9752400	39				585	967;1168;1348;4014;4587;6228;6754;8157;9759;10111	True;True;True;True;True;True;True;True;True;True	992;1195;1379;4079;4663;6327;6863;8307;9936;10293
Q8C483;P26638;A2AFS0;A2AFS1	Q8C483;P26638;A2AFS0	15;15;9;5	15;15;9;5	15;15;9;5	Serine--tRNA ligase, cytoplasmic	Sars	;;	4	15	15	15	14	14	15	14	14	15	14	14	15	38.2	38.2	38.2	61.166	536	536;512;352;187	2		77	0	160.94	By MS/MS	By MS/MS	By MS/MS	38.2	36	38.2	95871000	3850300	5538600	36907000	71				586	1998;1999;2147;2349;2587;3896;4469;4534;4863;5352;8419;9039;9292;10021;10022	True;True;True;True;True;True;True;True;True;True;True;True;True;True;True	2039;2040;2189;2397;2636;3960;4542;4608;4940;5433;8572;9200;9461;10203;10204
P26645	P26645	6	6	6	Myristoylated alanine-rich C-kinase substrate	Marcks		1	6	6	6	6	5	6	6	5	6	6	5	6	37.5	37.5	37.5	29.661	309	309	2		27	0	46.957	By MS/MS	By MS/MS	By MS/MS	37.5	37.2	37.5	16466000	1173300	1441700	5460300	34				587	224;225;1178;1866;2918;4567	True;True;True;True;True;True	232;233;1205;1907;2972;4642
P26883;F6X9I3	P26883;F6X9I3	2;1	2;1	2;1	Peptidyl-prolyl cis-trans isomerase FKBP1A;Peptidyl-prolyl cis-trans isomerase	Fkbp1a	;	2	2	2	2	0	2	2	0	2	2	0	2	2	25	25	25	11.922	108	108;161	2		8	0	21.05		By MS/MS	By MS/MS	0	25	25	10562000	0	469400	4317200	14				588	3429;3446	True;True	3487;3504
P27641	P27641	7	7	7	X-ray repair cross-complementing protein 5	Xrcc5		1	7	7	7	5	4	7	5	4	7	5	4	7	18.7	18.7	18.7	83.056	732	732	2		27	0	46.85	By MS/MS	By matching	By MS/MS	12	8.7	18.7	9556200	2035800	805870	4230200	15				589	1079;1159;1188;2306;3606;4279;9172	True;True;True;True;True;True;True	1105;1186;1215;2354;3664;4348;9338
P27659;A0A087WNS0;A0A087WQK0;Q9CQ09;E9PWZ3	P27659	15;6;6;2;2	15;6;6;2;2	15;6;6;2;2	60S ribosomal protein L3	Rpl3		5	15	15	15	15	15	14	15	15	14	15	15	14	45.4	45.4	45.4	46.109	403	403;180;188;240;407	2		84	0	231.71	By MS/MS	By MS/MS	By MS/MS	45.4	45.4	43.4	310860000	30397000	27735000	105080000	167				590	375;413;1155;2231;2569;2699;3555;4015;4572;4977;6559;7681;8769;8770;8859	True;True;True;True;True;True;True;True;True;True;True;True;True;True;True	388;426;1181;2274;2618;2750;3613;4080;4647;5055;6664;7815;8926;8927;9018
P27661	P27661	4	1	0	Histone H2AX	H2afx		1	4	1	0	3	3	4	0	0	1	0	0	0	32.2	16.1	0	15.142	143	143	2		2	0.0024	10.964	By matching	By matching	By MS/MS	16.1	16.1	32.2	0	0	0	0	2				591	374;3611;3613;5338	False;False;False;True	387;3669;3671;5419
P27773;F6Q404	P27773	21;5	21;5	21;5	Protein disulfide-isomerase A3	Pdia3		2	21	21	21	8	15	21	8	15	21	8	15	21	51.3	51.3	51.3	56.678	505	505;124	2		86	0	214.22	By matching	By MS/MS	By MS/MS	18.6	41.2	51.3	118390000	741080	3475000	45281000	93				592	529;530;1132;1246;1395;1424;1774;2118;2421;2579;2581;2786;3934;4778;5493;5968;6815;7547;8336;9560;9956	True;True;True;True;True;True;True;True;True;True;True;True;True;True;True;True;True;True;True;True;True	543;544;1158;1277;1426;1455;1814;2160;2469;2628;2630;2840;3998;4854;5576;6055;6924;7667;8489;9735;10137
P27792	P27792	1	1	1	Protein lyl-1	Lyl1		1	1	1	1	0	0	0	0	0	0	0	0	0	4	4	4	30.141	278	278	2		1	0.0061644	6.4439				0	0	0	2513300	0	0	0	1				593	6794	TRUE	6903
Q544Z7;P28352;F6QA74;D3Z124	Q544Z7;P28352;F6QA74;D3Z124	7;7;6;4	7;7;6;4	7;7;6;4	DNA-(apurinic or apyrimidinic site) lyase;DNA-(apurinic or apyrimidinic site) lyase, mitochondrial	Apex1	;;;	4	7	7	7	6	6	7	6	6	7	6	6	7	38.5	38.5	38.5	35.49	317	317;317;289;177	2		34	0	59.655	By MS/MS	By MS/MS	By MS/MS	30	35.6	38.5	33536000	3709400	2577200	16644000	42				594	1067;1696;3157;4901;6265;6914;9600	True;True;True;True;True;True;True	1093;1734;3214;4979;6366;7023;9775
Q6P5I3;P28474;A0A0G2JGS3	Q6P5I3;P28474	4;4;1	4;4;1	4;4;1	S-(hydroxymethyl)glutathione dehydrogenase;Alcohol dehydrogenase class-3	Adh5	;	3	4	4	4	0	0	4	0	0	4	0	0	4	25.1	25.1	25.1	39.547	374	374;374;56	2		10	0	31.837			By MS/MS	0	0	25.1	8407700	0	0	3483100	10				595	111;8950;8972;9066	True;True;True;True	117;9109;9132;9227
Q5SVI9;Q5SVJ1;Q5SVI3;Q5SVI0;Q5SVI2;Q68EG2;Q5SVI1;Q5SVJ0;P28652;Q923T9-3;Q923T9-2;Q923T9	Q5SVI9;Q5SVJ1;Q5SVI3;Q5SVI0;Q5SVI2;Q68EG2;Q5SVI1;Q5SVJ0;P28652;Q923T9-3;Q923T9-2;Q923T9	3;3;3;3;3;3;3;3;3;2;2;2	1;1;1;1;1;1;1;1;1;1;1;1	1;1;1;1;1;1;1;1;1;1;1;1	Calcium/calmodulin-dependent protein kinase type II subunit beta;Calcium/calmodulin-dependent protein kinase type II subunit gamma	Camk2b;Camk2g	;;;;;;;;;;;	12	3	1	1	1	1	2	1	1	1	1	1	1	11.3	2.7	2.7	54.103	479	479;503;518;518;529;545;589;666;542;495;518;529	2		5	0.003937	10.217	By matching	By matching	By MS/MS	2.7	2.7	9	1689100	151070	153430	682140	2				596	2840;5164;6493	False;False;True	2894;5245;6595
P28658	P28658	3	3	3	Ataxin-10	Atxn10		1	3	3	3	0	3	3	0	3	3	0	3	3	9.1	9.1	9.1	53.706	475	475	2		11	0	19.366		By matching	By MS/MS	0	9.1	9.1	4966900	0	300900	2151100	6				597	1388;4380;6527	True;True;True	1419;4451;6630
P28667	P28667	1	1	1	MARCKS-related protein	Marcksl1		1	1	1	1	1	1	1	1	1	1	1	1	1	7.5	7.5	7.5	20.165	200	200	2		5	0.0039277	10.142	By matching	By MS/MS	By MS/MS	7.5	7.5	7.5	2977300	208420	249110	955520	7				598	2911	TRUE	2965
P28740-2;F8VQ42;E0CZ72;P28740;P28740-1;F6SUU5;Q9D481	P28740-2;F8VQ42;E0CZ72;P28740;P28740-1	9;8;8;8;8;2;2	9;8;8;8;8;2;2	8;7;7;7;7;2;2	Kinesin-like protein KIF2A;Kinesin-like protein	Kif2a	;;;;	7	9	9	8	7	6	9	7	6	9	6	5	8	22.3	22.3	20	74.844	659	659;671;743;705;716;175;283	2		39	0	65.965	By matching	By matching	By MS/MS	17	13.7	22.3	16885000	1246800	998090	5943500	20				599	556;737;1380;2476;2725;3217;3828;7112;8219	True;True;True;True;True;True;True;True;True	570;753;1411;2524;2777;3274;3892;7221;8369
P29341;Q9D4E6;Q62029;F6ZAX1;Q8C7D3;A2A5N3	P29341	21;10;8;3;1;1	21;10;8;3;1;1	14;8;4;2;1;0	Polyadenylate-binding protein 1	Pabpc1		6	21	21	14	21	19	21	21	19	21	14	12	14	38.2	38.2	24.1	70.67	636	636;643;628;118;381;607	2		104	0	218.21	By MS/MS	By MS/MS	By MS/MS	38.2	36.6	38.2	187800000	17079000	15086000	62938000	160				600	511;615;1903;1908;2539;2733;2977;2981;3464;4374;4408;5032;6148;6344;6462;6463;6819;7357;7636;7758;8970	True;True;True;True;True;True;True;True;True;True;True;True;True;True;True;True;True;True;True;True;True	525;630;1944;1949;2588;2785;3031;3035;3522;4445;4480;5110;6240;6446;6564;6565;6928;7471;7769;7893;9129
Q3UI46;P29595	Q3UI46;P29595	1;1	1;1	1;1	NEDD8	Nedd8	;	2	1	1	1	1	0	0	1	0	0	1	0	0	17.3	17.3	17.3	8.9723	81	81;81	2		2	0.0038911	8.695	By matching			17.3	0	0	870540	57075	0	0	2				601	1986	TRUE	2027
Q3TG75;P29758	Q3TG75;P29758	6;6	6;6	6;6	Ornithine aminotransferase, mitochondrial	Oat	;	2	6	6	6	1	1	6	1	1	6	1	1	6	22.1	22.1	22.1	48.354	439	439;439	2		16	0	40.529	By MS/MS	By matching	By MS/MS	3.4	3.4	22.1	7328100	0	0	3327700	10				602	341;3405;3664;3758;8300;9367	True;True;True;True;True;True	353;3463;3723;3822;8453;9536
P30416;F6S2D5;F7CAT1	P30416	9;3;2	9;3;2	9;3;2	Peptidyl-prolyl cis-trans isomerase FKBP4;Peptidyl-prolyl cis-trans isomerase FKBP4, N-terminally processed	Fkbp4		3	9	9	9	2	8	8	2	8	8	2	8	8	27.5	27.5	27.5	51.572	458	458;261;187	2		41	0	74.375	By matching	By MS/MS	By MS/MS	5.2	22.5	22.5	32645000	323300	1772400	11342000	46				603	284;526;2056;4978;5583;7257;8646;9146;9376	True;True;True;True;True;True;True;True;True	295;540;2097;5056;5666;7369;8801;9312;9545
P30681;D3YVC6;D3YZ18	P30681	6;1;1	6;1;1	5;0;0	High mobility group protein B2	Hmgb2		3	6	6	5	6	5	6	6	5	6	5	4	5	31.9	31.9	26.2	24.162	210	210;92;125	2		32	0	84.641	By MS/MS	By MS/MS	By MS/MS	31.9	24.3	31.9	187140000	23545000	17766000	81378000	81				604	3885;3886;4613;5080;6206;7337	True;True;True;True;True;True	3949;3950;4689;5158;6302;7450
Q3UZG4;P31230;A0A0G2JDW6;A0A0G2JEU9;A0A0G2JDV0;A0A0G2JDH0	Q3UZG4;P31230	12;12;4;3;3;2	12;12;4;3;3;2	12;12;4;3;3;2	Aminoacyl tRNA synthase complex-interacting multifunctional protein 1;Endothelial monocyte-activating polypeptide 2	Aimp1	;	6	12	12	12	12	12	11	12	12	11	12	12	11	62.1	62.1	62.1	35.166	319	319;310;116;80;86;55	2		65	0	129.51	By MS/MS	By MS/MS	By MS/MS	62.1	62.1	59.6	116820000	8612100	10621000	37310000	87				605	458;2831;3417;3951;4370;4468;4612;5731;6878;7107;8822;9046	True;True;True;True;True;True;True;True;True;True;True;True	471;2885;3475;4015;4441;4541;4688;5816;6987;7216;8981;9207
Q548W7;P31786;M0QWU8;Q4VWZ5;D3Z563	Q548W7;P31786;M0QWU8;Q4VWZ5	3;3;2;2;1	3;3;2;2;1	3;3;2;2;1	Acyl-CoA-binding protein	Dbi	;;;	5	3	3	3	0	1	2	0	1	2	0	1	2	47.1	47.1	47.1	10	87	87;87;77;135;63	2		8	0	22.952		By matching	By MS/MS	0	20.7	39.1	21219000	0	293020	6986600	16				606	6836;7906;8654	True;True;True	6945;8048;8809
Q564E6;P32067;F6SXM5;D6RI87;A2AR07	Q564E6;P32067;F6SXM5	3;3;2;1;1	3;3;2;1;1	3;3;2;1;1	Lupus La protein homolog	Ssb	;;	5	3	3	3	2	3	3	2	3	3	2	3	3	8.4	8.4	8.4	47.756	415	415;415;230;159;184	2		15	0	21.119	By matching	By MS/MS	By MS/MS	6	8.4	8.4	6733500	312330	391480	2397600	14				607	2719;5794;6273	True;True;True	2771;5879;6374
Q5NBZ3;P32233;F7BQ65	Q5NBZ3;P32233	10;10;1	10;10;1	10;10;1	Developmentally-regulated GTP-binding protein 1	Drg1	;	3	10	10	10	8	7	10	8	7	10	8	7	10	40.3	40.3	40.3	40.512	367	367;367;69	2		43	0	61.327	By MS/MS	By MS/MS	By MS/MS	28.9	26.4	40.3	24779000	1906200	1491500	8860300	23				608	3023;3037;3292;3746;3961;4024;4273;8036;9765;9814	True;True;True;True;True;True;True;True;True;True	3077;3092;3350;3810;4025;4089;4342;8181;9942;9992
P32921-2;P32921	P32921-2;P32921	4;4	4;4	4;4	Tryptophan--tRNA ligase, cytoplasmic;T1-TrpRS;T2-TrpRS	Wars	;	2	4	4	4	1	2	3	1	2	3	1	2	3	13.1	13.1	13.1	53.64	475	475;481	2		14	0	27.368	By matching	By matching	By MS/MS	3.4	6.1	9.7	8944300	225170	327850	2801600	15				609	1453;3095;6187;8504	True;True;True;True	1486;3150;6282;8659
P33174	P33174	7	7	7	Chromosome-associated kinesin KIF4	Kif4		1	7	7	7	7	6	6	7	6	6	7	6	6	7.7	7.7	7.7	139.52	1231	1231	2		30	0	43.538	By MS/MS	By matching	By MS/MS	7.7	6.5	6.5	10829000	2819600	1083500	3496100	12				610	3179;3195;4044;4092;6479;8341;8752	True;True;True;True;True;True;True	3236;3252;4109;4159;6581;8494;8909
P34022;H7BX22	P34022;H7BX22	5;3	5;3	5;3	Ran-specific GTPase-activating protein	Ranbp1	;	2	5	5	5	4	4	5	4	4	5	4	4	5	49.3	49.3	49.3	23.596	203	203;153	2		25	0	39.586	By MS/MS	By MS/MS	By MS/MS	32.5	32.5	49.3	37033000	1061300	1774500	13758000	25				611	943;1551;2432;3795;8484	True;True;True;True;True	967;1586;2480;3859;8637
Q545F0;P34884	Q545F0;P34884	2;2	2;2	2;2	Macrophage migration inhibitory factor	Mif	;	2	2	2	2	1	2	2	1	2	2	1	2	2	17.4	17.4	17.4	12.504	115	115;115	2		9	0	12.61	By matching	By matching	By MS/MS	7.8	17.4	17.4	10726000	108710	422990	5371600	5				612	5291;6783	True;True	5372;6892
Q3TJ39;Q8C266;P35278;A2A5F5;B2RPS1;Q9CQD1;P61021;A2A5F6	Q3TJ39;Q8C266;P35278;A2A5F5;B2RPS1;Q9CQD1;P61021	4;4;4;3;2;2;2;1	4;4;4;3;2;2;2;1	4;4;4;3;2;2;2;1	Ras-related protein Rab-5C;Ras-related protein Rab-5A;Ras-related protein Rab-5B	Rab5c;Rab5b;Rab5a	;;;;;;	8	4	4	4	3	4	4	3	4	4	3	4	4	29.6	29.6	29.6	23.412	216	216;234;216;83;215;215;215;35	2		19	0	28.522	By MS/MS	By matching	By MS/MS	16.7	29.6	29.6	14753000	642440	1089400	4737400	12				613	2489;3284;5854;6827	True;True;True;True	2537;3342;5939;6936
P35279;P35279-2;Q0PD53;P61294;D3YV69;Q0PD15;Q8BHD0	P35279;P35279-2;Q0PD53;P61294;D3YV69	6;5;4;4;3;1;1	6;5;4;4;3;1;1	6;5;4;4;3;1;1	Ras-related protein Rab-6A;Ras-related protein Rab-6B	Rab6a;Rab6b	;;;;	7	6	6	6	3	6	6	3	6	6	3	6	6	39.4	39.4	39.4	23.59	208	208;208;208;208;175;217;217	2		31	0	48.218	By MS/MS	By MS/MS	By MS/MS	16.8	39.4	39.4	26025000	996590	1906200	8398300	29				614	1565;3316;5622;5824;7410;8851	True;True;True;True;True;True	1600;3374;5706;5909;7524;9010
Q0PD35;P35282	Q0PD35;P35282	2;2	2;2	2;2	Ras-related protein Rab-21	Rab21	;	2	2	2	2	2	2	2	2	2	2	2	2	2	12.2	12.2	12.2	24.106	222	222;222	2		10	0	14.573	By matching	By matching	By MS/MS	12.2	12.2	12.2	3878000	313640	289680	1167300	7				615	3717;6075	True;True	3781;6166
Q0PD38;P35293	Q0PD38;P35293	1;1	1;1	1;1	Ras-related protein Rab-18	Rab18	;	2	1	1	1	0	1	1	0	1	1	0	1	1	5.3	5.3	5.3	23.035	206	206;206	2		4	0.0037736	7.5471		By matching	By MS/MS	0	5.3	5.3	1962600	0	121920	592810	4				616	4126	TRUE	4193
Q3UFJ3;P35486	Q3UFJ3;P35486	8;8	8;8	8;8	Pyruvate dehydrogenase E1 component subunit alpha;Pyruvate dehydrogenase E1 component subunit alpha, somatic form, mitochondrial	Pdha1	;	2	8	8	8	7	8	8	7	8	8	7	8	8	27.4	27.4	27.4	43.231	390	390;390	2		37	0	77.381	By MS/MS	By MS/MS	By MS/MS	23.8	27.4	27.4	24499000	2101500	2142600	8397900	31				617	454;4933;6241;6368;7489;8979;9946;9961	True;True;True;True;True;True;True;True	467;5011;6341;6470;7608;9139;10127;10142
P35550	P35550	7	7	7	rRNA 2-O-methyltransferase fibrillarin	Fbl		1	7	7	7	6	6	7	6	6	7	6	6	7	37.9	37.9	37.9	34.306	327	327	2		36	0	54.495	By matching	By matching	By MS/MS	31.8	31.8	37.9	28625000	1788400	1489800	11886000	26				618	643;644;4715;6108;6179;9418;9584	True;True;True;True;True;True;True	659;660;4791;6199;6274;9589;9759
Q5SUC3;P35564	Q5SUC3;P35564	16;16	16;16	16;16	Calnexin	Canx	;	2	16	16	16	12	14	15	12	14	15	12	14	15	35.9	35.9	35.9	67.277	591	591;591	1.93	5	71	0	199.78	By matching	By MS/MS	By MS/MS	24.7	27.4	35.4	96402000	2130600	5760300	36833000	81				619	231;232;687;3338;4621;5504;6784;7224;8161;8162;8228;8400;8636;9667;9668;9787	True;True;True;True;True;True;True;True;True;True;True;True;True;True;True;True	239;240;703;3396;4697;5587;6893;7336;8311;8312;8378;8553;8791;9842;9843;9964
P35700;B1AXW5;B1AXW6;B1AXW4	P35700;B1AXW5;B1AXW6;B1AXW4	18;17;17;13	18;17;17;13	17;16;16;13	Peroxiredoxin-1	Prdx1	;;;	4	18	18	17	17	16	18	17	16	18	16	15	17	78.9	78.9	78.9	22.176	199	199;170;176;123	2		97	0	247.25	By MS/MS	By MS/MS	By MS/MS	66.3	66.3	78.9	375790000	23901000	26573000	156180000	188				620	166;810;811;1341;3168;3169;3541;3995;4672;4673;5470;5471;5873;6918;6919;7362;8417;10142	True;True;True;True;True;True;True;True;True;True;True;True;True;True;True;True;True;True	172;832;833;1372;3225;3226;3599;4060;4748;4749;5553;5554;5958;7027;7028;7476;8570;10324
P35762	P35762	1	1	1	CD81 antigen	Cd81		1	1	1	1	0	1	1	0	1	1	0	1	1	9.7	9.7	9.7	25.814	236	236	2		4	0.001609	11.017		By matching	By MS/MS	0	9.7	9.7	2827400	0	173700	991180	4				621	8323	TRUE	8476
Q5BLK0;P35979;F8VQK7	Q5BLK0;P35979	6;6;1	6;6;1	6;6;1	60S ribosomal protein L12	Rpl12	;	3	6	6	6	6	6	6	6	6	6	6	6	6	54.5	54.5	54.5	17.804	165	165;165;162	2		48	0	205.71	By MS/MS	By MS/MS	By MS/MS	54.5	54.5	54.5	319090000	26789000	28552000	100230000	143				622	1077;2007;3650;3667;3980;6825	True;True;True;True;True;True	1103;2048;3709;3726;4044;6934
Q58EW0;P35980;G3UZJ6;G3UZK4;G3UX28;G3UYV6	Q58EW0;P35980;G3UZJ6;G3UZK4	7;7;4;4;2;1	7;7;4;4;2;1	7;7;4;4;2;1	60S ribosomal protein L18	Rpl18	;;;	6	7	7	7	7	7	7	7	7	7	7	7	7	36.2	36.2	36.2	21.644	188	188;188;126;136;80;57	2		34	0	249.37	By MS/MS	By MS/MS	By MS/MS	36.2	36.2	36.2	231320000	23583000	22369000	74922000	71				623	671;3384;4174;7909;8211;8590;8591	True;True;True;True;True;True;True	687;3442;4241;8051;8361;8745;8746
Q99JZ4;P36536	Q99JZ4;P36536	2;2	2;2	2;2	GTP-binding protein SAR1a	Sar1a	;	2	2	2	2	1	0	2	1	0	2	1	0	2	17.2	17.2	17.2	22.399	198	198;198	2		7	0	11.959	By matching		By MS/MS	5.6	0	17.2	3682200	29273	0	1544800	3				624	3841;9050	True;True	3905;9211
P37913;Q3U4X8;D3YUW4;E9PV36;V9GWZ4	P37913;Q3U4X8	3;2;1;1;1	3;2;1;1;1	3;2;1;1;1	DNA ligase 1;DNA ligase	Lig1	;	5	3	3	3	2	2	3	2	2	3	2	2	3	7.1	7.1	7.1	102.29	916	916;932;226;270;313	2		13	0	18.058	By matching	By matching	By MS/MS	3.4	3.4	7.1	3767400	251650	254050	1537900	3				625	5110;7143;8913	True;True;True	5191;7252;9072
P38647	P38647	25	25	25	Stress-70 protein, mitochondrial	Hspa9		1	25	25	25	25	25	25	25	25	25	25	25	25	44.8	44.8	44.8	73.46	679	679	2		141	0	323.31	By MS/MS	By MS/MS	By MS/MS	44.8	44.8	44.8	247210000	16975000	18572000	85954000	200				626	696;697;1112;1169;2221;2866;5012;5345;5931;6009;6284;6802;6840;6841;7343;7480;7933;8043;8733;9024;9212;9243;9244;9309;9528	True;True;True;True;True;True;True;True;True;True;True;True;True;True;True;True;True;True;True;True;True;True;True;True;True	712;713;1138;1196;2264;2920;5090;5426;6016;6098;6385;6911;6949;6950;7457;7595;8075;8189;8890;9185;9379;9412;9413;9478;9702
P40142	P40142	19	19	19	Transketolase	Tkt		1	19	19	19	2	10	19	2	10	19	2	10	19	53.5	53.5	53.5	67.63	623	623	2		65	0	164.54	By matching	By matching	By MS/MS	3.4	24.4	53.5	64727000	240330	1677200	22650000	73				627	1174;2571;3062;3063;4016;4095;4345;4346;4806;4874;5136;6040;6537;6812;8097;8696;8797;9295;9755	True;True;True;True;True;True;True;True;True;True;True;True;True;True;True;True;True;True;True	1201;2620;3117;3118;4081;4162;4416;4417;4882;4951;5217;6130;6640;6921;8245;8851;8954;9464;9932
P40240	P40240	1	1	1	CD9 antigen	Cd9		1	1	1	1	1	1	1	1	1	1	1	1	1	11.1	11.1	11.1	25.258	226	226	2		5	0.0038285	7.8591	By matching	By matching	By MS/MS	11.1	11.1	11.1	2755400	122860	187410	919430	5				628	449	TRUE	462
Q5M9J8;P41105	Q5M9J8;P41105	5;5	5;5	5;5	60S ribosomal protein L28	Rpl28	;	2	5	5	5	3	5	5	3	5	5	3	5	5	34.3	34.3	34.3	15.733	137	137;137	2		23	0	39.649	By MS/MS	By MS/MS	By MS/MS	23.4	34.3	34.3	78328000	6805100	8341700	24383000	46				629	6295;7164;7413;8776;10052	True;True;True;True;True	6396;7273;7527;8933;10234
P41778-2;P41778;D9J2V6	P41778-2;P41778;D9J2V6	10;10;9	3;3;3	3;3;3	Pre-B-cell leukemia transcription factor 1	Pbx1	;;	3	10	3	3	3	2	10	1	0	3	1	0	3	47	19.3	19.3	38.427	347	347;430;339	2		7	0	43.515	By matching	By matching	By MS/MS	20.2	8.1	47	11667000	132360	0	4065400	14				630	1002;2742;2850;3031;4875;6828;6829;6857;7133;9914	False;False;True;True;False;False;False;True;False;False	1028;2794;2904;3085;4952;4953;6937;6938;6966;7242;10095
P42208;E9Q3V6;F6WYM0;D3YYB1;D3Z3C0;D3Z1S1;F6UKN5;D3YZU7;D3YV76	P42208;E9Q3V6;F6WYM0;D3YYB1;D3Z3C0;D3Z1S1	14;12;10;10;10;7;5;5;3	14;12;10;10;10;7;5;5;3	14;12;10;10;10;7;5;5;3	Septin-2	2018-09-02	;;;;;	9	14	14	14	11	13	14	11	13	14	11	13	14	58.4	58.4	58.4	41.525	361	361;321;212;213;221;177;107;120;77	1.92	6	65	0	129.08	By MS/MS	By MS/MS	By MS/MS	50.4	53.7	58.4	64780000	3771800	5299600	25532000	77				631	765;4103;4483;4586;5802;5925;7104;7283;8032;8441;8566;8805;9455;10019	True;True;True;True;True;True;True;True;True;True;True;True;True;True	783;4170;4556;4662;5887;6010;7213;7396;8177;8594;8721;8962;9628;10201
Q3UL22;P42932;H3BL49;H3BJB6;H3BKG2;H3BLL1;H3BKR8	Q3UL22;P42932;H3BL49	26;26;21;10;7;6;2	26;26;21;10;7;6;2	26;26;21;10;7;6;2	T-complex protein 1 subunit theta	Cct8	;;	7	26	26	26	26	25	25	26	25	25	26	25	25	59.9	59.9	59.9	59.555	548	548;548;489;239;158;132;71	2		125	0	200.16	By MS/MS	By MS/MS	By MS/MS	59.9	58	58	189450000	7636400	13396000	65627000	157				632	408;419;670;866;1475;1608;1799;2082;2406;2926;3351;3529;3794;3976;4120;4801;5054;5192;5865;6693;6991;7203;8159;8214;8862;10056	True;True;True;True;True;True;True;True;True;True;True;True;True;True;True;True;True;True;True;True;True;True;True;True;True;True	421;432;686;890;1509;1643;1839;2124;2454;2980;3409;3587;3858;4040;4187;4877;5132;5273;5950;6799;7100;7313;8309;8364;9021;10238
P43274	P43274	8	3	3	Histone H1.4	Hist1h1e		1	8	3	3	8	7	7	3	3	3	3	3	3	26.5	15.1	15.1	21.977	219	219	2		20	0	24.241	By MS/MS	By MS/MS	By MS/MS	26.5	24.7	26.5	86149000	9015300	6108200	35429000	44				633	488;489;4506;7553;7554;7639;7640;8680	False;False;False;True;True;False;False;True	502;503;4580;7674;7675;7676;7772;7773;8835
P43275	P43275	6	4	4	Histone H1.1	Hist1h1a		1	6	4	4	5	5	5	3	3	4	3	3	4	29.1	24.4	24.4	21.785	213	213	2		28	0	36.369	By MS/MS	By MS/MS	By MS/MS	29.1	29.1	29.1	63633000	5275100	3395900	30479000	46				634	4627;4650;7558;7639;7640;7710	True;True;True;False;False;True	4703;4726;7684;7772;7773;7844
P43276	P43276	7	7	7	Histone H1.5	Hist1h1b		1	7	7	7	7	7	7	7	7	7	7	7	7	24.2	24.2	24.2	22.576	223	223	1.74	19	53	0	71.797	By MS/MS	By MS/MS	By MS/MS	24.2	24.2	24.2	213230000	22834000	13976000	95023000	60				635	490;825;3059;4511;7555;7556;7557	True;True;True;True;True;True;True	504;847;3114;4585;7677;7678;7679;7680;7681;7682;7683
Q3UDY1;P45376;D3YVJ7	Q3UDY1;P45376;D3YVJ7	13;13;8	13;13;8	13;13;8	Aldose reductase	Akr1b3;Akr1b1	;;	3	13	13	13	10	10	12	10	10	12	10	10	12	50.3	50.3	50.3	35.732	316	316;316;176	2		64	0	115.81	By MS/MS	By MS/MS	By MS/MS	43.7	43.7	50.3	90670000	3500600	5133400	34682000	77				636	762;2337;3133;3569;3570;6168;7345;7894;8437;8708;8889;9093;9996	True;True;True;True;True;True;True;True;True;True;True;True;True	780;2385;3189;3627;3628;6262;7459;8035;8590;8863;9048;9256;10178
Q3TND1;P45878	Q3TND1;P45878	4;4	4;4	4;4	Peptidyl-prolyl cis-trans isomerase;Peptidyl-prolyl cis-trans isomerase FKBP2	Fkbp2	;	2	4	4	4	0	2	4	0	2	4	0	2	4	49.3	49.3	49.3	15.344	140	140;140	2		14	0	28.394		By matching	By MS/MS	0	28.6	49.3	14006000	0	492360	5823700	13				637	3445;4236;4923;5846	True;True;True;True	3503;4305;5001;5931
P46061	P46061	14	14	14	Ran GTPase-activating protein 1	Rangap1		1	14	14	14	12	11	11	12	11	11	12	11	11	31.4	31.4	31.4	63.53	589	589	2		59	0	91.884	By matching	By MS/MS	By MS/MS	27.2	24.4	25.5	35143000	1755900	2532000	11217000	35				638	1099;1622;2121;2857;3057;4866;4946;5512;7174;7874;8209;8657;9245;9597	True;True;True;True;True;True;True;True;True;True;True;True;True;True	1125;1657;2163;2911;3112;4943;5024;5595;7283;8014;8359;8812;9414;9772
P46414	P46414	1	1	1	Cyclin-dependent kinase inhibitor 1B	Cdkn1b		1	1	1	1	1	0	1	1	0	1	1	0	1	6.6	6.6	6.6	22.193	197	197	2		3	0.0035945	6.794	By matching		By MS/MS	6.6	0	6.6	714480	75363	0	337460	2				639	9277	TRUE	9446
P46460	P46460	4	4	4	Vesicle-fusing ATPase	Nsf		1	4	4	4	1	2	4	1	2	4	1	2	4	6.6	6.6	6.6	82.613	744	744	2		15	0	27.247	By matching	By matching	By MS/MS	1.7	3.4	6.6	6162700	121670	278690	2135100	8				640	3744;6364;7923;9286	True;True;True;True	3808;6466;8065;9455
Q3TN07;P46467;Q8VEJ9;Q8BPY9	Q3TN07;P46467;Q8VEJ9;Q8BPY9	2;2;1;1	2;2;1;1	2;2;1;1	Vacuolar protein sorting-associated protein 4B;Vacuolar protein sorting-associated protein 4A;Fidgetin-like protein 1	Vps4b;Vps4a;Fignl1	;;;	4	2	2	2	2	1	2	2	1	2	2	1	2	6.3	6.3	6.3	49.419	444	444;444;437;683	2		9	0	12.149	By matching	By matching	By MS/MS	6.3	2.7	6.3	4008500	261000	73644	1570500	2				641	3109;7805	True;True	3164;7943
Q8BVQ9;P46471	Q8BVQ9;P46471	9;9	9;9	9;9	26S protease regulatory subunit 7	Psmc2	;	2	9	9	9	4	6	7	4	6	7	4	6	7	24.4	24.4	24.4	52.866	475	475;433	2		35	0	59.714	By matching	By matching	By MS/MS	11.4	16.4	20.4	17471000	496480	1076600	5730300	27				642	141;507;2449;2787;2794;3414;3878;8563;9232	True;True;True;True;True;True;True;True;True	147;521;2497;2841;2848;3472;3942;8718;9399
Q3U573;P46978;D3YZN5;A0A0R4J0D3;Q3TDQ1	Q3U573;P46978;D3YZN5	4;4;2;1;1	4;4;2;1;1	4;4;2;1;1	Dolichyl-diphosphooligosaccharide--protein glycosyltransferase subunit STT3A	Stt3a	;;	5	4	4	4	1	2	4	1	2	4	1	2	4	6	6	6	80.597	705	705;705;90;823;823	2		14	0	27.345	By matching	By matching	By MS/MS	1.3	5	6	7040900	107160	304290	2960100	9				643	944;1215;2591;6259	True;True;True;True	968;1246;2640;6360
P47753;Q5RKN9;A0A0G2JE27	P47753;Q5RKN9	9;8;4	7;6;3	7;6;3	F-actin-capping protein subunit alpha-1	Capza1	;	3	9	7	7	8	7	9	6	5	7	6	5	7	52.4	43	43	32.939	286	286;286;113	2		31	0	52.487	By MS/MS	By MS/MS	By MS/MS	45.8	40.2	52.4	26091000	2145200	1907700	8490500	32				644	1641;1769;1910;2584;2754;3883;4288;5371;8425	True;True;True;True;True;True;False;False;True	1678;1809;1951;2633;2806;3947;4357;5452;8578
Q5DQJ3;P47754;D6RCW7;A0A0N4SVM0	Q5DQJ3;P47754;D6RCW7;A0A0N4SVM0	13;13;9;7	13;13;9;7	11;11;8;6	F-actin-capping protein subunit alpha-2	Capza2	;;;	4	13	13	11	13	13	13	13	13	13	11	11	11	74.5	74.5	65	32.967	286	286;286;174;169	2		65	0	231.28	By MS/MS	By MS/MS	By MS/MS	74.5	74.5	74.5	114340000	13699000	10548000	35607000	125				645	186;1336;1770;1909;1974;2574;2765;3884;4288;4413;5371;8702;8980	True;True;True;True;True;True;True;True;True;True;True;True;True	192;1367;1810;1950;2015;2623;2818;3948;4357;4485;5452;8857;9140
P47757-2;A2AMW0;P47757;P47757-4;F7CAZ6;A0A0A0MQI9;F6YHZ8	P47757-2;A2AMW0;P47757;P47757-4;F7CAZ6	13;12;12;12;9;5;5	13;12;12;12;9;5;5	13;12;12;12;9;5;5	F-actin-capping protein subunit beta	Capzb	;;;;	7	13	13	13	12	12	13	12	12	13	12	12	13	67.6	67.6	67.6	30.628	272	272;260;277;301;204;110;188	2		66	0	134.7	By MS/MS	By MS/MS	By MS/MS	57.7	57.7	67.6	91172000	9619600	7496200	29252000	89				646	1209;1463;1676;2879;4990;5793;5820;6309;6518;7497;7628;8038;9888	True;True;True;True;True;True;True;True;True;True;True;True;True	1240;1497;1713;2933;5068;5878;5905;6410;6620;7617;7761;8183;10069
P47856-2;P47856;Q9Z2Z9	P47856-2;P47856	6;6;2	6;6;2	6;6;2	Glutamine--fructose-6-phosphate aminotransferase [isomerizing] 1	Gfpt1	;	3	6	6	6	2	4	5	2	4	5	2	4	5	12.3	12.3	12.3	76.722	681	681;697;682	1.86	3	18	0	37.216	By matching	By matching	By MS/MS	4.8	8.8	10.4	9216100	318480	301100	4146300	6				647	879;1994;3459;9008;9226;9251	True;True;True;True;True;True	903;2035;3517;9169;9393;9420
P47857;P47857-2;P47857-3	P47857;P47857-2;P47857-3	5;5;5	3;3;3	3;3;3	ATP-dependent 6-phosphofructokinase, muscle type	Pfkm	;;	3	5	3	3	2	4	5	0	2	3	0	2	3	8.5	6.2	6.2	85.268	780	780;850;931	2		9	0	18.632	By matching	By matching	By matching	2.3	6	8.5	4070800	0	196490	1780000	2				648	3056;4419;7561;8343;9104	False;True;True;False;True	3111;4491;7688;8496;9267
Q3UCH0;P47911;E9PUX4;A0A0J9YU32	Q3UCH0;P47911;E9PUX4	12;12;10;1	12;12;10;1	12;12;10;1	60S ribosomal protein L6	Rpl6;Gm5428	;;	4	12	12	12	12	12	12	12	12	12	12	12	12	37.2	37.2	37.2	33.509	296	296;296;296;74	2		68	0	270.27	By MS/MS	By MS/MS	By MS/MS	37.2	37.2	37.2	317110000	29838000	30187000	99166000	210				649	873;904;2779;3617;3656;3657;7010;7912;7977;9908;10161;10162	True;True;True;True;True;True;True;True;True;True;True;True	897;928;2833;3675;3715;3716;7119;8054;8120;10089;10343;10344
Q58E35;P47955;E9Q3T0	Q58E35;P47955	5;5;2	5;5;2	5;5;2	60S acidic ribosomal protein P1	Rplp1	;	3	5	5	5	5	5	4	5	5	4	5	5	4	90.4	90.4	90.4	11.475	114	114;114;114	1.69	15	33	0	113.69	By MS/MS	By MS/MS	By MS/MS	90.4	90.4	75.4	252780000	15446000	16242000	103370000	63				650	58;501;502;803;4549	True;True;True;True;True	61;515;516;825;4623;4624
Q58EU6;P47962;D3YYV8	Q58EU6;P47962;D3YYV8	10;10;6	10;10;6	10;10;6	60S ribosomal protein L5	Rpl5	;;	3	10	10	10	9	10	10	9	10	10	9	10	10	44.4	44.4	44.4	34.4	297	297;297;163	2		58	0	86.22	By MS/MS	By MS/MS	By MS/MS	39.7	44.4	44.4	89758000	4495200	7223700	30403000	79				651	1308;2860;3578;3880;4479;6577;6578;9160;10025;10026	True;True;True;True;True;True;True;True;True;True	1339;2914;3636;3944;4552;6682;6683;9326;10207;10208
P47963	P47963	7	7	7	60S ribosomal protein L13	Rpl13		1	7	7	7	7	7	7	7	7	7	7	7	7	34.6	34.6	34.6	24.305	211	211	2		34	0	241.11	By MS/MS	By MS/MS	By MS/MS	34.6	34.6	34.6	184840000	18216000	17712000	56717000	91				652	3004;4803;6379;8017;8433;9011;9258	True;True;True;True;True;True;True	3058;4879;6481;8162;8586;9172;9427
Q4V9T8;P48024;Q9CXU9;J3QN87;J3QPZ8	Q4V9T8;P48024;Q9CXU9;J3QN87	8;8;5;4;3	8;8;5;4;3	8;8;5;4;3	Eukaryotic translation initiation factor 1;Eukaryotic translation initiation factor 1b	Eif1;Eif1b	;;;	5	8	8	8	7	6	8	7	6	8	7	6	8	76.1	76.1	76.1	12.746	113	113;113;113;90;110	2		40	0	94.836	By MS/MS	By MS/MS	By MS/MS	76.1	75.2	76.1	82738000	5053900	6020000	32671000	71				653	2400;2401;2883;6405;7416;7417;8550;8551	True;True;True;True;True;True;True;True	2448;2449;2937;6507;7530;7531;8705;8706
Q5I0U7;P48428	Q5I0U7;P48428	1;1	1;1	1;1	Tubulin-specific chaperone A	Tbca	;	2	1	1	1	1	1	1	1	1	1	1	1	1	7.4	7.4	7.4	12.758	108	108;108	2		5	0	22.775	By MS/MS	By MS/MS	By MS/MS	7.4	7.4	7.4	48154000	8516900	5466200	14148000	8				654	7092	TRUE	7201
P48678;P48678-2;P48678-3;D3YUF7	P48678;P48678-2;P48678-3	24;21;16;5	24;21;16;5	23;20;15;5	Prelamin-A/C;Lamin-A/C	Lmna	;;	4	24	24	23	21	23	24	21	23	24	20	22	23	46.5	46.5	45.3	74.237	665	665;574;462;117	2		119	0	191.66	By MS/MS	By MS/MS	By MS/MS	42	44.7	46.5	90589000	6762600	7528600	33991000	115				655	126;383;711;1382;1697;1814;3334;3843;4727;4809;4906;5316;5647;6181;6446;6638;7589;7744;7811;7849;8078;8183;8781;8925	True;True;True;True;True;True;True;True;True;True;True;True;True;True;True;True;True;True;True;True;True;True;True;True	132;396;727;1413;1735;1854;3392;3907;4803;4885;4984;5397;5731;6276;6548;6744;7716;7879;7949;7989;8224;8333;8938;9084
P48774;E9PVM7;E9PV63;E9Q024;E9Q5L9	P48774;E9PVM7;E9PV63	23;22;13;8;3	23;22;13;8;3	22;21;12;8;3	Glutathione S-transferase Mu 5	Gstm5	;;	5	23	23	22	21	19	22	21	19	22	20	18	21	78.1	78.1	74.1	26.635	224	224;215;158;73;69	2		173	0	323.31	By MS/MS	By MS/MS	By MS/MS	75.9	70.1	77.2	1843800000	156680000	180010000	821430000	482				656	1028;2589;2766;3639;3640;3736;4303;4391;4611;4832;4861;5759;5760;6116;6117;6905;7389;7390;7844;7934;8986;9980;9981	True;True;True;True;True;True;True;True;True;True;True;True;True;True;True;True;True;True;True;True;True;True;True	1054;2638;2819;3697;3698;3699;3800;4372;4373;4462;4687;4908;4937;4938;5844;5845;6207;6208;6209;7014;7503;7504;7983;7984;8076;9146;9147;10162;10163
P48962;B2RTC8;Q3V132	P48962	15;2;2	15;2;2	9;0;0	ADP/ATP translocase 1	Slc25a4		3	15	15	9	14	14	14	14	14	14	8	8	9	58.1	58.1	34.2	32.904	298	298;320;320	2		89	0	128.19	By MS/MS	By MS/MS	By MS/MS	52.3	52.3	58.1	309330000	21404000	25280000	104200000	173				657	128;1187;1220;1898;2206;2828;2867;2898;3215;3220;3221;6955;8203;9922;9928	True;True;True;True;True;True;True;True;True;True;True;True;True;True;True	134;1214;1251;1939;2249;2882;2921;2952;3272;3277;3278;7064;8353;10103;10109
P48985	P48985	23	23	23	Protein atonal homolog 1	Atoh1		1	23	23	23	23	22	8	23	22	8	23	22	8	79.8	79.8	79.8	37.854	351	351	1.75	36	109	0	323.31	By MS/MS	By MS/MS	By matching	79.8	79.2	37.3	719430000	574950000	102740000	3197600	232				658	94;95;96;594;939;1179;1180;1437;1443;1444;2722;3060;3651;5269;5349;6065;6698;6699;7473;8195;8196;8660;9918	True;True;True;True;True;True;True;True;True;True;True;True;True;True;True;True;True;True;True;True;True;True;True	97;98;99;100;101;609;963;1206;1207;1468;1474;1475;1476;1477;2774;3115;3710;5350;5430;6155;6156;6804;6805;7588;8345;8346;8815;10099
Q5EBP8;P49312;P49312-2;V9GXF8	Q5EBP8;P49312;P49312-2	17;17;15;2	17;17;15;2	17;17;15;2	Heterogeneous nuclear ribonucleoprotein A1;Heterogeneous nuclear ribonucleoprotein A1, N-terminally processed	Hnrnpa1	;;	4	17	17	17	17	16	16	17	16	16	17	16	16	45.8	45.8	45.8	38.833	373	373;320;268;45	2		122	0	323.31	By MS/MS	By MS/MS	By MS/MS	45.8	44.5	44.5	480640000	33480000	33313000	171010000	253				659	1666;1831;2950;2951;2986;2987;3913;5023;6612;7259;7551;7552;7652;7653;7967;9971;9972	True;True;True;True;True;True;True;True;True;True;True;True;True;True;True;True;True	1703;1871;3004;3005;3040;3041;3977;5101;6717;7371;7671;7672;7673;7786;7787;8109;10153;10154
Q542F4;P49717	Q542F4;P49717	9;9	9;9	9;9	DNA replication licensing factor MCM4	Mcm4	;	2	9	9	9	6	5	8	6	5	8	6	5	8	17.6	17.6	17.6	96.735	862	862;862	2		37	0	55.868	By matching	By matching	By MS/MS	11.3	8.7	15.9	13920000	512020	498980	4327200	17				660	491;2462;5683;6501;7056;7305;8088;8367;8726	True;True;True;True;True;True;True;True;True	505;2510;5767;6603;7165;7418;8234;8520;8883
Q52KC3;P49718	Q52KC3;P49718	12;12	12;12	12;12	DNA helicase;DNA replication licensing factor MCM5	Mcm5	;	2	12	12	12	9	12	12	9	12	12	9	12	12	28.2	28.2	28.2	82.406	734	734;733	2		55	0	92.479	By MS/MS	By MS/MS	By MS/MS	20.2	28.2	28.2	32322000	1898800	2522800	11696000	34				661	1071;2311;2422;3345;4238;5038;7077;7256;7562;7692;9326;9780	True;True;True;True;True;True;True;True;True;True;True;True	1097;2359;2470;3403;4307;5116;7186;7368;7689;7826;9495;9957
Q3TF14;P50247;A2ALT5	Q3TF14;P50247	8;8;1	8;8;1	8;8;1	Adenosylhomocysteinase	Ahcy	;	3	8	8	8	0	2	5	0	2	5	0	2	5	28.9	28.9	28.9	47.688	432	432;432;95	2		20	0	54.597		By matching	By MS/MS	0	6.2	19.2	15627000	0	202230	4386500	19				662	2942;3119;8863;8935;9238;9481;9807;9829	True;True;True;True;True;True;True;True	2996;3174;9022;9094;9407;9655;9985;10007
P50396;B7FAU8	P50396	9;2	5;1	5;1	Rab GDP dissociation inhibitor alpha	Gdi1		2	9	5	5	1	1	9	0	0	5	0	0	5	34.5	21.5	21.5	50.521	447	447;149	2		11	0	36.92	By matching	By matching	By MS/MS	1.8	1.8	34.5	10240000	0	0	4233500	15				663	2460;3306;5930;6670;7020;7485;7904;8235;9975	True;False;False;False;True;True;False;True;True	2508;3364;6015;6776;7129;7601;8046;8386;10157
P50516;P50516-2;D3Z1B9;D3YWH3	P50516;P50516-2	7;6;2;1	7;6;2;1	7;6;2;1	V-type proton ATPase catalytic subunit A	Atp6v1a	;	4	7	7	7	2	5	6	2	5	6	2	5	6	15.6	15.6	15.6	68.325	617	617;509;237;196	2		25	0	57.517	By matching	By matching	By MS/MS	5.8	13.1	13.9	16767000	233410	1130600	5701900	19				664	216;482;2009;2727;8187;9167;10105	True;True;True;True;True;True;True	224;496;2050;2779;8337;9333;10287
P50518;A0A0N4SW34;A0A0N4SW07;A0A0N4SWA3;Q9D593	P50518;A0A0N4SW34;A0A0N4SW07	6;3;3;2;1	6;3;3;2;1	6;3;3;2;1	V-type proton ATPase subunit E 1	Atp6v1e1	;;	5	6	6	6	5	5	6	5	5	6	5	5	6	33.6	33.6	33.6	26.157	226	226;87;128;78;226	2		29	0	61.153	By matching	By MS/MS	By MS/MS	24.8	24.8	33.6	14217000	765730	1186100	5124700	24				665	233;590;733;4277;4864;10090	True;True;True;True;True;True	241;605;749;4346;4941;10272
P50580;P50580-2;D3YVH7	P50580;P50580-2	21;18;10	21;18;10	21;18;10	Proliferation-associated protein 2G4	Pa2g4	;	3	21	21	21	20	20	19	20	20	19	20	20	19	72.1	72.1	72.1	43.698	394	394;340;275	1.91	11	115	0	296.73	By MS/MS	By MS/MS	By MS/MS	69.8	64.2	66.8	335800000	32684000	32363000	111540000	228				666	242;304;564;1919;2447;2764;2880;3086;3509;3830;4397;4590;5849;7493;7494;7541;7599;7815;8440;8764;8888	True;True;True;True;True;True;True;True;True;True;True;True;True;True;True;True;True;True;True;True;True	251;315;578;1960;2495;2817;2934;3141;3567;3894;4469;4666;5934;7613;7614;7661;7731;7732;7953;8593;8921;9047
Q4FJQ0;P51150;A0A0N4SVR6;A0A0N4SVG9	Q4FJQ0;P51150	6;6;1;1	6;6;1;1	6;6;1;1	Ras-related protein Rab-7a	Rab7;Rab7a	;	4	6	6	6	2	5	6	2	5	6	2	5	6	40.6	40.6	40.6	23.489	207	207;207;88;99	2		25	0	54.966	By matching	By matching	By MS/MS	12.1	33.8	40.6	19628000	243520	1199100	7809000	25				667	1511;1738;5893;6568;6889;8481	True;True;True;True;True;True	1546;1778;5978;6673;6998;8634
Q5EBQ6;P51410;A0A0G2JES3;D3Z629;D3YZT0;A0A0G2JFQ3;S4R1R7	Q5EBQ6;P51410;A0A0G2JES3;D3Z629	8;8;7;5;3;2;2	8;8;7;5;3;2;2	8;8;7;5;3;2;2	60S ribosomal protein L9	Rpl9	;;;	7	8	8	8	7	7	8	7	7	8	7	7	8	60.4	60.4	60.4	21.881	192	192;192;191;166;108;66;191	2		59	0	184.32	By MS/MS	By MS/MS	By MS/MS	54.7	54.7	60.4	331790000	28000000	23454000	116210000	138				668	1196;1228;2594;4577;8122;8384;8422;8453	True;True;True;True;True;True;True;True	1227;1259;2643;4652;8272;8537;8575;8606
P51660	P51660	3	3	3	Peroxisomal multifunctional enzyme type 2;(3R)-hydroxyacyl-CoA dehydrogenase;Enoyl-CoA hydratase 2	Hsd17b4		1	3	3	3	0	0	2	0	0	2	0	0	2	5.7	5.7	5.7	79.481	735	735	2		6	0	18.089			By MS/MS	0	0	3.7	2386100	0	0	1129800	6				669	856;2844;6567	True;True;True	879;2898;6672
P51807	P51807	2	2	2	Dynein light chain Tctex-type 1	Dynlt1		1	2	2	2	1	2	2	1	2	2	1	2	2	30.1	30.1	30.1	12.483	113	113	2		9	0	11.943	By matching	By matching	By MS/MS	14.2	30.1	30.1	3709900	165750	252490	1642600	2				670	1734;9470	True;True	1774;9644
P51859;E0CXA0;E0CYW7	P51859;E0CXA0	7;6;2	7;6;2	7;6;2	Hepatoma-derived growth factor	Hdgf	;	3	7	7	7	7	5	6	7	5	6	7	5	6	46.8	46.8	46.8	26.268	237	237;202;84	1.94	2	33	0	64.012	By MS/MS	By matching	By MS/MS	46.8	37.6	38	29427000	3473200	1853200	10819000	31				671	2245;3003;3818;4598;4684;7445;10089	True;True;True;True;True;True;True	2288;3057;3882;4674;4760;7559;10271
Q545A2;P51881	Q545A2;P51881	14;14	8;8	8;8	ADP/ATP translocase 2;ADP/ATP translocase 2, N-terminally processed	Slc25a5	;	2	14	8	8	14	14	13	8	8	8	8	8	8	49	25.2	25.2	32.931	298	298;298	2		45	0	66.244	By MS/MS	By MS/MS	By MS/MS	49	49	49	84833000	7097200	6763400	27224000	69				672	127;1221;2207;2867;3214;3220;3221;3359;3360;4601;8203;8227;9922;9928	True;True;True;False;True;False;False;True;True;True;False;True;False;False	133;1252;2250;2921;3271;3277;3278;3417;3418;4677;8353;8377;10103;10109
P51906	P51906	1	1	1	Excitatory amino acid transporter 3	Slc1a1		1	1	1	1	1	1	1	1	1	1	1	1	1	2.3	2.3	2.3	56.693	523	523	2		5	0.0037258	7.2716	By matching	By matching	By MS/MS	2.3	2.3	2.3	50438000	3044600	4885500	16899000	5				673	4686	TRUE	4762
Q52L97;P52293;A2A600;A2A601;A6PW68;F2Z431;A2A602	Q52L97;P52293	15;15;6;6;5;2;2	15;15;6;6;5;2;2	15;15;6;6;5;2;2	Importin subunit alpha;Importin subunit alpha-1	Kpna2	;	7	15	15	15	10	12	15	10	12	15	10	12	15	55.8	55.8	55.8	57.927	529	529;529;163;170;189;75;80	1.93	5	68	0	119.78	By MS/MS	By MS/MS	By MS/MS	32.5	39.9	55.8	40803000	2139900	2617100	15072000	60				674	443;926;1776;2040;3112;3537;4061;5336;5351;6452;6571;6725;6867;8042;8232	True;True;True;True;True;True;True;True;True;True;True;True;True;True;True	456;950;1816;2081;3167;3595;4127;5417;5432;6554;6676;6831;6832;6976;8188;8383
P52479;P52479-2	P52479;P52479-2	2;2	2;2	2;2	Ubiquitin carboxyl-terminal hydrolase 10	Usp10	;	2	2	2	2	2	1	2	2	1	2	2	1	2	4	4	4	87.021	792	792;793	2		8	0	11.827	By matching	By matching	By MS/MS	4	1.5	4	3033900	311970	191430	1455300	2				675	3749;8803	True;True	3813;8960
P52480	P52480	29	4	4	Pyruvate kinase PKM	Pkm		1	29	4	4	27	27	29	3	4	4	3	4	4	70.8	9.4	9.4	57.844	531	531	2		24	0	35.669	By MS/MS	By MS/MS	By MS/MS	66.9	62.9	70.8	41468000	1632800	1981000	15073000	34				676	247;368;970;972;1140;1709;1710;1772;1773;2034;2544;2827;2894;2914;2915;3330;3331;3423;4379;4498;4606;4607;4779;4857;5495;6660;6778;7249;9457	False;False;True;False;False;True;True;False;False;False;False;False;False;False;False;False;False;False;False;False;False;False;True;False;False;False;False;False;False	257;381;995;997;1166;1749;1750;1812;1813;2075;2593;2881;2948;2968;2969;3388;3389;3481;4450;4571;4682;4683;4855;4933;5578;6766;6887;7361;9630
P52480-2;E9Q509;G3X925;P53657	P52480-2	29;1;1;1	29;1;1;1	4;0;0;0	Pyruvate kinase PKM	Pkm		4	29	29	4	25	25	29	25	25	29	1	2	4	71.4	71.4	10	57.984	531	531;543;574;574	2		146	0	323.31	By MS/MS	By MS/MS	By MS/MS	58.9	59.1	71.4	337080000	12358000	14991000	124160000	238				677	247;368;788;972;1020;1140;1711;1772;1773;2034;2544;2827;2894;2914;2915;3330;3331;3423;4379;4498;4606;4607;4857;5333;5495;6660;6778;7249;9457	True;True;True;True;True;True;True;True;True;True;True;True;True;True;True;True;True;True;True;True;True;True;True;True;True;True;True;True;True	257;381;809;997;1046;1166;1751;1812;1813;2075;2593;2881;2948;2968;2969;3388;3389;3481;4450;4571;4682;4683;4933;5414;5578;6766;6887;7361;9630
P52503	P52503	1	1	1	NADH dehydrogenase [ubiquinone] iron-sulfur protein 6, mitochondrial	Ndufs6		1	1	1	1	1	1	1	1	1	1	1	1	1	12.9	12.9	12.9	13.02	116	116	2		6	0.0036819	7.0994	By matching	By matching	By MS/MS	12.9	12.9	12.9	2182300	85129	113340	995120	2				678	4013	TRUE	4078
P53395	P53395	2	2	2	Lipoamide acyltransferase component of branched-chain alpha-keto acid dehydrogenase complex, mitochondrial	Dbt		1	2	2	2	2	2	2	2	2	2	2	2	2	3.7	3.7	3.7	53.246	482	482	2		10	0	12.642	By matching	By matching	By MS/MS	3.7	3.7	3.7	3660800	418480	355380	1481600	8				679	1806;5679	True;True	1846;5763
Q8JZZ5;P53811	Q8JZZ5;P53811	2;2	2;2	2;2	Phosphatidylinositol transfer protein beta isoform	Pitpnb	;	2	2	2	2	0	0	2	0	0	2	0	0	2	9.6	9.6	9.6	31.616	272	272;271	2		5	0	11.949			By matching	0	0	9.6	2252600	0	0	918380	4				680	6069;6331	True;True	6160;6433
Q544N9;P53986	Q544N9;P53986	1;1	1;1	1;1	Monocarboxylate transporter 1	Slc16a1	;	2	1	1	1	1	1	1	1	1	1	1	1	1	2.6	2.6	2.6	53.267	493	493;493	2		5	0	12.517	By matching	By MS/MS	By MS/MS	2.6	2.6	2.6	3064900	175880	261140	787000	7				681	7463	TRUE	7577
Q0PD65;P53994;Q3TEG7;Q0PD64;P59279	Q0PD65;P53994	4;4;1;1;1	4;4;1;1;1	4;4;1;1;1	Ras-related protein Rab-2A	Rab2a	;	5	4	4	4	3	3	4	3	3	4	3	3	4	26.9	26.9	26.9	23.547	212	212;212;193;216;216	2		18	0	25.954	By matching	By matching	By MS/MS	20.3	20.3	26.9	9187300	296650	483380	3044200	12				682	1579;4255;5613;8194	True;True;True;True	1614;4324;5697;8344
P53996	P53996	4	1	1	Cellular nucleic acid-binding protein	Cnbp		1	4	1	1	4	4	4	1	1	1	1	1	1	30.9	8.4	8.4	19.592	178	178	2		5	0	16.682	By matching	By matching	By MS/MS	30.9	30.9	30.9	4023800	231200	226370	1521000	7				683	1001;1092;1147;3001	False;False;True;False	1027;1118;1173;3055
Q3ULK8;P53996-2;P53996-3;A0A0N4SVS6	Q3ULK8;P53996-2;P53996-3;A0A0N4SVS6	4;4;4;3	4;4;4;3	1;1;1;1	Cellular nucleic acid-binding protein	Cnbp	;;;	4	4	4	1	4	4	4	4	4	4	1	1	1	30.5	30.5	7.9	19.463	177	177;170;177;171	2		25	0	61.611	By MS/MS	By MS/MS	By MS/MS	30.5	30.5	30.5	45667000	3281600	3636100	14891000	38				684	1001;1092;1146;3001	True;True;True;True	1027;1118;1172;3055
P54071;D6RIL6;A0A0U1RPR1;A0A0U1RP68	P54071;D6RIL6	4;2;1;1	4;2;1;1	4;2;1;1	Isocitrate dehydrogenase [NADP], mitochondrial	Idh2	;	4	4	4	4	3	2	4	3	2	4	3	2	4	11.7	11.7	11.7	50.906	452	452;294;90;150	2		16	0	27.115	By matching	By matching	By MS/MS	9.3	6.4	11.7	7632500	393520	462180	3211100	14				685	5228;5484;5866;8959	True;True;True;True	5309;5567;5951;9118
P54728	P54728	3	3	3	UV excision repair protein RAD23 homolog B	Rad23b		1	3	3	3	0	1	3	0	1	3	0	1	3	9.6	9.6	9.6	43.512	416	416	2		8	0	18.596		By matching	By matching	0	2.4	9.6	5028800	0	94307	2163200	5				686	3825;6367;6962	True;True;True	3889;6469;7071
P54775	P54775	9	9	9	26S protease regulatory subunit 6B	Psmc4		1	9	9	9	6	7	9	6	7	9	6	7	9	34.2	34.2	34.2	47.408	418	418	2		38	0	58.888	By matching	By matching	By MS/MS	22.5	26.8	34.2	19646000	758470	1176500	7829900	24				687	204;1778;2171;3416;4132;4319;5632;6010;6152	True;True;True;True;True;True;True;True;True	212;1818;2214;3474;4199;4389;5716;6099;6244
P54822;E9Q242;E9Q3T7;E9Q0A0;A0A0G2JFI8;A0A0G2JFL8	P54822;E9Q242;E9Q3T7	9;8;6;3;2;1	9;8;6;3;2;1	9;8;6;3;2;1	Adenylosuccinate lyase	Adsl	;;	6	9	9	9	5	7	7	5	7	7	5	7	7	32.2	32.2	32.2	54.866	484	484;469;425;164;149;36	2		35	0	74.225	By MS/MS	By MS/MS	By MS/MS	18.2	24.8	26.2	20857000	1075100	1656300	7032100	27				688	51;101;152;3380;3604;6874;7857;8984;9391	True;True;True;True;True;True;True;True;True	53;107;158;3438;3662;6983;7997;9144;9562
P54823	P54823	8	8	8	Probable ATP-dependent RNA helicase DDX6	Ddx6		1	8	8	8	5	7	8	5	7	8	5	7	8	23.2	23.2	23.2	54.191	483	483	2		35	0	50.922	By MS/MS	By MS/MS	By MS/MS	13.7	19.3	23.2	19419000	731890	1400500	6594800	21				689	3438;4524;4843;6531;7590;7668;8295;9421	True;True;True;True;True;True;True;True	3496;4598;4919;6634;7717;7802;8448;9592
Q545S4;P55821	Q545S4;P55821	3;3	1;1	1;1	Stathmin;Stathmin-2	Stmn2	;	2	3	1	1	1	2	3	1	1	1	1	1	1	11.2	5.6	5.6	20.828	179	179;179	2		5	0.003712	7.192	By matching	By matching	By MS/MS	5.6	11.2	11.2	7832100	53015	233780	2453400	9				690	519;1441;1442	True;False;False	533;1472;1473
P56135;F8WHP8	P56135;F8WHP8	2;1	2;1	2;1	ATP synthase subunit f, mitochondrial	Atp5j2	;	2	2	2	2	1	1	2	1	1	2	1	1	2	23.9	23.9	23.9	10.344	88	88;76	2		8	0.00084175	11.796	By matching	By matching	By MS/MS	13.6	10.2	23.9	7563600	278550	364810	2464300	5				691	777;1234	True;True	798;1265
P56183-2;P56183-3;P56183	P56183-2;P56183-3;P56183	1;1;1	1;1;1	1;1;1	Ribosomal RNA processing protein 1 homolog A	Rrp1	;;	3	1	1	1	0	0	1	0	0	1	0	0	1	5.6	5.6	5.6	50.012	443	443;459;494	2		2	0.0055402	6.5159			By matching	0	0	5.6	713540	0	0	325950	1				692	6953	TRUE	7062
P56391	P56391	2	2	2	Cytochrome c oxidase subunit 6B1	Cox6b1		1	2	2	2	2	2	2	2	2	2	2	2	2	29.1	29.1	29.1	10.071	86	86	2		10	0	13.915	By matching	By matching	By MS/MS	29.1	29.1	29.1	7763400	493200	597820	2823600	5				693	3019;7721	True;True	3073;7855
Q54AC6;P56394	Q54AC6;P56394	1;1	1;1	1;1	Cytochrome c oxidase copper chaperone	COX17;Cox17	;	2	1	1	1	1	1	1	1	1	1	1	1	1	25.4	25.4	25.4	6.784	63	63;63	2		5	0.0037037	7.1603	By matching	By matching	By MS/MS	25.4	25.4	25.4	3856100	178560	248150	1509800	6				694	6770	TRUE	6879
Q3U4W8;P56399;D3Z4K7;D3YYA5	Q3U4W8;P56399	14;14;4;3	14;14;4;3	14;14;4;3	Ubiquitin carboxyl-terminal hydrolase;Ubiquitin carboxyl-terminal hydrolase 5	Usp5	;	4	14	14	14	8	10	14	8	10	14	8	10	14	32.2	32.2	32.2	93.354	835	835;858;304;209	2		58	0	101.27	By matching	By matching	By MS/MS	17.4	18.6	32.2	34226000	1281500	1608500	12410000	42				695	262;725;874;1251;1542;2433;3959;4429;4898;5148;6486;7089;7398;7955	True;True;True;True;True;True;True;True;True;True;True;True;True;True	273;741;898;1282;1577;2481;4023;4501;4976;5229;6588;7198;7512;8097
P56480	P56480	26	26	26	ATP synthase subunit beta, mitochondrial	Atp5b		1	26	26	26	22	25	26	22	25	26	22	25	26	76.6	76.6	76.6	56.3	529	529	2		143	0	323.31	By MS/MS	By MS/MS	By MS/MS	70.7	71.1	76.6	284310000	8856700	14003000	97409000	233				696	411;418;1517;1947;2635;2759;3002;3336;3973;4182;4194;4242;4409;4599;5851;6897;7796;7797;8415;8658;8786;8893;8895;9299;9300;9672	True;True;True;True;True;True;True;True;True;True;True;True;True;True;True;True;True;True;True;True;True;True;True;True;True;True	424;431;1552;1988;2684;2812;3056;3394;4037;4249;4262;4311;4481;4675;5936;7006;7934;7935;8568;8813;8943;9052;9054;9468;9469;9847
Q564F6;P56812;D3Z7Q5	Q564F6;P56812;D3Z7Q5	3;3;2	3;3;2	3;3;2	Programmed cell death protein 5	Pdcd5	;;	3	3	3	3	0	0	3	0	0	3	0	0	3	27.8	27.8	27.8	14.275	126	126;126;205	2		8	0	24.564			By MS/MS	0	0	27.8	5965500	0	0	2377000	5				697	165;6630;9566	True;True;True	171;6736;9741
Q8CFQ9;Q564D0;P56959;G3UXT7;G3UZD2;Q91VQ2;F6QCI0;Q8BQ46	Q8CFQ9;Q564D0;P56959;G3UXT7	9;9;9;8;2;2;2;2	9;9;9;8;2;2;2;2	9;9;9;8;2;2;2;2	RNA-binding protein FUS	Fus	;;;	8	9	9	9	9	9	9	9	9	9	9	9	9	23	23	23	52.601	517	517;518;518;130;104;280;324;557	2		50	0	87.269	By MS/MS	By MS/MS	By MS/MS	23	23	23	83208000	7388700	7651000	28309000	66				698	64;65;676;1056;2919;3494;5268;8375;8376	True;True;True;True;True;True;True;True;True	67;68;692;1082;2973;3552;5349;8528;8529
P57722-2;P57722;E9Q7D8;G3UYM5	P57722-2;P57722;E9Q7D8	11;11;8;1	7;7;4;1	7;7;4;1	Poly(rC)-binding protein 3	Pcbp3	;;	4	11	7	7	9	10	11	5	6	7	5	6	7	55.9	41.6	41.6	39.166	370	370;371;226;161	2		40	0	92.314	By MS/MS	By MS/MS	By MS/MS	45.7	52.4	55.9	43390000	1716900	2777200	18890000	41				699	919;2258;2336;2484;4213;4459;5179;5561;5899;6988;9563	True;False;False;True;False;True;True;True;False;True;True	943;2303;2384;2532;4281;4532;5260;5644;5984;7097;9738
P57759	P57759	1	1	1	Endoplasmic reticulum resident protein 29	Erp29		1	1	1	1	0	0	1	0	0	1	0	0	1	9.2	9.2	9.2	28.823	262	262	2		3	0.0049192	6.6204			By matching	0	0	9.2	906010	0	0	441400	2				700	3286	TRUE	3344
Q3ULT2;P57780;E9Q2W9	Q3ULT2;P57780	12;12;5	12;12;5	6;6;1	Alpha-actinin-4	Actn4	;	3	12	12	6	1	3	10	1	3	10	0	0	4	19.6	19.6	11.6	104.98	912	912;912;518	2		32	0	96.579	By matching	By matching	By MS/MS	1.3	3.9	17.4	23785000	90165	430560	8879000	36				701	1062;2423;3124;4199;4325;4786;5457;6352;7698;8455;9182;9282	True;True;True;True;True;True;True;True;True;True;True;True	1088;2471;3180;4267;4395;4862;5540;6454;7832;8608;9349;9451
P57784;G5E883	P57784	3;1	3;1	3;1	U2 small nuclear ribonucleoprotein A	Snrpa1		2	3	3	3	3	3	3	3	3	3	3	3	3	16.5	16.5	16.5	28.357	255	255;154	2		19	0	40.386	By MS/MS	By MS/MS	By MS/MS	16.5	16.5	16.5	11619000	761070	972850	4196700	19				702	3184;5741;6268	True;True;True	3241;5826;6369
Q3UDP9;P57787	Q3UDP9;P57787	1;1	1;1	1;1	Monocarboxylate transporter 4	Slc16a3	;	2	1	1	1	1	1	1	1	1	1	1	1	1	2.8	2.8	2.8	50.373	470	470;470	2		5	0.0049858	6.7476	By matching	By matching	By MS/MS	2.8	2.8	2.8	3215400	182070	203120	931860	3				703	5171	TRUE	5252
P58252	P58252	44	44	43	Elongation factor 2	Eef2		1	44	44	43	43	43	44	43	43	44	42	42	43	62.8	62.8	61.7	95.313	858	858	2		272	0	323.31	By MS/MS	By MS/MS	By MS/MS	59.3	59.3	62.8	1306900000	57058000	93384000	505440000	611				704	555;736;956;988;1038;1267;1385;1386;1568;1821;1912;1930;2301;2748;2929;3030;3081;3430;3431;4186;4466;4542;4625;5452;5453;6556;6896;7268;7490;7491;8012;8039;8315;8379;8449;9090;9127;9448;9611;9808;9921;9923;10091;10131	True;True;True;True;True;True;True;True;True;True;True;True;True;True;True;True;True;True;True;True;True;True;True;True;True;True;True;True;True;True;True;True;True;True;True;True;True;True;True;True;True;True;True;True	569;752;981;1014;1064;1298;1416;1417;1603;1861;1953;1971;2349;2800;2983;3084;3136;3488;3489;4253;4539;4616;4701;5534;5535;5536;6661;7005;7381;7609;7610;7611;8157;8184;8468;8532;8602;9253;9292;9621;9786;9986;10102;10104;10273;10313
Q543N6;P58389	Q543N6;P58389	2;2	2;2	2;2	Serine/threonine-protein phosphatase 2A activator	Ppp2r4	;	2	2	2	2	0	0	2	0	0	2	0	0	2	16.1	16.1	16.1	36.71	323	323;323	2		4	0	12.151			By MS/MS	0	0	16.1	2373100	0	0	958230	2				705	4886;5809	True;True	4964;5894
P59708	P59708	1	1	1	Splicing factor 3B subunit 6	Sf3b6		1	1	1	1	1	1	1	1	1	1	1	1	1	11.2	11.2	11.2	14.585	125	125	2		5	0.0036873	7.1108	By matching	By matching	By MS/MS	11.2	11.2	11.2	2935700	229010	250920	1119100	4				706	6255	TRUE	6356
P59999;Q3TX55;E9PWA7	P59999	7;3;3	7;3;3	7;3;3	Actin-related protein 2/3 complex subunit 4	Arpc4		3	7	7	7	5	7	6	5	7	6	5	7	6	54.8	54.8	54.8	19.667	168	168;78;91	2		33	0	46.129	By MS/MS	By MS/MS	By MS/MS	33.9	54.8	47.6	29916000	1531500	3131000	9696100	23				707	265;832;2108;4402;7291;8199;9338	True;True;True;True;True;True;True	276;854;2150;4474;7404;8349;9507
Q5SWJ8;P60060	Q5SWJ8;P60060	1;1	1;1	1;1	Protein transport protein Sec61 subunit gamma	Sec61g	;	2	1	1	1	1	1	1	1	1	1	1	1	1	17.6	17.6	17.6	7.7412	68	68;68	2		5	0.0039002	9.2015	By matching	By matching	By MS/MS	17.6	17.6	17.6	3236800	217280	243200	1050100	4				708	5989	TRUE	6076
Q3U1C2;P60122;D3YW60	Q3U1C2;P60122;D3YW60	3;3;2	3;3;2	3;3;2	RuvB-like 1	Ruvbl1	;;	3	3	3	3	3	3	3	3	3	3	3	3	3	10.3	10.3	10.3	50.213	456	456;456;134	2		15	0	28.434	By matching	By matching	By MS/MS	10.3	10.3	10.3	8500400	555090	607550	3007600	12				709	720;4885;8179	True;True;True	736;4963;8329
Q3UIG0;P60229	Q3UIG0;P60229	8;8	8;8	8;8	Eukaryotic translation initiation factor 3 subunit E	Eif3e	;	2	8	8	8	6	8	8	6	8	8	6	8	8	23.1	23.1	23.1	52.22	445	445;445	2		43	0	53.958	By matching	By MS/MS	By MS/MS	19.6	23.1	23.1	22121000	1021000	1785500	7921800	34				710	288;4787;4865;5104;6103;7041;9414;10037	True;True;True;True;True;True;True;True	299;4863;4942;5185;6194;7150;9585;10219
P60335;A0A087WR61;A0A087WSI1;A0A087WRH3;A0A0R4J044;P57724	P60335	17;1;1;1;1;1	17;1;1;1;1;1	13;0;0;0;0;0	Poly(rC)-binding protein 1	Pcbp1		6	17	17	13	17	17	17	17	17	17	13	13	13	76.7	76.7	65.7	37.497	356	356;114;119;197;403;403	2		102	0	297.53	By MS/MS	By MS/MS	By MS/MS	76.7	76.7	76.7	200930000	11884000	15528000	68146000	172				711	297;298;473;1063;2258;2336;3769;4074;4213;4929;5900;5965;6910;6945;7109;7190;9436	True;True;True;True;True;True;True;True;True;True;True;True;True;True;True;True;True	308;309;487;1089;2303;2384;3833;4141;4281;5007;5985;6052;7019;7054;7218;7300;9608
P60766;P60766-1;G3UZM2;D3Z3L1;F2Z463;D3YX61;Q3UDZ1;P84096;Q9ER71-2;Q8R527;Q9ER71	P60766;P60766-1	5;3;1;1;1;1;1;1;1;1;1	4;2;0;0;0;0;0;0;0;0;0	4;2;0;0;0;0;0;0;0;0;0	Cell division control protein 42 homolog	Cdc42	;	11	5	4	4	2	3	5	2	2	4	2	2	4	45.5	39.8	39.8	21.258	191	191;191;96;153;167;171;191;191;204;205;214	2		15	0	27.073	By matching	By matching	By MS/MS	16.2	22	45.5	13268000	299400	330210	4812100	16				712	1089;5662;6690;8609;10129	False;True;True;True;True	1115;5746;6796;8764;10311
Q5F2A7;P60843	Q5F2A7;P60843	15;15	15;15	9;9	Eukaryotic initiation factor 4A-I	Eif4a1	;	2	15	15	9	11	13	14	11	13	14	6	7	8	51.7	51.7	31	46.153	406	406;406	2		74	0	153.85	By MS/MS	By MS/MS	By MS/MS	38.7	47.3	51.5	95199000	3093700	5364400	32241000	84				713	841;1236;1524;3091;3134;3388;3460;5526;5527;5623;6047;6907;8198;9344;9704	True;True;True;True;True;True;True;True;True;True;True;True;True;True;True	863;1267;1559;3146;3190;3446;3518;5609;5610;5707;6137;7016;8348;9513;9880
Q5BLK2;P60867	Q5BLK2;P60867	5;5	5;5	5;5	40S ribosomal protein S20	Rps20	;	2	5	5	5	5	5	5	5	5	5	5	5	5	29.4	29.4	29.4	13.373	119	119;119	2		36	0	116.95	By MS/MS	By MS/MS	By MS/MS	29.4	29.4	29.4	103150000	12194000	10546000	31043000	71				714	1582;5198;7306;8632;8941	True;True;True;True;True	1617;5279;7419;8787;9100
Q4FJL0;P61027;Q0PD49;Q3TYH2;Q9DD03;P61028;Q8K386	Q4FJL0;P61027;Q0PD49;Q3TYH2;Q9DD03;P61028;Q8K386	2;2;1;1;1;1;1	1;1;0;0;0;0;0	1;1;0;0;0;0;0	Ras-related protein Rab-10;Ras-related protein Rab-13;Ras-related protein Rab-8B;Ras-related protein Rab-15	Rab10;Rab8b;Rab15;Rab13	;;;;;;	7	2	1	1	2	1	2	1	0	1	1	0	1	11.5	6	6	22.541	200	200;200;207;212;202;207;212	2		4	0.0036765	7.0666	By matching	By matching	By MS/MS	11.5	5.5	11.5	1581900	82837	0	636480	5				715	5367;6409	False;True	5448;6511
P61082;F6YXS3;F7CDT0;F6WMC0;G5E919	P61082;F6YXS3;F7CDT0;F6WMC0	3;2;2;2;1	3;2;2;2;1	3;2;2;2;1	NEDD8-conjugating enzyme Ubc12	Ube2m	;;;	5	3	3	3	1	3	3	1	3	3	1	3	3	19.7	19.7	19.7	20.9	183	183;138;171;172;86	2		12	0	18.121	By matching	By matching	By MS/MS	6	19.7	19.7	6809900	146110	583210	2755400	6				716	1328;3061;8216	True;True;True	1359;3116;8366
Q5SW83;P61161	Q5SW83;P61161	8;8	8;8	8;8	Actin-related protein 2	Actr2	;	2	8	8	8	7	7	8	7	7	8	7	7	8	33.5	33.5	33.5	44.76	394	394;394	2		41	0	85.023	By matching	By MS/MS	By MS/MS	24.4	24.4	33.5	38861000	1621000	3172900	13639000	45				717	1429;2480;3452;4137;4765;4834;7838;9726	True;True;True;True;True;True;True;True	1460;2528;3510;4204;4841;4910;7977;9903
P61164	P61164	5	2	2	Alpha-centractin	Actr1a		1	5	2	2	5	5	5	2	2	2	2	2	2	25.3	10.4	10.4	42.613	376	376	2		10	0	12.817	By matching	By matching	By MS/MS	25.3	25.3	25.3	8218000	423440	663030	2919000	9				718	357;732;1528;8494;8724	False;True;True;False;False	369;748;1563;8649;8881
Q60FD1;P61166	Q60FD1;P61166	1;1	1;1	1;1	Transmembrane protein 258	Tmem258	;	2	1	1	1	1	1	1	1	1	1	1	1	1	10.1	10.1	10.1	9.0788	79	79;79	2		5	0.0098814	6.1882	By matching	By matching	By MS/MS	10.1	10.1	10.1	2157400	134200	160980	702800	2				719	6021	TRUE	6111
Q3UHY8;P61222	Q3UHY8;P61222	19;19	19;19	19;19	ATP-binding cassette sub-family E member 1	Abce1	;	2	19	19	19	17	18	18	17	18	18	17	18	18	44.9	44.9	44.9	67.314	599	599;599	2		88	0	261.23	By MS/MS	By MS/MS	By MS/MS	42.9	44.6	44.9	117890000	6645400	9961500	43902000	123				720	177;452;1145;1929;2398;2634;3322;3383;4109;4293;4821;5271;5558;6675;6687;6766;8172;8892;9879	True;True;True;True;True;True;True;True;True;True;True;True;True;True;True;True;True;True;True	183;465;1171;1970;2446;2683;3380;3441;4176;4362;4897;5352;5641;6781;6793;6875;8322;9051;10060
Q5BLJ9;P61358;A2A4Q0	Q5BLJ9;P61358	7;7;3	7;7;3	7;7;3	60S ribosomal protein L27	Rpl27	;	3	7	7	7	6	6	6	6	6	6	6	6	6	48.5	48.5	48.5	15.798	136	136;136;87	2		43	0	74.198	By MS/MS	By MS/MS	By MS/MS	44.9	44.9	44.9	189530000	18352000	16623000	60973000	77				721	1617;6407;6408;8821;9703;9770;10112	True;True;True;True;True;True;True	1652;6509;6510;8980;9879;9947;10294
Q4VAF2;P61514	Q4VAF2;P61514	3;3	3;3	3;3	60S ribosomal protein L37a	Rpl37a	;	2	3	3	3	3	3	3	3	3	3	3	3	3	41.3	41.3	41.3	10.275	92	92;92	2		24	0	38.729	By MS/MS	By MS/MS	By MS/MS	41.3	41.3	41.3	68885000	8239600	7194200	20140000	33				722	884;8750;10115	True;True;True	908;8907;10297
P61620;A2ATT9;Q9CYJ6;Q9JLR1	P61620	5;1;1;1	5;1;1;1	5;1;1;1	Protein transport protein Sec61 subunit alpha isoform 1	Sec61a1		4	5	5	5	2	3	5	2	3	5	2	3	5	17	17	17	52.264	476	476;175;410;476	2		19	0	32.884	By MS/MS	By matching	By MS/MS	4.2	8.4	17	12109000	387740	915410	4228700	18				723	327;2609;2721;3219;4027	True;True;True;True;True	338;2658;2773;3276;4092
Q14BR4;P61750;E9Q798;F6UFB9	Q14BR4;P61750;E9Q798	8;8;6;3	4;4;4;3	3;3;3;3	ADP-ribosylation factor 4	Arf4	;;	4	8	4	3	6	7	8	3	3	4	2	2	3	60.6	31.7	23.9	20.396	180	180;180;153;60	2		21	0	33.68	By matching	By matching	By MS/MS	50.6	50.6	60.6	13954000	610960	872160	4550700	24				724	3726;3727;4141;4254;5077;6115;6404;6863	False;False;False;True;False;True;True;True	3790;3791;4208;4323;5155;6206;6506;6972
P61759;Q3TIR6	P61759;Q3TIR6	2;1	2;1	2;1	Prefoldin subunit 3	Vbp1	;	2	2	2	2	0	1	2	0	1	2	0	1	2	22.4	22.4	22.4	22.435	196	196;130	2		7	0	21.605		By matching	By MS/MS	0	9.7	22.4	5222900	0	83023	1887600	8				725	5173;6472	True;True	5254;6574
P61804	P61804	2	2	2	Dolichyl-diphosphooligosaccharide--protein glycosyltransferase subunit DAD1	Dad1		1	2	2	2	2	2	2	2	2	2	2	2	2	19.5	19.5	19.5	12.497	113	113	2		10	0	12.933	By matching	By matching	By MS/MS	19.5	19.5	19.5	5181700	339740	433060	1776600	10				726	170;2599	True;True	176;2648
Q542M2;P61924	Q542M2;P61924	1;1	1;1	1;1	Coatomer subunit zeta-1	Copz1	;	2	1	1	1	0	0	0	0	0	0	0	0	0	7.9	7.9	7.9	20.198	177	177;177	2		1	0.0036792	7.0926				0	0	0	531230	0	0	0	1				727	5999	TRUE	6088
P61971	P61971	2	2	2	Nuclear transport factor 2	Nutf2		1	2	2	2	0	1	2	0	1	2	0	1	2	33.9	33.9	33.9	14.478	127	127	2		6	0	11.893		By matching	By matching	0	21.3	33.9	5134500	0	101020	2113800	3				728	163;4268	True;True	169;4337
P61979;P61979-2;B2M1R6;P61979-3;H3BLL4;H3BKD0;D3YWG1;H3BK96;D3Z5X4;H3BKI8;Q8BT23;H3BLP7;H3BJ43;H3BJS9	P61979;P61979-2;B2M1R6;P61979-3;H3BLL4;H3BKD0;D3YWG1;H3BK96;D3Z5X4	23;23;22;22;17;16;16;15;15;11;6;6;5;4	23;23;22;22;17;16;16;15;15;11;6;6;5;4	23;23;22;22;17;16;16;15;15;11;6;6;5;4	Heterogeneous nuclear ribonucleoprotein K	Hnrnpk;Gm7964	;;;;;;;;	14	23	23	23	23	23	22	23	23	22	23	23	22	62.6	62.6	62.6	50.976	463	463;464;440;439;394;299;463;257;439;178;97;210;77;87	2		151	0	323.31	By MS/MS	By MS/MS	By MS/MS	62.6	62.6	60.7	494410000	32332000	36212000	165780000	255				729	713;1369;1663;3017;3314;3356;3819;3820;4040;4056;4071;4168;4169;5035;5354;6032;6506;6654;7327;7328;7945;8264;9699	True;True;True;True;True;True;True;True;True;True;True;True;True;True;True;True;True;True;True;True;True;True;True	729;1400;1700;3071;3372;3414;3883;3884;4105;4122;4138;4235;4236;5113;5435;6122;6608;6760;7440;7441;8087;8417;9875
P62075	P62075	2	2	2	Mitochondrial import inner membrane translocase subunit Tim13	Timm13		1	2	2	2	1	2	2	1	2	2	1	2	2	30.5	30.5	30.5	10.458	95	95	2		9	0	14.164	By matching	By matching	By MS/MS	14.7	30.5	30.5	4918500	136330	322520	1812000	4				730	1014;9518	True;True	1040;9692
Q4FZE6;P62082;F6SVV1	Q4FZE6;P62082;F6SVV1	10;10;9	10;10;9	10;10;9	40S ribosomal protein S7	Rps7;Gm9493	;;	3	10	10	10	9	10	10	9	10	10	9	10	10	56.2	56.2	56.2	22.127	194	194;194;192	2		61	0	112.66	By MS/MS	By MS/MS	By MS/MS	52.1	56.2	56.2	253550000	21690000	20506000	85162000	109				731	451;1634;2120;3722;4431;6045;8543;8544;9077;9078	True;True;True;True;True;True;True;True;True;True	464;1671;2162;3786;4503;6135;8698;8699;9238;9239
P62137	P62137	6	1	1	Serine/threonine-protein phosphatase PP1-alpha catalytic subunit	Ppp1ca		1	6	1	1	6	5	6	1	1	1	1	1	1	23.9	2.7	2.7	37.54	330	330	2		5	0.00083752	11.766	By matching	By matching	By MS/MS	23.9	17.9	23.9	2348700	107470	121380	972260	6				732	1995;3922;5505;7121;7942;8342	False;False;True;False;False;False	2036;3986;5588;7230;8084;8495
P62141;A0A0J9YUG2	P62141	8;2	8;2	3;1	Serine/threonine-protein phosphatase PP1-beta catalytic subunit	Ppp1cb		2	8	8	3	6	5	8	6	5	8	1	1	3	32.7	32.7	11.3	37.186	327	327;59	2		37	0	57.906	By matching	By matching	By MS/MS	24.5	18.3	32.7	23997000	1332600	1213400	9755600	29				733	171;1995;3805;3922;4449;7121;7942;8342	True;True;True;True;True;True;True;True	177;2036;3869;3986;4521;7230;8084;8495
Q542I9;P62192	Q542I9;P62192	5;5	5;5	5;5	26S protease regulatory subunit 4	Psmc1	;	2	5	5	5	4	5	5	4	5	5	4	5	5	16.8	16.8	16.8	49.184	440	440;440	2		24	0	39.036	By matching	By matching	By MS/MS	14.3	16.8	16.8	16238000	710520	1211600	6090900	25				734	1677;3909;8869;9187;9688	True;True;True;True;True	1714;3973;9028;9354;9864
P62196;Q8K1K2	P62196;Q8K1K2	9;8	9;8	9;8	26S protease regulatory subunit 8	Psmc5	;	2	9	9	9	5	8	9	5	8	9	5	8	9	35	35	35	45.626	406	406;348	2		39	0	75.49	By matching	By matching	By MS/MS	18.7	32.3	35	24104000	803790	1589800	8458400	27				735	1963;2339;3415;3750;3827;3869;5405;8564;9483	True;True;True;True;True;True;True;True;True	2004;2387;3473;3814;3891;3933;5487;8719;9657
P62204;Q3UKW2;Q9D6P8;G3UX57;P20801	P62204;Q3UKW2	9;8;3;1;1	9;8;3;1;1	9;8;3;1;1	Calmodulin	Calm1	;	5	9	9	9	1	6	9	1	6	9	1	6	9	85.2	85.2	85.2	16.837	149	149;197;149;39;160	2		37	0	171.02	By matching	By MS/MS	By MS/MS	8.7	44.3	85.2	92376000	152270	2447200	29901000	47				736	201;1254;1577;1707;1723;2091;6091;7755;9094	True;True;True;True;True;True;True;True;True	209;1285;1612;1747;1763;2133;6182;7890;9257
Q497E9;P62242	Q497E9;P62242	12;12	12;12	12;12	40S ribosomal protein S8	Rps8	;	2	12	12	12	11	11	12	11	11	12	11	11	12	58.2	58.2	58.2	24.205	208	208;208	2		78	0	323.31	By MS/MS	By MS/MS	By MS/MS	51.9	52.9	58.2	375590000	35166000	35219000	127160000	166				737	173;2074;4021;4347;4894;5281;5282;5779;5780;6292;7200;9909	True;True;True;True;True;True;True;True;True;True;True;True	179;2115;4086;4418;4972;5362;5363;5864;5865;6393;7310;10090
Q5M9M4;P62245;F8WJ41;D3YVB4;D3Z712	Q5M9M4;P62245;F8WJ41;D3YVB4;D3Z712	6;6;5;4;4	6;6;5;4;4	6;6;5;4;4	40S ribosomal protein S15a	Rps15a	;;;;	5	6	6	6	6	6	5	6	6	5	6	6	5	51.5	51.5	51.5	14.839	130	130;130;108;71;78	2		27	0	75.301	By MS/MS	By MS/MS	By MS/MS	51.5	51.5	46.2	136170000	14726000	12536000	40432000	76				738	2636;3561;4462;6158;6899;9822	True;True;True;True;True;True	2685;3619;4535;6250;7008;10000
Q5SS40;P62259;F6WA09;D6REF3	Q5SS40;P62259;F6WA09	12;12;7;5	10;10;6;4	10;10;6;4	14-3-3 protein epsilon	Ywhae	;;	4	12	10	10	7	7	12	5	5	10	5	5	10	47.5	44.3	44.3	29.174	255	255;255;154;130	2		45	0	83.339	By matching	By matching	By MS/MS	30.2	30.2	47.5	46216000	496720	1025400	17148000	39				739	39;40;1564;1695;3598;4066;5193;5194;5971;6499;8883;10000	True;True;False;True;True;True;True;True;True;False;True;True	40;41;1599;1733;3656;4132;5274;5275;6058;6601;9042;10182
P62264;D3YVF4;D3Z7I1	P62264;D3YVF4;D3Z7I1	7;4;4	7;4;4	7;4;4	40S ribosomal protein S14	Rps14	;;	3	7	7	7	7	7	7	7	7	7	7	7	7	59.6	59.6	59.6	16.273	151	151;119;138	2		40	0	105.24	By MS/MS	By MS/MS	By MS/MS	59.6	59.6	59.6	157430000	16053000	12881000	51741000	95				740	203;1873;3863;3864;3984;4547;8613	True;True;True;True;True;True;True	211;1914;3927;3928;4048;4621;8768
P62267	P62267	8	8	8	40S ribosomal protein S23	Rps23		1	8	8	8	7	5	5	7	5	5	7	5	5	58	58	58	15.807	143	143	2		30	0	80.924	By MS/MS	By MS/MS	By MS/MS	57.3	51	51	102330000	11234000	8259100	32933000	49				741	412;655;3065;4365;4589;4623;8899;9177	True;True;True;True;True;True;True;True	425;671;3120;4436;4665;4699;9058;9344
P62274	P62274	2	2	2	40S ribosomal protein S29	Rps29		1	2	2	2	2	2	2	2	2	2	2	2	2	32.1	32.1	32.1	6.6767	56	56	2		9	0	13.722	By MS/MS	By MS/MS	By MS/MS	32.1	32.1	32.1	15033000	2158200	1923200	3702800	16				742	3075;9944	True;True	3130;10125
Q3UC02;P62281	Q3UC02;P62281	11;11	11;11	11;11	40S ribosomal protein S11	Rps11	;	2	11	11	11	11	11	11	11	11	11	11	11	11	51.9	51.9	51.9	18.431	158	158;158	2		58	0	90.948	By MS/MS	By MS/MS	By MS/MS	51.9	51.9	51.9	182400000	20528000	17700000	55971000	101				743	179;1054;1643;1732;1733;4167;4512;6555;7083;7381;9349	True;True;True;True;True;True;True;True;True;True;True	185;1080;1680;1772;1773;4234;4586;6660;7192;7495;9518
Q921R2;Q5BLJ7;P62301;A0A0U1RQ71	Q921R2;Q5BLJ7;P62301	8;8;8;3	8;8;8;3	8;8;8;3	40S ribosomal protein S13	Rps13	;;	4	8	8	8	8	8	8	8	8	8	8	8	8	46.4	46.4	46.4	16.142	140	140;151;151;53	2		44	0	154.81	By MS/MS	By MS/MS	By MS/MS	46.4	46.4	46.4	137800000	12817000	12134000	45600000	86				744	3142;3143;3198;3201;4594;5227;5791;8100	True;True;True;True;True;True;True;True	3199;3200;3255;3258;4670;5308;5876;8248
Q497K3;P62307	Q497K3;P62307	2;2	2;2	2;2	Small nuclear ribonucleoprotein F	Snrpf	;	2	2	2	2	2	2	2	2	2	2	2	2	2	39.5	39.5	39.5	9.7251	86	86;86	2		10	0	29.78	By matching	By matching	By MS/MS	39.5	39.5	39.5	5878800	322510	436830	2415400	9				745	3399;7791	True;True	3457;7928
P62309	P62309	1	1	1	Small nuclear ribonucleoprotein G	Snrpg		1	1	1	1	1	1	1	1	1	1	1	1	1	17.1	17.1	17.1	8.496	76	76	2		5	0.0038256	7.8493	By matching	By matching	By MS/MS	17.1	17.1	17.1	3676900	145010	259740	1225000	3				746	3242	TRUE	3299
Q542U7;P62313	Q542U7;P62313	2;2	2;2	2;2	U6 snRNA-associated Sm-like protein LSm6	Lsm6	;	2	2	2	2	1	1	2	1	1	2	1	1	2	46.2	46.2	46.2	9.1275	80	80;80	2		8	0	12.274	By matching	By matching	By MS/MS	13.8	13.8	46.2	4257000	204730	166790	1662600	5				747	3240;3410	True;True	3297;3468
P62315	P62315	1	1	1	Small nuclear ribonucleoprotein Sm D1	Snrpd1		1	1	1	1	1	1	1	1	1	1	1	1	1	9.2	9.2	9.2	13.281	119	119	2		5	0.0036928	7.1332	By matching	By matching	By MS/MS	9.2	9.2	9.2	3983600	191000	301590	1376700	4				748	5696	TRUE	5780
Q14AF6;P62317;D3Z5N9	Q14AF6;P62317;D3Z5N9	6;6;4	6;6;4	6;6;4	Small nuclear ribonucleoprotein Sm D2	Snrpd2;Gm5449	;;	3	6	6	6	4	5	6	4	5	6	4	5	6	55.1	55.1	55.1	13.527	118	118;118;118	2		27	0	37.027	By MS/MS	By MS/MS	By MS/MS	38.1	46.6	55.1	16872000	1166900	883890	6114300	25				749	2903;3486;6576;7239;7542;7771	True;True;True;True;True;True	2957;3544;6681;7351;7662;7906
P62320	P62320	5	5	5	Small nuclear ribonucleoprotein Sm D3	Snrpd3		1	5	5	5	4	5	5	4	5	5	4	5	5	53.2	53.2	53.2	13.916	126	126	2		27	0	69.964	By matching	By MS/MS	By MS/MS	37.3	53.2	53.2	20888000	1114100	1511500	8250500	21				750	2615;5200;7672;8908;9335	True;True;True;True;True	2664;5281;7806;9067;9504
Q14AQ1;P62334	Q14AQ1;P62334	5;5	5;5	5;5	26S protease regulatory subunit 10B	Psmc6	;	2	5	5	5	3	4	5	3	4	5	3	4	5	19.3	19.3	19.3	44.172	389	389;389	2		22	0	34.565	By matching	By matching	By MS/MS	10.8	14.7	19.3	11843000	471720	849340	4111400	18				751	586;1291;2338;3539;8520	True;True;True;True;True	601;1322;2386;3597;8675
P62631	P62631	28	28	18	Elongation factor 1-alpha 2	Eef1a2		1	28	28	18	27	25	27	27	25	27	17	16	17	69.3	69.3	42.3	50.454	463	463	1.99	9	695	0	323.31	By MS/MS	By MS/MS	By MS/MS	68	68	69.3	13096000000	1430000000	1434700000	3915200000	2017				752	198;1945;1946;1962;2353;2354;3965;3993;4554;4555;5562;5993;5994;6546;6772;6780;6782;7026;7162;7385;7594;7595;8056;8074;8396;9079;10158;10159	True;True;True;True;True;True;True;True;True;True;True;True;True;True;True;True;True;True;True;True;True;True;True;True;True;True;True;True	206;1986;1987;2003;2401;2402;4029;4057;4629;4630;5645;6080;6081;6082;6649;6650;6881;6889;6891;7135;7271;7499;7723;7724;7725;8202;8220;8549;9240;9241;10340;10341
Q545X8;P62702;V9GWY0	Q545X8;P62702;V9GWY0	13;13;7	13;13;7	13;13;7	40S ribosomal protein S4;40S ribosomal protein S4, X isoform	Rps4x;Gm15013	;;	3	13	13	13	13	13	12	13	13	12	13	13	12	44.9	44.9	44.9	29.597	263	263;263;266	2		63	0	237.12	By MS/MS	By MS/MS	By MS/MS	44.9	44.9	44.9	226440000	22092000	21737000	71315000	136				753	1791;2468;3114;3649;5657;5706;5763;8245;8462;9443;9550;9854;10065	True;True;True;True;True;True;True;True;True;True;True;True;True	1831;2516;3169;3708;5741;5790;5848;8397;8615;9616;9725;10032;10247
P62717;F6YJW4	P62717	6;2	6;2	6;2	60S ribosomal protein L18a	Rpl18a		2	6	6	6	6	6	6	6	6	6	6	6	6	34.7	34.7	34.7	20.732	176	176;174	2		29	0	98.405	By MS/MS	By MS/MS	By MS/MS	34.7	34.7	34.7	94978000	9864400	9612400	27974000	53				754	416;1454;2802;3921;6348;7964	True;True;True;True;True;True	429;1487;2856;3985;6450;8106
Q5M9M5;P62751;D3YTY6	Q5M9M5;P62751	7;7;2	7;7;2	7;7;2	60S ribosomal protein L23a	Rpl23a	;	3	7	7	7	7	7	7	7	7	7	7	7	7	41.7	41.7	41.7	17.695	156	156;156;151	2		40	0	73.096	By MS/MS	By MS/MS	By MS/MS	41.7	41.7	41.7	161680000	14926000	14655000	50866000	94				755	2678;3860;4614;4777;4855;5912;9471	True;True;True;True;True;True;True	2728;3924;4690;4853;4931;5997;9645
Q5BLK1;P62754	Q5BLK1;P62754	6;6	6;6	6;6	40S ribosomal protein S6	Rps6	;	2	6	6	6	6	6	6	6	6	6	6	6	6	26.9	26.9	26.9	28.68	249	249;249	2		45	0	161.33	By MS/MS	By MS/MS	By MS/MS	26.9	26.9	26.9	190330000	18727000	17375000	55911000	100				756	1333;2874;2931;5209;5503;5959	True;True;True;True;True;True	1364;2928;2985;5290;5586;6044;6045
P62774;A0A0J9YV46	P62774	4;1	4;1	4;1	Myotrophin	Mtpn		2	4	4	4	3	4	4	3	4	4	3	4	4	45.8	45.8	45.8	12.861	118	118;73	2		22	0	46.556	By matching	By MS/MS	By MS/MS	28	45.8	45.8	21980000	832700	1230500	9738800	15				757	3254;4656;6372;8780	True;True;True;True	3311;4732;6474;8937
P62814;Q91YH6;A0A0U1RNU9	P62814	11;4;1	11;4;1	11;4;1	V-type proton ATPase subunit B, brain isoform	Atp6v1b2		3	11	11	11	3	6	11	3	6	11	3	6	11	32.5	32.5	32.5	56.55	511	511;513;216	2		38	0	69.67	By matching	By matching	By MS/MS	7	17.8	32.5	18708000	425210	1016500	7477100	25				758	932;1283;3276;3714;4493;4772;6353;6746;8633;8809;8829	True;True;True;True;True;True;True;True;True;True;True	956;1314;3334;3778;4566;4848;6455;6854;8788;8966;8988
P62827;Q14AA6;A6H622;Q61820	P62827;Q14AA6;A6H622;Q61820	9;5;5;5	9;5;5;5	9;5;5;5	GTP-binding nuclear protein Ran;GTP-binding nuclear protein Ran, testis-specific isoform	Ran;1700009N14Rik;Rasl2-9	;;;	4	9	9	9	8	9	9	8	9	9	8	9	9	53.2	53.2	53.2	24.423	216	216;216;216;216	2		50	0	146.17	By MS/MS	By MS/MS	By MS/MS	44.4	53.2	53.2	214790000	11221000	13201000	79693000	113				759	90;1282;2670;3618;5857;6517;7872;8945;10126	True;True;True;True;True;True;True;True;True	93;1313;2719;3676;5942;6619;8012;9104;10308
P62830;A2A6F8	P62830	7;2	7;2	7;2	60S ribosomal protein L23	Rpl23		2	7	7	7	7	7	7	7	7	7	7	7	7	59.3	59.3	59.3	14.865	140	140;60	2		46	0	71.407	By MS/MS	By MS/MS	By MS/MS	59.3	59.3	59.3	144250000	15013000	13453000	47137000	77				760	1273;1274;1784;3312;4329;5534;6536	True;True;True;True;True;True;True	1304;1305;1824;3370;4399;5617;6639
P62843;D3YTQ9	P62843;D3YTQ9	5;4	5;4	5;4	40S ribosomal protein S15	Rps15	;	2	5	5	5	3	4	4	3	4	4	3	4	4	55.9	55.9	55.9	17.04	145	145;118	2		33	0	71.012	By MS/MS	By MS/MS	By MS/MS	40	55.2	55.2	88394000	6607700	5659600	28555000	62				761	1474;1765;3394;4533;8332	True;True;True;True;True	1508;1805;3452;4607;8485
P62849-2;P62849-3;P62849	P62849-2;P62849-3;P62849	5;5;5	5;5;5	5;5;5	40S ribosomal protein S24	Rps24	;;	3	5	5	5	5	5	5	5	5	5	5	5	5	36.2	36.2	36.2	15.069	130	130;131;133	2		40	0	90.924	By MS/MS	By MS/MS	By MS/MS	36.2	36.2	36.2	148940000	13152000	12330000	47977000	81				762	6147;7066;8720;8721;8732	True;True;True;True;True	6239;7175;8875;8876;8877;8889
Q58EA6;P62852	Q58EA6;P62852	5;5	5;5	5;5	40S ribosomal protein S25	Rps25	;	2	5	5	5	5	5	4	5	5	4	5	5	4	29.6	29.6	29.6	13.742	125	125;125	2		28	0	34.493	By MS/MS	By MS/MS	By MS/MS	29.6	29.6	29.6	156830000	24320000	17732000	36707000	81				763	79;724;1360;5249;5515	True;True;True;True;True	82;740;1391;5330;5598
Q497N1;P62855	Q497N1;P62855	4;4	4;4	4;4	40S ribosomal protein S26	Rps26	;	2	4	4	4	4	3	4	4	3	4	4	3	4	37.4	37.4	37.4	13.015	115	115;115	2		18	0	36.221	By MS/MS	By MS/MS	By MS/MS	37.4	31.3	37.4	102420000	10224000	9671400	33287000	48				764	1340;3082;5183;6443	True;True;True;True	1371;3137;5264;6545
Q642K5;P62862	Q642K5;P62862	2;2	2;2	2;2	40S ribosomal protein S30	Fau	;	2	2	2	2	2	1	1	2	1	1	2	1	1	8.3	8.3	8.3	14.416	133	133;59	2		7	0	15.855	By MS/MS	By MS/MS	By MS/MS	8.3	7.5	7.5	28329000	3045700	2936000	8815900	23				765	2788;2789	True;True	2842;2843
P62869;A6PWE0	P62869;A6PWE0	2;1	2;1	2;1	Transcription elongation factor B polypeptide 2	Tceb2;Gm15698	;	2	2	2	2	2	2	2	2	2	2	2	2	2	28	28	28	13.17	118	118;161	2		10	0	19.316	By matching	By matching	By MS/MS	28	28	28	5959000	307940	329080	2427300	8				766	5998;8496	True;True	6087;8651
Q3TQ70;P62874;H3BKR2;H3BLF7	Q3TQ70;P62874;H3BKR2;H3BLF7	6;6;4;3	6;6;4;3	4;4;3;2	Guanine nucleotide-binding protein G(I)/G(S)/G(T) subunit beta-1	Gnb1	;;;	4	6	6	4	2	5	6	2	5	6	1	3	4	30	30	20.3	37.377	340	340;340;274;108	2		29	0	59.346	By MS/MS	By MS/MS	By MS/MS	7.1	24.4	30	19718000	321520	1004400	6714200	27				767	133;199;5053;5428;7534;9556	True;True;True;True;True;True	139;207;5131;5510;7654;9731
P62878	P62878	2	2	2	E3 ubiquitin-protein ligase RBX1;E3 ubiquitin-protein ligase RBX1, N-terminally processed	Rbx1		1	2	2	2	1	1	1	1	1	1	1	1	1	17.6	17.6	17.6	12.274	108	108	2		6	0	15.132	By matching	By matching	By MS/MS	17.6	17.6	17.6	3116600	279890	224820	967060	3				768	13;14	True;True	13;14
Q3U9V4;P62880;D3YZX3;E9QKR0;D3Z1M1;E9PWM7;D3Z1T4;P29387;A0A0A6YVN9;V9GWY1;Q54AE3;Q61011	Q3U9V4;P62880;D3YZX3;E9QKR0;D3Z1M1;E9PWM7	5;5;4;4;3;3;2;2;1;1;1;1	3;3;2;2;2;2;1;1;1;1;0;0	3;3;2;2;2;2;1;1;1;1;0;0	Guanine nucleotide-binding protein G(I)/G(S)/G(T) subunit beta-2	Gnb2	;;;;;	12	5	3	3	3	5	5	2	3	3	2	3	3	22.6	12.9	12.9	37.331	340	340;340;296;382;227;240;188;340;73;83;340;340	2		15	0	23.495	By matching	By matching	By MS/MS	10.6	22.6	22.6	8781500	344320	505970	3122400	11				769	5361;5428;7536;8344;9556	True;False;True;True;False	5442;5510;7656;8497;9731
Q58DZ3;P62889	Q58DZ3;P62889	6;6	6;6	6;6	60S ribosomal protein L30	Rpl30	;	2	6	6	6	6	6	5	6	6	5	6	6	5	58.3	58.3	58.3	12.784	115	115;115	2		33	0	99.646	By MS/MS	By MS/MS	By MS/MS	58.3	58.3	57.4	178160000	14090000	16280000	57245000	99				770	5841;5842;7528;7742;8388;8957	True;True;True;True;True;True	5926;5927;7648;7877;8541;9116
Q505A8;P62892	Q505A8;P62892	1;1	1;1	1;1	60S ribosomal protein L39	Rpl39	;	2	1	1	1	1	1	1	1	1	1	1	1	1	19.6	19.6	19.6	6.4066	51	51;51	2		4	0.0049157	6.6165	By MS/MS	By matching	By matching	19.6	19.6	19.6	2304100	844570	266450	614530	1				771	7073	TRUE	7182
Q56A15;P62897	Q56A15;P62897	3;3	3;3	3;3	Cytochrome c, somatic	Cycs	;	2	3	3	3	3	3	3	3	3	3	3	3	3	30.5	30.5	30.5	11.605	105	105;105	2		15	0	21.474	By MS/MS	By matching	By MS/MS	30.5	30.5	30.5	15322000	847490	1889500	5313600	15				772	3127;3128;8371	True;True;True	3183;3184;8524
Q5M9K9;P62900;A0A0A6YX26;A0A0A6YXL3	Q5M9K9;P62900;A0A0A6YX26;A0A0A6YXL3	5;5;4;3	5;5;4;3	5;5;4;3	60S ribosomal protein L31	Rpl31	;;;	4	5	5	5	4	4	5	4	4	5	4	4	5	39.2	39.2	39.2	14.463	125	125;125;129;87	2		30	0	79.245	By MS/MS	By MS/MS	By MS/MS	32.8	32.8	39.2	140180000	14454000	13001000	44195000	59				773	2160;2394;5934;6516;7415	True;True;True;True;True	2202;2442;6019;6618;7529
Q5YLW3;P62908;D3YV43	Q5YLW3;P62908;D3YV43	15;15;9	15;15;9	15;15;9	40S ribosomal protein S3	Rps3	;;	3	15	15	15	14	14	15	14	14	15	14	14	15	64.6	64.6	64.6	26.674	243	243;243;191	1.97	2	77	0	258.7	By MS/MS	By MS/MS	By MS/MS	58	64.6	64.6	311010000	28989000	29192000	100570000	192				774	261;1192;2043;2520;2576;2767;2770;2872;3040;3147;4191;4658;4659;7252;8282	True;True;True;True;True;True;True;True;True;True;True;True;True;True;True	272;1219;1220;2084;2569;2625;2820;2823;2824;2926;3095;3204;4258;4734;4735;7364;8435
P62911	P62911	5	5	5	60S ribosomal protein L32	Rpl32		1	5	5	5	5	5	5	5	5	5	5	5	5	34.1	34.1	34.1	15.86	135	135	2		34	0	58.595	By MS/MS	By MS/MS	By MS/MS	34.1	34.1	34.1	100740000	10858000	10131000	32428000	64				775	2080;3287;3288;3627;8132	True;True;True;True;True	2121;2122;3345;3346;3685;8282
P62918	P62918	9	9	9	60S ribosomal protein L8	Rpl8		1	9	9	9	8	9	9	8	9	9	8	9	9	46.7	46.7	46.7	28.024	257	257	2		57	0	119.83	By MS/MS	By MS/MS	By MS/MS	36.6	46.7	46.7	246600000	21867000	21099000	82339000	110				776	709;756;870;928;1311;3389;4510;7360;8286	True;True;True;True;True;True;True;True;True	725;772;894;952;1342;3447;4584;7474;8439
Q3UBT1;P62960;A2BGG7;A0A0A0MQD2;B2RUF0;Q9Z2C8-2;Q9Z2C8	Q3UBT1;P62960;A2BGG7	9;9;6;2;2;2;2	9;9;6;2;2;2;2	6;6;6;0;0;0;0	Nuclease-sensitive element-binding protein 1	Ybx1	;;	7	9	9	6	9	8	8	9	8	8	6	5	6	44.7	44.7	33.2	35.73	322	322;322;214;282;359;282;360	2		41	0	112.58	By MS/MS	By MS/MS	By MS/MS	44.7	44.4	42.2	85398000	7535800	7977200	27655000	45				777	28;1800;1801;1838;2830;6392;6749;7340;8077	True;True;True;True;True;True;True;True;True	29;1840;1841;1878;2884;6494;6857;7454;8223
Q5SX49;Q5SX50;P62962;CON__P02584;J3QMC2	Q5SX49;Q5SX50;P62962;CON__P02584	8;8;8;4;2	8;8;8;4;2	8;8;8;4;2	Profilin;Profilin-1	Pfn1	;;;	5	8	8	8	3	6	8	3	6	8	3	6	8	93.8	93.8	93.8	11.82	112	112;140;140;140;55	2		35	0	109.02	By matching	By matching	By MS/MS	47.3	67	93.8	62101000	253660	1437400	22756000	48			+	778	404;1073;1555;1562;7957;8024;8345;8346	True;True;True;True;True;True;True;True	417;1099;1590;1597;8099;8169;8498;8499
P62983;A0A0A6YW67;E9Q9J0;Q66JP1;E9Q4P0;E9Q5F6;E9QNP0;Q5SX22;P62984;P0CG49;P0CG50;D3YYZ2;J3QK04	P62983	5;2;2;2;2;2;2;2;2;2;2;1;1	5;2;2;2;2;2;2;2;2;2;2;1;1	5;2;2;2;2;2;2;2;2;2;2;1;1	Ubiquitin-40S ribosomal protein S27a;Ubiquitin;40S ribosomal protein S27a	Rps27a		13	5	5	5	5	5	5	5	5	5	5	5	5	37.2	37.2	37.2	17.951	156	156;77;96;128;193;201;232;236;128;305;734;122;128	2		25	0	62.087	By MS/MS	By MS/MS	By MS/MS	37.2	37.2	37.2	81942000	6694800	6781400	26884000	45				779	969;1793;7235;8463;8536	True;True;True;True;True	994;1833;7347;8616;8691
P63005;P63005-2;Q5SW16	P63005;P63005-2	3;2;1	3;2;1	3;2;1	Platelet-activating factor acetylhydrolase IB subunit alpha	Pafah1b1	;	3	3	3	3	0	0	2	0	0	2	0	0	2	12	12	12	46.67	410	410;391;97	2		6	0	19.17			By MS/MS	0	0	8.8	2555500	0	0	1125100	4				780	4696;6243;8191	True;True;True	4772;6343;8341
P63017;Q504P4;D3Z5E2;P17156;D3YW43;Q3TU85;A1L347;Q61696;P16627;P17879	P63017;Q504P4	39;38;10;10;9;4;4;4;4;4	39;38;10;10;9;4;4;4;4;4	37;36;9;8;8;3;2;3;2;3	Heat shock cognate 71 kDa protein	Hspa8	;	10	39	39	37	35	34	38	35	34	38	33	32	36	66.9	66.9	65.2	70.87	646	646;627;116;633;158;641;641;641;641;642	2		258	0	323.31	By MS/MS	By MS/MS	By MS/MS	58.4	54.3	66.6	1778700000	114720000	117710000	593500000	674				781	734;1042;1043;1044;1113;1977;2448;2486;2493;3252;3369;3424;3725;4051;4052;4377;5392;6092;6239;6621;6622;6623;6624;6631;6705;7155;7248;7364;7584;7680;7708;7919;8011;8540;8734;8819;8953;9045;9539	True;True;True;True;True;True;True;True;True;True;True;True;True;True;True;True;True;True;True;True;True;True;True;True;True;True;True;True;True;True;True;True;True;True;True;True;True;True;True	750;1068;1069;1070;1139;2018;2496;2534;2541;3309;3427;3482;3789;4116;4117;4448;5473;6183;6338;6726;6727;6728;6729;6730;6737;6811;7264;7360;7478;7711;7814;7842;8061;8156;8695;8891;8978;9112;9206;9714
P63028;D3YU75	P63028;D3YU75	6;3	6;3	6;3	Translationally-controlled tumor protein	Tpt1	;	2	6	6	6	2	1	6	2	1	6	2	1	6	48.3	48.3	48.3	19.462	172	172;138	2		18	0	40.591	By matching	By matching	By MS/MS	15.7	8.1	48.3	23928000	363230	402080	9949500	22				782	1408;1804;1975;3574;4297;9271	True;True;True;True;True;True	1439;1844;2016;3632;4366;9440
Q5NTY0;P63037;B1AXY1;B1AXY0;B1AXX9	Q5NTY0;P63037;B1AXY1	13;13;8;6;5	13;13;8;6;5	13;13;8;6;5	DnaJ homolog subfamily A member 1	Dnaja1	;;	5	13	13	13	9	9	13	9	9	13	9	9	13	49.6	49.6	49.6	44.868	397	397;397;278;208;128	2		63	0	125.41	By MS/MS	By MS/MS	By MS/MS	30	30	49.6	54227000	3690100	2911500	18979000	70				783	1087;1285;1921;3731;4006;4371;6733;6734;6983;6984;7258;8468;9447	True;True;True;True;True;True;True;True;True;True;True;True;True	1113;1316;1962;3795;4071;4442;6841;6842;7092;7093;7370;8621;9620
P63038;P63038-2;D3Z2F2;D3Z7J9	P63038	28;13;7;4	28;13;7;4	28;13;7;4	60 kDa heat shock protein, mitochondrial	Hspd1		4	28	28	28	27	24	27	27	24	27	27	24	27	68.2	68.2	68.2	60.955	573	573;258;202;142	2		161	0	323.31	By MS/MS	By MS/MS	By MS/MS	68.1	60	68.1	446300000	14398000	25443000	157360000	320				784	113;567;982;983;1017;1153;1468;2846;3418;3419;3469;4161;4257;4258;4349;4660;5678;5876;6267;7118;7285;8185;8523;8778;9147;9153;9159;9608	True;True;True;True;True;True;True;True;True;True;True;True;True;True;True;True;True;True;True;True;True;True;True;True;True;True;True;True	119;581;582;1008;1009;1043;1179;1502;2900;3476;3477;3527;4228;4326;4327;4420;4736;5762;5961;6368;7227;7398;8335;8678;8935;9313;9319;9325;9783
P63040;D3YZ72	P63040;D3YZ72	2;1	2;1	2;1	Complexin-1	Cplx1	;	2	2	2	2	2	2	2	2	2	2	2	2	2	25.4	25.4	25.4	15.122	134	134;77	2		10	0	22.692	By matching	By matching	By MS/MS	25.4	25.4	25.4	5880100	369020	526060	1880900	11				785	1712;6105	True;True	1752;6196
Q3TK95;P63073;A0A0G2JGT5;A0A0G2JH04;A0A0G2JFB4;A0A0G2JG98	Q3TK95;P63073;A0A0G2JGT5;A0A0G2JH04;A0A0G2JFB4	5;5;4;4;3;1	5;5;4;4;3;1	5;5;4;4;3;1	Eukaryotic translation initiation factor 4E	Eif4e	;;;;	6	5	5	5	4	4	5	4	4	5	4	4	5	35.9	35.9	35.9	25.053	217	217;217;183;185;132;79	2		23	0	39.464	By MS/MS	By MS/MS	By MS/MS	22.1	22.1	35.9	29120000	1981400	2211200	9906900	27				786	2470;3761;3762;4428;8303	True;True;True;True;True	2518;3825;3826;4500;8456
P63085;A0A0U1RPX4;D3Z3G6;Q63844;A0A0U1RPZ0;D3Z6D8;F6VEI7	P63085	10;4;4;4;3;3;1	10;4;4;4;3;3;1	10;4;4;4;3;3;1	Mitogen-activated protein kinase 1	Mapk1		7	10	10	10	5	5	10	5	5	10	5	5	10	42.7	42.7	42.7	41.275	358	358;335;380;380;214;265;134	2		38	0	62.126	By matching	By matching	By MS/MS	15.6	15.6	42.7	19879000	804810	874380	7669100	21				787	2;665;1412;1657;2464;3300;3730;4339;7662;8644	True;True;True;True;True;True;True;True;True;True	2;681;1443;1694;2512;3358;3794;4410;7796;8799
P63101;D3YXN6;D3YXF4	P63101	17;4;3	17;4;3	13;3;3	14-3-3 protein zeta/delta	Ywhaz		3	17	17	13	11	13	17	11	13	17	8	10	13	64.1	64.1	49	27.771	245	245;88;45	1.98	2	89	0	323.31	By MS/MS	By MS/MS	By MS/MS	53.1	53.1	64.1	226550000	3847500	8379600	82559000	137				788	1295;1564;2617;3129;3130;3907;4563;4593;4743;5111;6499;8113;8170;8171;9877;10001;10002	True;True;True;True;True;True;True;True;True;True;True;True;True;True;True;True;True	1326;1599;2666;3185;3186;3971;4638;4669;4819;5192;6601;8263;8320;8321;10058;10183;10184
P63166;A0A087WRQ4	P63166;A0A087WRQ4	2;1	2;1	2;1	Small ubiquitin-related modifier 1	Sumo1	;	2	2	2	2	1	0	2	1	0	2	1	0	2	26.7	26.7	26.7	11.557	101	101;75	2		7	0	15.437	By matching		By MS/MS	14.9	0	26.7	2942700	43803	0	1091400	5				789	7495;9231	True;True	7615;9398
P63168;Q9D0M5;Q80ZS7	P63168;Q9D0M5;Q80ZS7	4;3;2	4;3;2	4;3;2	Dynein light chain 1, cytoplasmic;Dynein light chain 2, cytoplasmic	Dynll1;Dynll2;BC048507	;;	3	4	4	4	3	3	4	3	3	4	3	3	4	50.6	50.6	50.6	10.366	89	89;89;89	2		26	0	62.725	By MS/MS	By MS/MS	By MS/MS	38.2	49.4	50.6	37822000	1817100	2234600	14969000	31				790	4710;6257;6349;10059	True;True;True;True	4786;6358;6451;10241
P63242;A0A0A0MQM0;J3QPS8;Q8BGY2	P63242;A0A0A0MQM0;J3QPS8	13;12;7;4	13;12;7;4	13;12;7;4	Eukaryotic translation initiation factor 5A-1;Eukaryotic translation initiation factor 5A	Eif5a	;;	4	13	13	13	9	9	12	9	9	12	9	9	12	78.6	78.6	78.6	16.832	154	154;149;76;153	2		70	0	234.67	By MS/MS	By MS/MS	By MS/MS	77.9	78.6	78.6	210280000	6614800	7907700	72025000	108				791	157;158;1815;1816;4708;6302;6303;6304;7319;9197;9198;9872;9896	True;True;True;True;True;True;True;True;True;True;True;True;True	163;164;1855;1856;4784;6403;6404;6405;7432;9364;9365;10051;10052;10077
Q4KL81;P63260;B1ATY1;G3UYG0	Q4KL81;P63260	23;23;10;9	23;23;10;9	2;2;2;2	Actin, cytoplasmic 2;Actin, cytoplasmic 2, N-terminally processed	Actg1	;	4	23	23	2	21	21	23	21	21	23	2	2	2	81.9	81.9	4.8	41.792	375	375;375;153;132	1.99	2	182	0	323.31	By MS/MS	By MS/MS	By MS/MS	68	68	81.9	2449800000	100390000	136730000	870100000	562				792	356;881;1052;1450;1461;1570;1571;1849;2023;2702;3473;3658;4471;4523;4833;6006;6223;6892;6893;8135;8722;8904;10113	True;True;True;True;True;True;True;True;True;True;True;True;True;True;True;True;True;True;True;True;True;True;True	368;905;1078;1483;1494;1495;1605;1606;1889;1890;2064;2753;3531;3717;4544;4597;4909;6095;6322;7001;7002;8285;8878;8879;9063;10295
Q5M9L7;P63276	Q5M9L7;P63276	8;8	8;8	8;8	40S ribosomal protein S17	Rps17	;	2	8	8	8	8	7	8	8	7	8	8	7	8	53.3	53.3	53.3	15.524	135	135;135	2		53	0	98.109	By MS/MS	By MS/MS	By MS/MS	53.3	53.3	53.3	136580000	14154000	10137000	43524000	86				793	1509;1510;3757;5297;7232;7371;7372;8943	True;True;True;True;True;True;True;True	1544;1545;3821;5378;7344;7485;7486;9102
P63280;G3UZL6;Q8CFZ0;G3UYP0	P63280;G3UZL6	3;2;1;1	3;2;1;1	3;2;1;1	SUMO-conjugating enzyme UBC9	Ube2i	;	4	3	3	3	3	3	3	3	3	3	3	3	3	48.7	48.7	48.7	18.007	158	158;101;101;103	2		19	0	22.46	By matching	By MS/MS	By MS/MS	48.7	48.7	48.7	23593000	752830	1248900	10173000	14				794	1290;2498;6967	True;True;True	1321;2547;7076
Q5M9K7;P63325;Q3UW83	Q5M9K7;P63325;Q3UW83	6;6;4	6;6;4	6;6;4	40S ribosomal protein S10	Rps10	;;	3	6	6	6	6	6	6	6	6	6	6	6	6	33.3	33.3	33.3	18.916	165	165;165;154	2		30	0	110.77	By MS/MS	By MS/MS	By MS/MS	33.3	33.3	33.3	111520000	10875000	9638200	41256000	97				795	219;1674;1675;3536;3763;4503	True;True;True;True;True;True	227;1711;1712;3594;3827;4577
P63328-2;P63328;E9Q6P2;G3X8U7;E0CZ78;P48453-2;P48453	P63328-2;P63328;E9Q6P2;G3X8U7;E0CZ78;P48453-2;P48453	2;2;1;1;1;1;1	2;2;1;1;1;1;1	2;2;1;1;1;1;1	Serine/threonine-protein phosphatase 2B catalytic subunit alpha isoform;Serine/threonine-protein phosphatase;Serine/threonine-protein phosphatase 2B catalytic subunit beta isoform	Ppp3ca;Ppp3cb	;;;;;;	7	2	2	2	1	2	2	1	2	2	1	2	2	3.9	3.9	3.9	57.614	511	511;521;497;515;524;524;525	2		9	0.001642	11.393	By matching	By MS/MS	By matching	1.6	3.9	3.9	3151100	282590	461090	1110000	2				796	4941;5013	True;True	5019;5091
P63330;P62715;Q3UNF2;P97470	P63330;P62715	7;6;1;1	7;6;1;1	7;6;1;1	Serine/threonine-protein phosphatase 2A catalytic subunit alpha isoform;Serine/threonine-protein phosphatase 2A catalytic subunit beta isoform	Ppp2ca;Ppp2cb	;	4	7	7	7	5	6	7	5	6	7	5	6	7	37.2	37.2	37.2	35.608	309	309;309;307;307	2		24	0	45.194	By MS/MS	By matching	By MS/MS	26.9	30.4	37.2	13787000	995810	1348100	7382000	10				797	1005;1059;2062;2837;6990;7882;10098	True;True;True;True;True;True;True	1031;1085;2103;2891;7099;8022;10280
P67778;Q5SQG5	P67778;Q5SQG5	13;9	13;9	13;9	Prohibitin	Phb	;	2	13	13	13	12	13	12	12	13	12	12	13	12	68	68	68	29.82	272	272;207	2		65	0	100.68	By MS/MS	By MS/MS	By MS/MS	59.2	68	59.2	74087000	4589700	4921600	24648000	67				798	35;36;109;1906;2446;2533;3428;4116;4495;4905;6442;6713;9369	True;True;True;True;True;True;True;True;True;True;True;True;True	36;37;115;1947;2494;2582;3486;4183;4568;4983;6544;6819;9538
Q4VAG4;P67984	Q4VAG4;P67984	3;3	3;3	3;3	60S ribosomal protein L22	Rpl22	;	2	3	3	3	3	3	3	3	3	3	3	3	3	39.1	39.1	39.1	14.759	128	128;128	2		27	0	73.884	By MS/MS	By MS/MS	By MS/MS	39.1	39.1	39.1	211710000	17922000	17211000	69686000	68				799	380;2755;4399	True;True;True	393;2807;2808;4471
Q497E4;P68033;Q3UJ36;P63268;P68134;P62737;D3Z2K3;D3YZY0	Q497E4;P68033;Q3UJ36;P63268;P68134;P62737;D3Z2K3;D3YZY0	11;11;10;10;10;10;7;7	1;1;1;1;1;1;1;1	1;1;1;1;1;1;1;1	Actin, alpha cardiac muscle 1;Actin, gamma-enteric smooth muscle;Actin, alpha skeletal muscle;Actin, aortic smooth muscle	Actc1;Actg2;Acta1;Acta2	;;;;;;;	8	11	1	1	10	10	11	1	1	1	1	1	1	34.2	4.2	4.2	42.019	377	377;377;376;376;377;377;195;221	2		10	0	12.676	By MS/MS	By MS/MS	By MS/MS	28.1	28.1	34.2	145110000	5840600	8286600	52866000	28				800	356;881;1450;1570;1571;2023;3658;4471;8135;10068;10113	False;False;False;False;False;False;False;False;False;True;False	368;905;1483;1605;1606;2064;3717;4544;8285;10250;10295
Q561N4;P68037;D3YZS3	Q561N4;P68037	7;7;3	7;7;3	7;7;3	Ubiquitin-conjugating enzyme E2 L3	Ube2l3	;	3	7	7	7	7	7	7	7	7	7	7	7	7	59.1	59.1	59.1	17.861	154	154;154;119	2		34	0	78.97	By MS/MS	By MS/MS	By MS/MS	59.1	59.1	59.1	68101000	4578000	5230300	28786000	67				801	184;3299;3888;6438;8255;8256;8257	True;True;True;True;True;True;True	190;3357;3952;6540;8407;8408;8409
P68040	P68040	18	18	18	Guanine nucleotide-binding protein subunit beta-2-like 1;Guanine nucleotide-binding protein subunit beta-2-like 1, N-terminally processed	Gnb2l1		1	18	18	18	16	16	17	16	16	17	16	16	17	83.6	83.6	83.6	35.076	317	317	2		86	0	251.34	By MS/MS	By MS/MS	By MS/MS	73.8	73.8	76	230430000	9752700	14796000	87253000	151				802	273;1207;1258;1629;2739;3073;3078;3625;4078;4467;5905;5907;8301;8578;9746;9748;10124;10150	True;True;True;True;True;True;True;True;True;True;True;True;True;True;True;True;True;True	284;1238;1289;1664;2791;3128;3133;3683;4145;4540;5990;5992;8454;8733;9923;9925;10306;10332
P68369;Q5FW91;P05214	P68369;Q5FW91;P05214	25;17;17	25;17;17	1;1;1	Tubulin alpha-1A chain;Tubulin alpha-3 chain	Tuba1a;Tuba3a	;;	3	25	25	1	22	24	25	22	24	25	1	1	1	77.8	77.8	3.1	50.135	451	451;450;450	1.99	2	194	0	323.31	By MS/MS	By MS/MS	By MS/MS	76.1	76.3	77.8	1443700000	56564000	82994000	505440000	475				803	336;337;865;882;948;1633;1790;1822;1823;2004;2458;3085;3999;4732;5217;6185;6467;7017;7018;7324;7363;8432;8459;9155;10045	True;True;True;True;True;True;True;True;True;True;True;True;True;True;True;True;True;True;True;True;True;True;True;True;True	347;348;349;888;889;906;972;973;1670;1830;1862;1863;2045;2506;3140;4064;4808;5298;6280;6569;7126;7127;7437;7477;8585;8612;9321;10227
P68372;Q9D6F9	P68372;Q9D6F9	24;17	24;17	4;3	Tubulin beta-4B chain;Tubulin beta-4A chain	Tubb4b;Tubb4a	;	2	24	24	4	23	24	24	23	24	24	4	4	4	74.4	74.4	13	49.83	445	445;444	2		166	0	323.31	By MS/MS	By MS/MS	By MS/MS	74.4	74.4	74.4	942190000	50083000	59646000	329570000	497				804	595;1715;2027;2318;2675;2676;2800;3083;3084;4193;4225;4296;4316;4532;5166;5796;6186;6188;6189;6549;6643;7622;8205;9561	True;True;True;True;True;True;True;True;True;True;True;True;True;True;True;True;True;True;True;True;True;True;True;True	610;1755;2068;2366;2725;2726;2854;3138;3139;4260;4261;4294;4365;4386;4606;5247;5881;6281;6283;6284;6653;6749;7755;8355;9736
Q52L87;P68373;Q9JJZ2;A0A087WRB4;A0A087WQS4;A0A087WSB0;A0A087WSL5;Q3UX10	Q52L87;P68373	24;24;11;2;2;1;1;1	1;1;0;0;0;0;0;0	1;1;0;0;0;0;0;0	Tubulin alpha-1C chain	Tuba1c	;	8	24	1	1	21	23	24	1	1	1	1	1	1	73.5	5.3	5.3	49.909	449	449;449;449;100;125;81;89;446	2		5	0.003879	8.5484	By matching	By matching	By MS/MS	71.7	71.9	73.5	2311600	119160	68311	821850	3				805	336;337;865;882;949;1633;1790;1822;2004;2458;3085;3999;4732;5245;6185;6467;7017;7018;7324;7363;8432;8459;9155;10045	False;False;False;False;True;False;False;False;False;False;False;False;False;False;False;False;False;False;False;False;False;False;False;False	347;348;349;888;889;906;974;1670;1830;1862;2045;2506;3140;4064;4808;5326;6280;6569;7126;7127;7437;7477;8585;8612;9321;10227
P68433	P68433	5	1	1	Histone H3.1	Hist1h3a		1	5	1	1	4	4	4	1	1	1	1	1	1	45.6	23.5	23.5	15.404	136	136	2		10	0	12.091	By matching	By matching	By MS/MS	40.4	40.4	40.4	77844000	755720	373840	52481000	15				806	1980;2694;7384;8016;10092	False;True;False;False;False	2021;2744;7498;8161;10274
P68510	P68510	10	7	7	14-3-3 protein eta	Ywhah		1	10	7	7	7	8	10	4	5	7	4	5	7	43.5	39.4	39.4	28.211	246	246	2		29	0	50.825	By matching	By matching	By MS/MS	25.6	35.8	43.5	22962000	561700	737210	8141400	26				807	913;914;1564;1968;2078;2900;6499;6648;6810;10004	True;True;False;False;True;True;False;True;True;True	937;938;1599;2009;2119;2954;6601;6754;6919;10186
P70122;F6TN03	P70122;F6TN03	3;2	3;2	3;2	Ribosome maturation protein SBDS	Sbds	;	2	3	3	3	2	3	3	2	3	3	2	3	3	23.2	23.2	23.2	28.78	250	250;173	2		15	0	18.826	By matching	By matching	By MS/MS	14	23.2	23.2	12828000	552860	1027000	5653000	8				808	1378;4540;9682	True;True;True	1409;4614;9858
P70168	P70168	26	26	26	Importin subunit beta-1	Kpnb1		1	26	26	26	18	19	26	18	19	26	18	19	26	49.3	49.3	49.3	97.183	876	876	2		130	0	219.49	By MS/MS	By MS/MS	By MS/MS	29	29.5	49.3	107780000	4268600	6229800	38205000	126				809	56;114;585;2238;2843;2899;3526;3802;4263;4723;5328;6022;6044;6634;6738;6785;7470;7850;7951;8084;8731;8852;8853;9276;9517;10017	True;True;True;True;True;True;True;True;True;True;True;True;True;True;True;True;True;True;True;True;True;True;True;True;True;True	59;120;600;2281;2897;2953;3584;3866;4332;4799;5409;6112;6134;6740;6846;6894;7585;7990;8093;8230;8888;9011;9012;9445;9691;10199
Q5EBQ2;P70296;D3Z1V4;D6RHS6	Q5EBQ2;P70296;D3Z1V4;D6RHS6	9;9;8;5	9;9;8;5	9;9;8;5	Phosphatidylethanolamine-binding protein 1;Hippocampal cholinergic neurostimulating peptide	Pebp1	;;;	4	9	9	9	0	4	9	0	4	9	0	4	9	82.9	82.9	82.9	20.83	187	187;187;209;136	2		26	0	115.75		By matching	By MS/MS	0	38	82.9	79967000	0	936110	31279000	42				810	27;3234;4709;5917;5932;5933;9017;9402;10147	True;True;True;True;True;True;True;True;True	28;3291;4785;6002;6017;6018;9178;9573;10329
P70333	P70333	9	3	3	Heterogeneous nuclear ribonucleoprotein H2	Hnrnph2		1	9	3	3	9	9	9	3	3	3	3	3	3	27.6	9.1	9.1	49.279	449	449	2		15	0	17.434	By matching	By matching	By MS/MS	27.6	27.6	27.6	7132600	423340	515390	2668100	5				811	817;1432;1953;3187;3192;3689;7864;8021;9193	True;False;False;False;True;False;True;False;False	839;1463;1994;3244;3249;3753;8004;8166;9360
P70349;B0R1E3	P70349;B0R1E3	3;2	3;2	3;2	Histidine triad nucleotide-binding protein 1	Hint1	;	2	3	3	3	1	2	3	1	2	3	1	2	3	35.7	35.7	35.7	13.777	126	126;119	2		15	0	35.712	By matching	By MS/MS	By MS/MS	11.1	30.2	35.7	31605000	167960	450910	11335000	19				812	722;3580;4029	True;True;True	738;3638;4094
P70372	P70372	13	13	13	ELAV-like protein 1	Elavl1		1	13	13	13	12	11	12	12	11	12	12	11	12	57.4	57.4	57.4	36.169	326	326	2		62	0	108.01	By MS/MS	By MS/MS	By MS/MS	50	51.8	54	75835000	5818700	5401000	25936000	69				813	468;1124;1613;2524;2985;4162;6538;7354;7747;7853;8585;8881;9407	True;True;True;True;True;True;True;True;True;True;True;True;True	482;1150;1648;2573;3039;4229;6641;7468;7882;7993;8740;9040;9578
Q3TGZ3;P70404	Q3TGZ3;P70404	6;6	6;6	6;6	Isocitrate dehydrogenase [NAD] subunit, mitochondrial;Isocitrate dehydrogenase [NAD] subunit gamma 1, mitochondrial	Idh3g	;	2	6	6	6	5	5	6	5	5	6	5	5	6	24.7	24.7	24.7	42.785	393	393;393	2		28	0	41.043	By matching	By matching	By MS/MS	24.7	24.2	24.7	22053000	1460700	1538800	8354000	19				814	891;1300;2188;3582;6403;8687	True;True;True;True;True;True	915;1331;2231;3640;6505;8842
P70460	P70460	2	2	2	Vasodilator-stimulated phosphoprotein	Vasp		1	2	2	2	2	2	1	2	2	1	2	2	1	9.1	9.1	9.1	39.666	375	375	2		9	0	13.389	By matching	By matching	By MS/MS	9.1	9.1	6.7	3647000	213320	402450	1103900	3				815	5538;7997	True;True	5621;8142
Q60817;P70670	Q60817;P70670	6;6	6;6	6;6	Nascent polypeptide-associated complex subunit alpha;Nascent polypeptide-associated complex subunit alpha, muscle-specific form	Naca	;	2	6	6	6	6	6	5	6	6	5	6	6	5	48.8	48.8	48.8	23.384	215	215;2187	1.76	8	25	0	86.452	By matching	By MS/MS	By MS/MS	48.8	48.8	32.6	32351000	842240	1483800	10540000	28				816	1303;3859;6427;6575;7878;9513	True;True;True;True;True;True	1334;3923;6529;6680;8018;9687
P70677	P70677	5	5	5	Caspase-3;Caspase-3 subunit p17;Caspase-3 subunit p12	Casp3		1	5	5	5	3	3	5	3	3	5	3	3	5	30.3	30.3	30.3	31.474	277	277	2		20	0	35.962	By matching	By matching	By MS/MS	14.8	14.8	30.3	13828000	303800	639740	5229200	16				817	6308;7630;7960;8069;8919	True;True;True;True;True	6409;7763;8102;8215;9078
P70699;F6VEG4;A2AFL5	P70699;F6VEG4;A2AFL5	2;1;1	2;1;1	2;1;1	Lysosomal alpha-glucosidase	Gaa	;;	3	2	2	2	0	0	2	0	0	2	0	0	2	3.8	3.8	3.8	106.25	953	953;106;272	2		6	0	12.499			By MS/MS	0	0	3.8	2512400	0	0	955200	3				818	3303;8395	True;True	3361;8548
Q3TIJ7;P80313;A0A0N4SV00;A0A0N4SUI8;A0A0N4SV22	Q3TIJ7;P80313;A0A0N4SV00	21;21;19;2;1	21;21;19;2;1	21;21;19;2;1	T-complex protein 1 subunit eta	Cct7	;;	5	21	21	21	17	18	20	17	18	20	17	18	20	51.7	51.7	51.7	59.652	544	544;544;502;79;83	2		102	0	263.54	By MS/MS	By MS/MS	By MS/MS	44.9	43.4	51.5	158340000	5622200	9383300	53883000	136				819	523;829;1956;3015;3764;4202;4203;4701;5556;5557;6244;6315;7008;7100;7177;7907;8223;8340;9201;9514;10050	True;True;True;True;True;True;True;True;True;True;True;True;True;True;True;True;True;True;True;True;True	537;851;1997;3069;3828;4270;4271;4777;5639;5640;6344;6417;7117;7209;7286;8049;8373;8493;9368;9688;10232
Q542X7;P80314	Q542X7;P80314	28;28	28;28	28;28	T-complex protein 1 subunit beta	Cct2	;	2	28	28	28	26	27	26	26	27	26	26	27	26	70.8	70.8	70.8	57.477	535	535;535	2		164	0	323.31	By MS/MS	By MS/MS	By MS/MS	67.3	70.7	65.8	295500000	14804000	20602000	98239000	252				820	60;774;1098;1751;1777;2801;2855;3326;3327;3546;4004;4122;4123;4773;4805;5098;5204;5219;5722;6123;6419;7027;7181;7351;7759;8831;9406;9506	True;True;True;True;True;True;True;True;True;True;True;True;True;True;True;True;True;True;True;True;True;True;True;True;True;True;True;True	63;792;1124;1791;1817;2855;2909;3384;3385;3604;4069;4189;4190;4849;4881;5179;5285;5300;5807;6215;6521;7136;7291;7465;7894;8990;9577;9680
Q564F4;P80315;G5E839;G3UYW5	Q564F4;P80315;G5E839	20;20;19;1	20;20;19;1	20;20;19;1	T-complex protein 1 subunit delta	Cct4	;;	4	20	20	20	19	19	20	19	19	20	19	19	20	59.6	59.6	59.6	58.066	539	539;539;509;120	2		111	0	323.31	By MS/MS	By MS/MS	By MS/MS	54	54	59.6	209350000	10907000	15123000	72349000	202				821	294;544;692;951;1121;2290;2912;3038;3102;3160;3161;3816;3975;5101;5837;8251;8436;8539;9214;9720	True;True;True;True;True;True;True;True;True;True;True;True;True;True;True;True;True;True;True;True	305;558;708;976;1147;2337;2966;3093;3157;3217;3218;3880;4039;5182;5922;8403;8589;8694;9381;9897
P80316;E0CZA1	P80316	22;7	22;7	22;7	T-complex protein 1 subunit epsilon	Cct5		2	22	22	22	18	18	21	18	18	21	18	18	21	68	68	68	59.623	541	541;199	2		118	0	270.17	By MS/MS	By MS/MS	By MS/MS	53.6	53.6	66.2	199740000	7294000	11128000	68814000	159				822	293;798;918;1609;2253;2280;2716;3339;3409;3742;3759;4681;4896;5087;6079;6146;7060;7908;8688;9405;9737;9838	True;True;True;True;True;True;True;True;True;True;True;True;True;True;True;True;True;True;True;True;True;True	304;820;942;1644;2296;2327;2768;3397;3467;3806;3823;4757;4974;5165;6170;6238;7169;8050;8843;9576;9914;10016
P80317	P80317	21	21	17	T-complex protein 1 subunit zeta	Cct6a		1	21	21	17	20	20	19	20	20	19	16	16	16	60.3	60.3	53.1	58.004	531	531	2		121	0	268.45	By MS/MS	By MS/MS	By MS/MS	58.4	58.4	57.1	216000000	10083000	13758000	76904000	173				823	688;707;1201;1256;2156;3011;3090;3194;4069;4518;5766;6135;6269;6806;7030;7375;7559;8306;8917;9185;9278	True;True;True;True;True;True;True;True;True;True;True;True;True;True;True;True;True;True;True;True;True	704;723;1232;1287;2198;3065;3145;3251;4135;4592;5851;6227;6370;6915;7139;7489;7685;8459;9076;9352;9447
Q3U4U6;P80318;Q3U0I3;E9Q133;F6Q609;F6ZVG8	Q3U4U6;P80318;Q3U0I3;E9Q133;F6Q609	30;30;29;28;16;1	30;30;29;28;16;1	30;30;29;28;16;1	T-complex protein 1 subunit gamma	Cct3	;;;;	6	30	30	30	26	27	27	26	27	27	26	27	27	66.4	66.4	66.4	60.629	545	545;545;521;507;307;85	2		147	0	280.76	By MS/MS	By MS/MS	By MS/MS	63.3	61.8	61.5	246740000	11571000	15380000	86263000	189				824	145;637;857;2010;2018;2087;2162;2939;3118;3695;3952;4158;4237;4353;4435;4436;4456;4583;4584;5945;5946;6114;6141;6510;6708;7836;8206;8507;8804;9830	True;True;True;True;True;True;True;True;True;True;True;True;True;True;True;True;True;True;True;True;True;True;True;True;True;True;True;True;True;True	151;653;880;2051;2059;2129;2204;2993;3173;3759;4016;4225;4306;4424;4507;4508;4529;4659;4660;6030;6031;6205;6233;6612;6814;7975;8356;8662;8961;10008
P83870	P83870	4	4	4	PHD finger-like domain-containing protein 5A	Phf5a		1	4	4	4	4	4	4	4	4	4	4	4	4	46.4	46.4	46.4	12.405	110	110	2		20	0	42.045	By MS/MS	By MS/MS	By MS/MS	46.4	46.4	46.4	26739000	2201900	2523700	8610600	25				825	1085;1086;3797;8246	True;True;True;True	1111;1112;3861;8398
Q5M9P1;P83882	Q5M9P1;P83882	2;2	2;2	2;2	60S ribosomal protein L36a	Rpl36a	;	2	2	2	2	2	2	2	2	2	2	2	2	2	16	16	16	12.441	106	106;106	2		10	0	27.31	By MS/MS	By MS/MS	By MS/MS	16	16	16	29981000	3271000	3017400	9370500	32				826	3521;4922	True;True	3579;5000
Q6F4J1;P83887;Q6F4J0;Q8VCK3	Q6F4J1;P83887;Q6F4J0;Q8VCK3	4;4;3;3	4;4;3;3	4;4;3;3	Tubulin gamma chain;Tubulin gamma-1 chain;Tubulin gamma-2 chain	Tubg1;Tubg2	;;;	4	4	4	4	2	4	4	2	4	4	2	4	4	14.6	14.6	14.6	51.1	451	451;451;451;451	2		17	0	25.651	By MS/MS	By MS/MS	By MS/MS	5.3	14.6	14.6	8080900	386650	905840	3024000	9				827	899;1616;7153;9576	True;True;True;True	923;1651;7262;9751
P84078;Q3U344;P61205;Q8BSL7;D3YV25;E9Q2C2;A2A6T9	P84078;Q3U344;P61205;Q8BSL7	10;9;9;7;1;1;1	10;9;9;7;1;1;1	5;4;4;3;0;0;1	ADP-ribosylation factor 1;ADP-ribosylation factor 3;ADP-ribosylation factor 2	Arf1;Arf3;Arf2	;;;	7	10	10	5	7	8	9	7	8	9	3	3	4	69.6	69.6	40.9	20.697	181	181;181;181;181;49;64;101	2		45	0	124.15	By MS/MS	By MS/MS	By MS/MS	47	47	61.9	77815000	2327400	3813500	27917000	64				828	1139;3726;3727;4141;5077;6095;6096;6440;6737;6864	True;True;True;True;True;True;True;True;True;True	1165;3790;3791;4208;5155;6186;6187;6542;6845;6973
P84084	P84084	8	2	2	ADP-ribosylation factor 5	Arf5		1	8	2	2	7	8	8	2	2	2	2	2	2	55	18.3	18.3	20.529	180	180	2		9	0	14.964	By matching	By matching	By MS/MS	55	55	55	4916100	330400	442360	1901600	7				829	1139;3726;3727;4141;5077;6125;6404;6865	False;False;False;False;False;True;False;True	1165;3790;3791;4208;5155;6217;6506;6974
Q4FZH7;P84089;G3UW85	Q4FZH7;P84089;G3UW85	4;4;3	4;4;3	4;4;3	Enhancer of rudimentary homolog	Erh	;;	3	4	4	4	3	3	3	3	3	3	3	3	3	41.3	41.3	41.3	12.259	104	104;104;123	2		16	0	94.23	By MS/MS	By MS/MS	By MS/MS	37.5	37.5	37.5	30264000	1704500	2058000	10722000	30				830	207;208;7658;8835	True;True;True;True	215;216;7792;8994
Q3TWV4;Q5FWI9;P84091	Q3TWV4;Q5FWI9;P84091	3;3;3	3;3;3	3;3;3	AP-2 complex subunit mu	Ap2m1	;;	3	3	3	3	3	3	3	3	3	3	3	3	3	9.2	9.2	9.2	49.389	433	433;435;435	2		15	0	24.294	By matching	By matching	By MS/MS	9.2	9.2	9.2	7735000	656490	746810	2647000	11				831	749;4244;7116	True;True;True	765;4313;7225
P84104-2;P84104;A2A4X6	P84104-2;P84104;A2A4X6	6;6;4	6;6;4	5;5;3	Serine/arginine-rich splicing factor 3	Srsf3;Gm12355	;;	3	6	6	5	6	6	6	6	6	6	5	5	5	48.4	48.4	48.4	14.203	124	124;164;163	2		34	0	46.873	By MS/MS	By MS/MS	By MS/MS	48.4	48.4	48.4	253010000	27164000	23938000	83337000	84				832	308;1546;6592;6593;9551;9775	True;True;True;True;True;True	319;1581;6697;6698;9726;9952
P97310	P97310	6	6	6	DNA replication licensing factor MCM2	Mcm2		1	6	6	6	2	1	4	2	1	4	2	1	4	9.1	9.1	9.1	102.08	904	904	1.76	4	13	0	38.225	By matching	By matching	By MS/MS	4.8	1.3	7.7	7029900	196240	186270	2904700	8				833	1082;1683;2373;4313;7287;8928	True;True;True;True;True;True	1108;1721;2421;4383;7400;9087
Q542I2;P97311;Q3ULG5	Q542I2;P97311;Q3ULG5	11;11;10	11;11;10	11;11;10	DNA helicase;DNA replication licensing factor MCM6	Mcm6	;;	3	11	11	11	2	7	10	2	7	10	2	7	10	22	22	22	92.866	821	821;821;794	2		39	0	90.935	By matching	By matching	By MS/MS	3.5	14	18.8	18960000	156640	844480	6985900	25				834	1241;2661;2893;5026;5762;5982;6668;7745;8685;9572;10033	True;True;True;True;True;True;True;True;True;True;True	1272;2710;2947;5104;5847;6069;6774;7880;8840;9747;10215
Q4FJX4;P97315	Q4FJX4;P97315	5;5	5;5	5;5	Cysteine and glycine-rich protein 1	Csrp1	;	2	5	5	5	5	4	5	5	4	5	5	4	5	43	43	43	20.583	193	193;193	2		24	0	44.562	By matching	By MS/MS	By MS/MS	43	34.2	43	30386000	1398300	2618200	12252000	26				835	3164;3466;3500;6473;8830	True;True;True;True;True	3221;3524;3558;6575;8989
Q564F3;P97351	Q564F3;P97351	17;17	17;17	17;17	40S ribosomal protein S3a	Rps3a1;Rps3a	;	2	17	17	17	17	17	17	17	17	17	17	17	17	64	64	64	29.885	264	264;264	2		99	0	172.64	By MS/MS	By MS/MS	By MS/MS	64	64	64	346450000	37649000	32332000	107130000	192				836	144;172;661;2352;4702;4706;4998;5236;5247;5450;6140;6293;8704;8710;9072;9100;9101	True;True;True;True;True;True;True;True;True;True;True;True;True;True;True;True;True	150;178;677;2400;4778;4782;5076;5317;5328;5532;6232;6394;8859;8865;9233;9263;9264
Q78P92;P97376	Q78P92;P97376	2;2	2;2	2;2	Protein FRG1	Frg1	;	2	2	2	2	1	1	1	1	1	1	1	1	1	9.7	9.7	9.7	29.127	258	258;258	2		6	0	13.336	By MS/MS	By matching	By MS/MS	5	5	5	3002700	237610	209180	808990	6				837	5950;10018	True;True	6035;10200
P97377-2;P97377	P97377-2;P97377	2;2	1;1	1;1	Cyclin-dependent kinase 2	Cdk2	;	2	2	1	1	1	2	1	0	1	1	0	1	1	7	3.4	3.4	33.887	298	298;346	2		4	1	-2	By matching	By matching	By matching	3.7	7	3.4	712530	0	88686	304040	2	+			838	3957;9712	False;True	4021;9889
P97379-2;P97379;A0A0J9YTQ8;A0A0J9YUY8	P97379-2;P97379;A0A0J9YTQ8	6;6;3;2	5;5;2;1	5;5;2;1	Ras GTPase-activating protein-binding protein 2	G3bp2	;;	4	6	5	5	5	5	6	4	4	5	4	4	5	15.8	13.1	13.1	50.784	449	449;482;133;117	2		23	0	37.551	By MS/MS	By MS/MS	By MS/MS	12	13.8	15.8	12758000	1138000	1288500	3573200	21				839	2820;3588;5565;8960;9386;9423	True;True;True;True;True;False	2874;3646;5648;9119;9555;9594
Q6P1J1;P97427;A0A0J9YUZ1;A0A0J9YTX5;Q71H75;Q3TMU8;A0A0R4J1N0;O35098;O35098-2	Q6P1J1;P97427	15;15;2;2;2;1;1;1;1	13;13;2;2;1;1;1;1;1	13;13;2;2;1;1;1;1;1	Dihydropyrimidinase-related protein 1	Crmp1	;	9	15	13	13	12	13	14	10	11	12	10	11	12	40.2	36	36	74.22	686	686;572;143;157;191;572;593;572;593	2		57	0	87.71	By matching	By matching	By MS/MS	33.8	31.6	36.7	55568000	2577000	3319500	20186000	39				840	67;1485;3232;3790;4047;4111;4422;4597;5974;6232;6491;6492;6959;7394;8059	True;True;True;True;True;True;True;True;False;True;True;True;False;True;True	70;1520;3289;3854;4112;4178;4494;4673;6061;6331;6593;6594;7068;7508;8205
P97450	P97450	1	1	1	ATP synthase-coupling factor 6, mitochondrial	Atp5j		1	1	1	1	0	1	1	0	1	1	0	1	1	9.3	9.3	9.3	12.496	108	108	2		4	0.0037147	7.1995		By MS/MS	By MS/MS	0	9.3	9.3	5478400	0	383800	1719900	7				841	2934	TRUE	2988
Q3UNN4;P97496-2;P97496;Q3UZD0	Q3UNN4;P97496-2;P97496;Q3UZD0	12;12;12;7	12;12;12;7	8;8;8;6	SWI/SNF complex subunit SMARCC1	Smarcc1	;;;	4	12	12	8	11	9	11	11	9	11	7	5	7	19.5	19.5	15.5	122.78	1098	1098;1075;1104;485	2		55	0	94.802	By MS/MS	By matching	By MS/MS	17.8	13.8	18.2	29413000	3496500	1955900	11447000	34				842	107;364;573;2796;3520;5518;6528;8068;8473;8557;8637;9043	True;True;True;True;True;True;True;True;True;True;True;True	113;377;588;2850;3578;5601;6631;8214;8626;8712;8792;9204
Q3TH81;P97762	Q3TH81;P97762	3;3	3;3	3;3	Retinitis pigmentosa 9 protein homolog	Rp9;rp9	;	2	3	3	3	3	3	3	3	3	3	3	3	3	14.6	14.6	14.6	25.261	213	213;213	2		18	0	42.502	By MS/MS	By MS/MS	By MS/MS	14.6	14.6	14.6	15260000	1843000	1669400	5152200	24				843	1892;3488;8887	True;True;True	1933;3546;9046
Q549F9;P97801;Q5PXT4;D6RI18	Q549F9;P97801;Q5PXT4;D6RI18	2;2;1;1	2;2;1;1	2;2;1;1	Survival motor neuron protein	Smn1	;;;	4	2	2	2	2	1	0	2	1	0	2	1	0	12.8	12.8	12.8	31.254	288	288;288;39;46	1	7		0	12.972	By MS/MS	By MS/MS		12.8	6.2	0	0	0	0	0	0				844	627;7274	True;True	643;7387
P97807-2;P97807;H3BKG7	P97807-2;P97807	10;10;2	10;10;2	10;10;2	Fumarate hydratase, mitochondrial	Fh	;	3	10	10	10	6	7	10	6	7	10	6	7	10	42.4	42.4	42.4	50.052	467	467;507;167	2		43	0	80.428	By matching	By matching	By MS/MS	25.3	31.3	42.4	35874000	1130100	1525200	12307000	37				845	9;432;2268;2479;4480;5460;5472;8408;8854;9035	True;True;True;True;True;True;True;True;True;True	9;445;2315;2527;4553;5543;5555;8561;9013;9196
P97825	P97825	1	1	1	Hematological and neurological expressed 1 protein;Hematological and neurological expressed 1 protein, N-terminally processed	Hn1		1	1	1	1	0	0	1	0	0	1	0	0	1	16.2	16.2	16.2	16.08	154	154	2		3	0	20.84			By matching	0	0	16.2	2078400	0	0	830780	2				846	9382	TRUE	9551
P97855	P97855	15	15	14	Ras GTPase-activating protein-binding protein 1	G3bp1		1	15	15	14	14	15	14	14	15	14	13	14	13	52	52	49.5	51.828	465	465	1.92	6	67	0	144.64	By MS/MS	By MS/MS	By MS/MS	46.2	52	46.2	76044000	7531100	6700600	24296000	81				847	1216;1727;2649;2819;3647;3704;5564;6507;6642;8054;8339;9388;9423;9434;10077	True;True;True;True;True;True;True;True;True;True;True;True;True;True;True	1247;1767;2698;2873;3706;3768;5647;6609;6748;8200;8492;9557;9594;9606;10259
P99024	P99024	23	6	5	Tubulin beta-5 chain	Tubb5		1	23	6	5	22	23	23	6	6	6	5	5	5	73.6	19.6	16.2	49.67	444	444	2		61	0	184.63	By MS/MS	By MS/MS	By MS/MS	73.6	73.6	73.6	473760000	20704000	27386000	163780000	186				848	459;597;1715;2318;2675;2676;2799;3083;3084;4193;4296;4316;4362;4532;5166;5796;5960;5961;6549;6643;7622;8205;9561	True;True;False;False;False;False;True;False;False;False;False;False;True;False;False;False;True;True;False;False;False;False;False	472;473;612;1755;2366;2725;2726;2853;3138;3139;4260;4261;4365;4386;4433;4606;5247;5881;6046;6047;6048;6653;6749;7755;8355;9736
P99027	P99027	8	8	8	60S acidic ribosomal protein P2	Rplp2		1	8	8	8	8	8	7	8	8	7	8	8	7	93	93	93	11.651	115	115	1.89	6	50	0	123.59	By MS/MS	By MS/MS	By MS/MS	93	93	78.3	453670000	35922000	42092000	147310000	118				849	4108;4548;4618;4795;4796;6411;9253;10125	True;True;True;True;True;True;True;True	4175;4622;4694;4871;4872;6513;9422;10307
P99028	P99028	1	1	1	Cytochrome b-c1 complex subunit 6, mitochondrial	Uqcrh		1	1	1	1	1	1	1	1	1	1	1	1	1	20.2	20.2	20.2	10.435	89	89	2		5	0.0037965	7.6895	By matching	By matching	By MS/MS	20.2	20.2	20.2	5089400	302140	288810	1800300	6				850	7932	TRUE	8074
P99029-2;P99029;G3UZJ4;H3BJQ7	P99029-2;P99029;G3UZJ4;H3BJQ7	7;7;6;6	7;7;6;6	7;7;6;6	Peroxiredoxin-5, mitochondrial	Prdx5	;;;	4	7	7	7	7	6	6	7	6	6	7	6	6	56.8	56.8	56.8	17.015	162	162;210;166;213	2		33	0	47.526	By MS/MS	By MS/MS	By MS/MS	56.8	56.8	45.7	32084000	2791600	3048900	9201500	34				851	572;814;815;5284;8399;9137;9456	True;True;True;True;True;True;True	587;836;837;5365;8552;9303;9629
Q790Y8;Q00612;A3KG36;G3UWD6;REV__P46662;P97324	Q790Y8;Q00612;A3KG36	6;6;4;1;1;1	6;6;4;1;1;1	6;6;4;1;1;1	Glucose-6-phosphate 1-dehydrogenase;Glucose-6-phosphate 1-dehydrogenase X	G6pdx	;;	6	6	6	6	4	5	6	4	5	6	4	5	6	15.1	15.1	15.1	59.262	515	515;515;396;513;596;513	2		26	0	40.161	By matching	By MS/MS	By MS/MS	11.8	13.8	15.1	12861000	471350	1016600	4795400	21				852	1439;1490;3271;4932;6650;9524	True;True;True;True;True;True	1470;1525;3329;5010;6756;9698
Q00PI9	Q00PI9	7	7	7	Heterogeneous nuclear ribonucleoprotein U-like protein 2	Hnrnpul2		1	7	7	7	6	6	7	6	6	7	6	6	7	16	16	16	84.939	745	745	2		32	0	43.371	By matching	By MS/MS	By MS/MS	12.5	14.2	16	16101000	956620	1066000	5353700	19				853	648;980;1426;1872;5592;9734;10061	True;True;True;True;True;True;True	664;1006;1457;1913;5675;9911;10243
Q62347;Q01147-2;Q01147;D3Z7P7;D3Z326;F6VJ22;D3Z6A5;P27699-11;F6QWT6;F6U9F5;P27699-10;P27699-2;P27699-8;F6Q346;P27699-7;F6W4F5;E9PWV9;P27699-6;A0A087WRI6;D3Z7M6;F6QKL8;D3Z2U7;P27699-5	Q62347;Q01147-2;Q01147;D3Z7P7;D3Z326;F6VJ22;D3Z6A5;P27699-11;F6QWT6;F6U9F5;P27699-10;P27699-2;P27699-8;F6Q346;P27699-7;F6W4F5;E9PWV9;P27699-6;A0A087WRI6;D3Z7M6;F6QKL8;D3Z2U7;P27699-5	2;2;2;1;1;1;1;1;1;1;1;1;1;1;1;1;1;1;1;1;1;1;1	2;2;2;1;1;1;1;1;1;1;1;1;1;1;1;1;1;1;1;1;1;1;1	1;1;1;0;0;0;0;0;0;0;0;0;0;0;0;0;0;0;1;0;0;0;0	Cyclic AMP-responsive element-binding protein 1	Creb1;Crem	;;;;;;;;;;;;;;;;;;;;;;	23	2	2	1	2	2	2	2	2	2	1	1	1	8	8	4.9	30.959	287	287;327;341;95;102;113;119;120;125;223;233;245;282;284;294;298;304;308;317;329;335;341;345	2		8	0	14.844	By MS/MS	By MS/MS	By MS/MS	8	8	8	3272200	1324200	471910	961720	6				854	4142;8929	True;True	4209;9088
Q01320;Q64511	Q01320	23;6	23;6	23;6	DNA topoisomerase 2-alpha	Top2a		2	23	23	23	10	2	22	10	2	22	10	2	22	22.3	22.3	22.3	172.79	1528	1528;1612	1.93	5	68	0	153.18	By matching	By matching	By MS/MS	9.6	1.7	21.5	36093000	1102800	144120	22603000	35				855	351;1811;2096;2597;3705;3923;4187;4501;4826;5298;5340;5645;6182;6644;6876;6968;7545;7572;8475;8626;9631;9955;10014	True;True;True;True;True;True;True;True;True;True;True;True;True;True;True;True;True;True;True;True;True;True;True	363;1851;2138;2646;3769;3987;4254;4574;4902;5379;5421;5729;6277;6750;6985;7077;7665;7699;8628;8781;9806;10136;10196
Q01853	Q01853	24	24	24	Transitional endoplasmic reticulum ATPase	Vcp		1	24	24	24	13	20	24	13	20	24	13	20	24	45	45	45	89.321	806	806	2		120	0	190.39	By matching	By matching	By MS/MS	26.8	35.7	45	85742000	1528800	4326800	31490000	99				856	421;752;855;1611;2134;2303;2304;2321;2890;3256;3412;4455;4728;4749;4887;5072;5253;5973;5985;6220;6274;6801;9246;9911	True;True;True;True;True;True;True;True;True;True;True;True;True;True;True;True;True;True;True;True;True;True;True;True	434;768;878;1646;2176;2351;2352;2369;2944;3313;3470;4528;4804;4825;4965;5150;5334;6060;6072;6319;6375;6910;9415;10092
Q02257	Q02257	8	8	8	Junction plakoglobin	Jup		1	8	8	8	3	4	8	3	4	8	3	4	8	17.6	17.6	17.6	81.8	745	745	2		31	0	56.705	By matching	By matching	By MS/MS	6.4	7.8	17.6	18416000	472470	679110	6504800	26				857	349;3700;5380;5528;6455;7419;8559;8569	True;True;True;True;True;True;True;True	361;3764;5461;5611;6557;7533;8714;8724
Q03265;D3Z6F5;D6RJ16	Q03265;D3Z6F5	21;20;2	21;20;2	21;20;2	ATP synthase subunit alpha, mitochondrial;ATP synthase subunit alpha	Atp5a1	;	3	21	21	21	19	20	19	19	20	19	19	20	19	49.7	49.7	49.7	59.752	553	553;503;89	2		120	0	323.31	By MS/MS	By MS/MS	By MS/MS	46.3	47.6	47.4	297740000	18383000	21071000	95585000	213				858	2029;2095;2310;2495;3225;3480;4117;4358;5261;6715;6931;7064;7316;7361;8351;8377;8681;9385;9665;9666;10118	True;True;True;True;True;True;True;True;True;True;True;True;True;True;True;True;True;True;True;True;True	2070;2137;2358;2544;3282;3538;4184;4429;5342;6821;7040;7173;7429;7475;8504;8530;8836;9554;9840;9841;10300
Q04692	Q04692	2	2	2	SWI/SNF-related matrix-associated actin-dependent regulator of chromatin subfamily A containing DEAD/H box 1	Smarcad1		1	2	2	2	1	2	0	1	2	0	1	2	0	4.2	4.2	4.2	116.45	1021	1021	1	8		0	18.508	By MS/MS	By MS/MS		2.3	4.2	0	0	0	0	0	0				859	1598;7320	True;True	1633;7433
Q04750	Q04750	7	7	7	DNA topoisomerase 1	Top1		1	7	7	7	6	5	7	6	5	7	6	5	7	12.4	12.4	12.4	90.875	767	767	2		31	0	45.422	By MS/MS	By matching	By MS/MS	11.5	8.9	12.4	14121000	1650000	850230	5560000	23				860	377;2140;3273;4195;4992;7597;9797	True;True;True;True;True;True;True	390;2182;3331;4263;5070;7729;9975
Q05186	Q05186	1	1	1	Reticulocalbin-1	Rcn1		1	1	1	1	0	0	0	0	0	0	0	0	0	3.7	3.7	3.7	38.113	325	325	2		2	0.0049296	6.651				0	0	0	297220	0	0	0	1				861	745	TRUE	761
Q497I3;Q05816	Q497I3;Q05816	7;7	7;7	7;7	Fatty acid-binding protein, epidermal	Fabp5	;	2	7	7	7	0	1	5	0	1	5	0	1	5	63	63	63	15.137	135	135;135	2		16	0	92.43		By matching	By MS/MS	0	15.6	48.1	39539000	0	256620	11539000	26				862	771;2092;5939;6089;6762;8304;8745	True;True;True;True;True;True;True	789;2134;6024;6180;6871;8457;8902
Q059U9;Q9DBR0	Q059U9;Q9DBR0	2;2	2;2	2;2	A-kinase anchor protein 8	Akap8	;	2	2	2	2	1	2	2	1	2	2	1	2	2	3.8	3.8	3.8	76.293	687	687;687	2		9	0	20.819	By matching	By matching	By MS/MS	2	3.8	3.8	4270700	171700	291860	1528600	9				863	5311;8763	True;True	5392;8920
Q05CL8;A2AMD0	Q05CL8;A2AMD0	7;4	7;4	7;4	La-related protein 7	Larp7;Gm12666	;	2	7	7	7	5	5	7	5	5	7	5	5	7	17.4	17.4	17.4	64.802	570	570;254	2		30	0	43.025	By MS/MS	By MS/MS	By MS/MS	10.5	11.6	17.4	9629200	645960	743170	3502500	19				864	427;1275;1317;3681;6049;9023;9555	True;True;True;True;True;True;True	440;1306;1348;3741;6139;9184;9730
Q05D44	Q05D44	16	16	16	Eukaryotic translation initiation factor 5B	Eif5b		1	16	16	16	14	12	14	14	12	14	14	12	14	20.1	20.1	20.1	137.61	1216	1216	2		69	0	119.43	By MS/MS	By MS/MS	By MS/MS	18.8	16	18.5	42483000	3774500	2809600	15346000	52				865	202;453;464;576;1128;3519;3568;3609;3610;3690;3895;4149;5260;6849;8099;8675	True;True;True;True;True;True;True;True;True;True;True;True;True;True;True;True	210;466;478;591;1154;3577;3626;3667;3668;3754;3959;4216;5341;6958;8247;8830
Q8BTB6;Q06185	Q8BTB6;Q06185	2;2	2;2	2;2	ATP synthase subunit e, mitochondrial	Atp5k;Atp5i	;	2	2	2	2	2	2	2	2	2	2	2	2	2	63.2	63.2	63.2	4.228	38	38;71	2		10	0	14.06	By MS/MS	By matching	By MS/MS	63.2	63.2	63.2	5061500	425250	400450	1780400	10				866	9493;10094	True;True	9667;10276
Q5SWK8;Q5SWK4;Q07802-2;Q07802	Q5SWK8;Q5SWK4;Q07802-2;Q07802	1;1;1;1	1;1;1;1	1;1;1;1	Transcription factor COE1	Ebf1	;;;	4	1	1	1	0	0	0	0	0	0	0	0	0	4.3	4.3	4.3	63.65	584	584;592;583;591	2		1	0.003723	7.2424				0	0	0	0	0	0	0	0				867	5618	TRUE	5702
Q07813	Q07813	1	1	1	Apoptosis regulator BAX	Bax		1	1	1	1	0	1	1	0	1	1	0	1	1	6.8	6.8	6.8	21.394	192	192	2		4	0.0016247	11.21		By matching	By matching	0	6.8	6.8	2349400	0	143730	872460	1				868	8349	TRUE	8502
Q0VEW4;Q9R1Q7	Q0VEW4;Q9R1Q7	1;1	1;1	1;1	Proteolipid protein 2	Plp2	;	2	1	1	1	1	1	1	1	1	1	1	1	1	7.9	7.9	7.9	16.607	152	152;152	2		5	0.0036284	6.8955	By matching	By matching	By MS/MS	7.9	7.9	7.9	2024700	143100	260770	601100	4				869	3682	TRUE	3742
Q0VGU0;Q9CQC9	Q0VGU0;Q9CQC9	2;2	2;2	2;2	GTP-binding protein SAR1b	Sar1b	;	2	2	2	2	0	2	2	0	2	2	0	2	2	15.7	15.7	15.7	22.382	198	198;198	2		8	0	14.228		By matching	By MS/MS	0	15.7	15.7	3572900	0	217140	1398200	7				870	3840;6745	True;True	3904;6853
Q0VGU4;A0A087WQ93	Q0VGU4	15;2	15;2	15;2		Vgf		2	15	15	15	10	9	15	10	9	15	10	9	15	38.2	38.2	38.2	68.231	617	617;141	2		69	0	151.18	By MS/MS	By MS/MS	By MS/MS	28.5	25	38.2	51035000	2157600	1946100	16644000	71				871	503;958;4730;4948;5174;5397;5398;6191;6275;6587;7265;7303;7313;8398;9458	True;True;True;True;True;True;True;True;True;True;True;True;True;True;True	517;983;4806;5026;5255;5478;5479;6286;6376;6692;7378;7416;7426;8551;9631
Q148S3;Q8BW10;E9PW56	Q148S3;Q8BW10;E9PW56	2;2;1	2;2;1	2;2;1	RNA-binding protein NOB1	Nob1	;;	3	2	2	2	2	2	2	2	2	2	2	2	2	7.4	7.4	7.4	45.463	403	403;403;159	2		10	0	12.222	By matching	By matching	By MS/MS	7.4	7.4	7.4	3841400	468950	288130	1355800	2				872	5891;8261	True;True	5976;8414
Q14C24;Q9D883;G3UW94;E9Q5Y2;E9PUZ3;E9Q1I7;Q8BGJ9;E9PWX6;E9PWM2;E9Q809;F8WH71;E9Q5J3;Q8BGJ9-4;Q8BGJ9-2;Q8BGJ9-3;E9PWA1	Q14C24;Q9D883;G3UW94;E9Q5Y2;E9PUZ3;E9Q1I7;Q8BGJ9	6;6;5;3;3;3;3;2;2;2;2;2;2;2;2;1	6;6;5;3;3;3;3;2;2;2;2;2;2;2;2;1	6;6;5;3;3;3;3;2;2;2;2;2;2;2;2;1	Splicing factor U2AF 35 kDa subunit;Splicing factor U2AF 26 kDa subunit	U2af1;U2af1l4	;;;;;;	16	6	6	6	6	6	6	6	6	6	6	6	6	28.5	28.5	28.5	27.815	239	239;239;239;181;187;210;220;37;46;102;146;216;143;188;259;193	2		30	0	58.572	By MS/MS	By MS/MS	By MS/MS	28.5	28.5	28.5	50104000	4396400	4658700	17407000	55				873	290;291;886;6595;7202;9938	True;True;True;True;True;True	301;302;910;6700;7312;10119
Q1HFZ0;H3BKN0;Q1HFZ0-2;H3BJF3	Q1HFZ0;H3BKN0;Q1HFZ0-2	16;15;13;1	16;15;13;1	16;15;13;1	tRNA (cytosine(34)-C(5))-methyltransferase	Nsun2	;;	4	16	16	16	9	12	14	9	12	14	9	12	14	34.9	34.9	34.9	85.451	757	757;722;691;73	1.91	6	59	0	115.63	By matching	By matching	By MS/MS	17.7	23.8	27.9	33805000	1213100	1930100	11593000	40				874	2070;2560;2691;4075;4097;4442;4556;5010;5015;5720;6574;6709;7139;7526;8517;8737	True;True;True;True;True;True;True;True;True;True;True;True;True;True;True;True	2111;2609;2741;4142;4164;4514;4631;5088;5093;5805;6679;6815;7248;7646;8672;8894
Q1HL32;Q9CW03	Q1HL32;Q9CW03	11;11	11;11	11;11	Structural maintenance of chromosomes protein;Structural maintenance of chromosomes protein 3	Smc3	;	2	11	11	11	9	9	10	9	9	10	9	9	10	13.9	13.9	13.9	141.55	1217	1217;1217	2		49	0	70.096	By matching	By matching	By MS/MS	10.4	10.4	12.2	20833000	1595800	1769900	6927200	23				875	258;535;1237;1871;2090;3329;4218;6150;7799;7832;7852	True;True;True;True;True;True;True;True;True;True;True	269;549;1268;1912;2132;3387;4286;6242;7937;7971;7992
Q544Z3;Q80XR6;Q20BD0;Q99020	Q544Z3;Q80XR6;Q20BD0;Q99020	8;8;8;8	8;8;8;8	8;8;8;8	Heterogeneous nuclear ribonucleoprotein A/B	Hnrnpab	;;;	4	8	8	8	8	8	8	8	8	8	8	8	8	29.1	29.1	29.1	30.831	285	285;311;332;285	2		44	0	111.3	By MS/MS	By MS/MS	By MS/MS	29.1	29.1	29.1	133790000	11708000	11275000	41576000	87				876	2365;2382;2975;3008;3009;3944;4300;6046	True;True;True;True;True;True;True;True	2413;2430;3029;3062;3063;4008;4369;6136
Q3T9Z2;Q91Z53;D6REG4;B1AXQ0	Q3T9Z2;Q91Z53;D6REG4	9;9;6;2	9;9;6;2	9;9;6;2	Glyoxylate reductase/hydroxypyruvate reductase	Grhpr	;;	4	9	9	9	8	6	9	8	6	9	8	6	9	38.1	38.1	38.1	35.328	328	328;328;197;222	2		39	0	81.079	By matching	By MS/MS	By MS/MS	37.8	25.9	38.1	25988000	1846500	1908100	10366000	27				877	69;1391;4522;5292;6297;6651;6669;9131;9184	True;True;True;True;True;True;True;True;True	72;1422;4596;5373;6398;6757;6775;9296;9351
Q3TCH7;E9PXT5;J3QJX0;E9PXY1;A2A432-2;A2A432	Q3TCH7;E9PXT5;J3QJX0;E9PXY1;A2A432-2;A2A432	2;1;1;1;1;1	2;1;1;1;1;1	2;1;1;1;1;1	Cullin-4A;Cullin-4B	Cul4a;Cul4b	;;;;;	6	2	2	2	0	0	2	0	0	2	0	0	2	3.8	3.8	3.8	87.752	759	759;265;552;896;941;970	2		6	0.0016234	11.209			By MS/MS	0	0	3.8	2164100	0	0	977460	3				878	2300;10057	True;True	2348;10239
Q3TSA8;Q3TD71;Q8K021	Q3TSA8;Q3TD71;Q8K021	1;1;1	1;1;1	1;1;1	Secretory carrier-associated membrane protein 1	Scamp1	;;	3	1	1	1	0	0	1	0	0	1	0	0	1	8	8	8	32.338	286	286;338;338	2		3	0.0036337	6.9081			By matching	0	0	8	1731500	0	0	639510	1				879	8807	TRUE	8964
Q3TDA7;Q9WVE8	Q3TDA7;Q9WVE8	1;1	1;1	1;1	Protein kinase C and casein kinase substrate in neurons protein 2	Pacsin2	;	2	1	1	1	0	0	1	0	0	1	0	0	1	3.3	3.3	3.3	55.832	486	486;486	2		2	0.0093834	6.2672			By MS/MS	0	0	3.3	2060900	0	0	1285300	1				880	616	TRUE	631
Q3TE40;Q62193	Q3TE40;Q62193	1;1	1;1	1;1	Replication protein A 32 kDa subunit	Rpa2	;	2	1	1	1	1	0	1	1	0	1	1	0	1	8.5	8.5	8.5	29.44	270	270;270	2		4	0.0016194	11.169	By matching		By MS/MS	8.5	0	8.5	2085500	179260	0	870060	2				881	702	TRUE	718
Z4YKB8;Q3TEA8-2;Q3TEA8;Z4YKA3;Q3TEA8-3;A2AM65;A2AM63;A2AM69;A2AM70;A2AM62	Z4YKB8;Q3TEA8-2;Q3TEA8;Z4YKA3;Q3TEA8-3;A2AM65	5;5;5;4;4;3;2;1;1;1	5;5;5;4;4;3;2;1;1;1	5;5;5;4;4;3;2;1;1;1	Heterochromatin protein 1-binding protein 3	Hp1bp3	;;;;;	10	5	5	5	4	3	4	4	3	4	4	3	4	13	13	13	60.85	554	554;541;554;516;516;292;208;86;150;165	2		21	0	38.327	By MS/MS	By matching	By MS/MS	11.2	6.3	11.2	10107000	890460	718820	3572500	17				882	816;2851;4928;5966;7603	True;True;True;True;True	838;2905;5006;6053;7736
Q3TFP0;Q9R0U0-3;Q9R0U0-2;Q9R0U0;A3KG57	Q3TFP0;Q9R0U0-3;Q9R0U0-2;Q9R0U0;A3KG57	6;6;6;6;3	6;6;6;6;3	6;6;6;6;3	Serine/arginine-rich splicing factor 10	Srsf10;Srsf12	;;;;	5	6	6	6	6	6	6	6	6	6	6	6	6	28	28	28	22.135	182	182;183;261;262;261	2		30	0	55.805	By MS/MS	By MS/MS	By MS/MS	28	28	28	28312000	2763600	2535400	10958000	36				883	1104;2958;2959;6950;6951;9948	True;True;True;True;True;True	1130;3012;3013;7059;7060;10129
Q3TGY1;Q9DBU6;Q8BR75;E9Q6P8	Q3TGY1;Q9DBU6;Q8BR75;E9Q6P8	8;8;6;6	8;8;6;6	8;8;6;6	Serine/Arginine-related protein 53	Rsrc1	;;;	4	8	8	8	8	8	7	8	8	7	8	8	7	28.1	28.1	28.1	33.542	292	292;334;213;281	2		36	0	65.28	By MS/MS	By MS/MS	By MS/MS	28.1	28.1	24	34688000	3906000	3638700	11292000	41				884	370;1847;1848;1984;1985;5621;9268;10076	True;True;True;True;True;True;True;True	383;1887;1888;2025;2026;5705;9437;10258
Q3THK3	Q3THK3	1	1	1	General transcription factor IIF subunit 1	Gtf2f1		1	1	1	1	1	1	1	1	1	1	1	1	1	3.1	3.1	3.1	57.241	508	508	2		5	0.0037286	7.2737	By matching	By matching	By MS/MS	3.1	3.1	3.1	1742700	142330	115210	671990	1				885	76	TRUE	79
Q3TIV5;Q3TIV5-2	Q3TIV5;Q3TIV5-2	3;2	3;2	3;2	Zinc finger CCCH domain-containing protein 15	Zc3h15	;	2	3	3	3	2	3	3	2	3	3	2	3	3	8.9	8.9	8.9	48.327	426	426;221	2		14	0	19.483	By matching	By matching	By MS/MS	5.6	8.9	8.9	7525300	542630	615600	2429800	10				886	1614;3527;5682	True;True;True	1649;3585;5766
Q3TIV6;Q99MN1;Q8R2P8	Q3TIV6;Q99MN1;Q8R2P8	23;23;22	23;23;22	23;23;22	Lysine--tRNA ligase	Kars	;;	3	23	23	23	21	22	21	21	22	21	21	22	21	53.3	53.3	53.3	67.839	595	595;595;624	2		126	0	252.84	By MS/MS	By MS/MS	By MS/MS	51.9	53.3	51.1	253390000	19742000	20059000	82848000	177				887	833;1982;2345;2491;2564;4099;4335;4401;4557;4569;5211;5547;5548;5652;5777;5828;6137;6324;7016;7038;7255;7520;10009	True;True;True;True;True;True;True;True;True;True;True;True;True;True;True;True;True;True;True;True;True;True;True	855;2023;2393;2539;2613;4166;4406;4473;4632;4644;5292;5630;5631;5736;5862;5913;6229;6426;7125;7147;7367;7640;10191
Q3TJZ6	Q3TJZ6	2	1	1	Protein FAM98A	Fam98a		1	2	1	1	0	2	2	0	1	1	0	1	1	5.6	2.9	2.9	55.055	515	515	2		4	0.0038197	7.8048		By matching	By MS/MS	0	5.6	5.6	1886400	0	147960	710980	5				888	3853;7298	True;False	3917;7411
Q3TKD0;Q8BFY9-2;Q8BFY9;J3QMX2;Q99LG2	Q3TKD0;Q8BFY9-2;Q8BFY9	7;7;7;2;1	7;7;7;2;1	7;7;7;2;1	Transportin-1	Tnpo1	;;	5	7	7	7	2	5	7	2	5	7	2	5	7	13	13	13	91.736	807	807;890;898;178;887	2		27	0	45.101	By matching	By matching	By MS/MS	3.5	8.2	13	13258000	194230	811990	4596700	12				889	851;2909;5238;7514;8514;8638;10096	True;True;True;True;True;True;True	873;2963;5319;7634;8669;8793;10278
Q3TKQ3;Q8VBV3;A2AV19	Q3TKQ3;Q8VBV3;A2AV19	2;2;1	2;2;1	2;2;1	Exosome complex component RRP4	Exosc2	;;	3	2	2	2	2	1	2	2	1	2	2	1	2	15.4	15.4	15.4	32.631	293	293;293;247	2		9	0.001634	11.269	By matching	By matching	By MS/MS	15.4	6.1	15.4	3945300	193860	81154	1452000	5				890	2996;4892	True;True	3050;4970
Q3TKR3;Q66X19	Q3TKR3	7;1	7;1	7;1	NACHT, LRR and PYD domains-containing protein 4C	Nlrp4c		2	7	7	7	5	5	6	5	5	6	5	5	6	11.1	11.1	11.1	112.67	982	982;978	2		30	0	43.42	By matching	By matching	By MS/MS	6.5	6.5	9.1	12197000	882480	885730	3967200	14				891	3608;4458;5468;5703;7959;8560;8666	True;True;True;True;True;True;True	3666;4531;5551;5787;8101;8715;8821
Q3TKV1;Q8VDM4;E9Q2S8	Q3TKV1;Q8VDM4	17;17;1	17;17;1	7;7;1	26S proteasome non-ATPase regulatory subunit 2	Psmd2	;	3	17	17	7	6	9	16	6	9	16	2	4	6	32	32	13.9	100.2	908	908;908;60	2		61	0	112.34	By matching	By matching	By MS/MS	9.7	15.2	30	29255000	797840	1545200	10833000	42				892	255;902;1364;2369;2525;2917;4769;5139;5262;5501;5834;6136;6149;6318;7588;9163;9809	True;True;True;True;True;True;True;True;True;True;True;True;True;True;True;True;True	266;926;1395;2417;2574;2971;4845;5220;5343;5584;5919;6228;6241;6420;7715;9329;9987
Q3TM10;Q6PGH2	Q3TM10;Q6PGH2	3;3	3;3	3;3	Hematological and neurological expressed 1-like protein	Hn1l	;	2	3	3	3	2	3	3	2	3	3	2	3	3	28.9	28.9	28.9	20.02	190	190;190	2		14	0	19.237	By MS/MS	By matching	By MS/MS	14.7	28.9	28.9	8828000	410030	718580	2730400	12				893	3325;4235;7837	True;True;True	3383;4304;7976
Q3TM89;Q3UCC5;Q6P8I4	Q3TM89;Q3UCC5;Q6P8I4	1;1;1	1;1;1	1;1;1	PEST proteolytic signal-containing nuclear protein	Pcnp	;;	3	1	1	1	0	0	1	0	0	1	0	0	1	10.9	10.9	10.9	15.561	147	147;178;178	2		2	0.0098749	6.1785			By MS/MS	0	0	10.9	1012500	0	0	554450	4				894	342	TRUE	354
Q3TML6;Q9Z0N1;A2AAW9;Q9Z0N2	Q3TML6;Q9Z0N1;A2AAW9;Q9Z0N2	16;16;12;12	16;16;12;12	16;16;12;12	Eukaryotic translation initiation factor 2 subunit 3, X-linked;Eukaryotic translation initiation factor 2 subunit 3, Y-linked	Eif2s3x;Eif2s3y	;;;	4	16	16	16	12	15	15	12	15	15	12	15	15	49.4	49.4	49.4	51.065	472	472;472;344;472	2		80	0	166.34	By MS/MS	By MS/MS	By MS/MS	41.1	46.6	49.4	104710000	6551300	8171100	35427000	110				895	359;2227;3576;3837;4437;4453;4842;5785;6335;6833;6860;7453;7567;7568;9164;10054	True;True;True;True;True;True;True;True;True;True;True;True;True;True;True;True	371;372;2270;3634;3901;4509;4526;4918;5870;6437;6942;6969;7567;7694;7695;9330;10236
Q80ZP8;Q3TMX5;Q9CXI5;F6USD5;F6T4L3	Q80ZP8;Q3TMX5;Q9CXI5;F6USD5;F6T4L3	5;5;4;3;3	5;5;4;3;3	5;5;4;3;3	Mesencephalic astrocyte-derived neurotrophic factor	Manf	;;;;	5	5	5	5	3	5	5	3	5	5	3	5	5	30.9	30.9	30.9	19.012	165	165;179;179;121;128	2		22	0	43.602	By matching	By MS/MS	By MS/MS	24.8	30.9	30.9	14347000	664930	1277300	5869400	17				896	1536;1650;4101;4835;6946	True;True;True;True;True	1571;1687;4168;4911;7055
Q3TPZ5;Q99KJ8	Q3TPZ5;Q99KJ8	8;8	8;8	8;8	Dynactin subunit 2	Dctn2	;	2	8	8	8	5	7	8	5	7	8	5	7	8	34.6	34.6	34.6	44.116	402	402;402	2		39	0	67.82	By matching	By matching	By MS/MS	18.2	28.6	34.6	23874000	817930	1720300	8173000	30				897	809;976;1504;2180;5343;5350;9554;9842	True;True;True;True;True;True;True;True	831;1001;1539;2223;5424;5431;9729;10020
Q3TQX5;Q62167;B9EIA2;P16381;Q3V086;Q61496	Q3TQX5;Q62167;B9EIA2;P16381	20;20;17;17;2;2	19;19;16;16;2;2	5;5;3;3;0;0	ATP-dependent RNA helicase DDX3X;Putative ATP-dependent RNA helicase Pl10	Ddx3x;D1Pas1	;;;	6	20	19	5	19	18	20	18	17	19	4	4	5	43.1	41.4	16.9	73.101	662	662;662;660;660;728;702	2		95	0	180.9	By MS/MS	By MS/MS	By MS/MS	37.5	36.4	43.1	109230000	9395700	8043400	38317000	135				898	1222;1414;1428;1537;1556;2016;2055;3711;3972;4580;4975;6099;7574;7888;8154;9162;9170;9549;9874;10040	True;True;True;True;True;True;True;True;True;True;True;False;True;True;True;True;True;True;True;True	1253;1445;1459;1572;1591;2057;2096;3775;4036;4656;5053;6190;7701;8029;8304;9328;9336;9724;10054;10222
Q3TRH2;Q9D8W5;B1AT36	Q3TRH2;Q9D8W5;B1AT36	6;6;5	6;6;5	6;6;5	26S proteasome non-ATPase regulatory subunit 12	Psmd12	;;	3	6	6	6	5	4	6	5	4	6	5	4	6	21.5	21.5	21.5	48.328	418	418;456;436	2		27	0	47.873	By matching	By matching	By MS/MS	16.5	12	21.5	14045000	661060	810890	4851300	20				899	1702;2366;2506;5602;6034;8119	True;True;True;True;True;True	1742;2414;2555;5685;6124;8269
Q3TRJ1;Q9EQH3	Q3TRJ1;Q9EQH3	7;7	7;7	7;7	Vacuolar protein sorting-associated protein 35	Vps35	;	2	7	7	7	2	3	5	2	3	5	2	3	5	12.4	12.4	12.4	91.712	796	796;796	2		21	0	47.213	By matching	By matching	By MS/MS	3	4.9	9	8368900	152370	324520	2754100	16				900	4177;4245;4295;5002;5716;6995;7466	True;True;True;True;True;True;True	4244;4314;4364;5080;5801;7104;7580
Q3TS44;Q9R1P4	Q3TS44;Q9R1P4	1;1	1;1	1;1	Proteasome subunit alpha type;Proteasome subunit alpha type-1	Psma1	;	2	1	1	1	1	1	1	1	1	1	1	1	1	7.6	7.6	7.6	29.546	263	263;263	2		5	0.003864	8.2	By matching	By matching	By MS/MS	7.6	7.6	7.6	3971500	177710	347030	1262800	4				901	712	TRUE	728
Q3TT94;Q6P1F6;Q925E7;F6RV17;Q6ZWR4-3;Q6ZWR4;Q6ZWR4-2;G3UZP6;G3UXS9	Q3TT94;Q6P1F6;Q925E7	6;6;3;2;2;2;2;1;1	6;6;3;2;2;2;2;1;1	6;6;3;2;2;2;2;1;1	Serine/threonine-protein phosphatase 2A 55 kDa regulatory subunit B;Serine/threonine-protein phosphatase 2A 55 kDa regulatory subunit B alpha isoform;Serine/threonine-protein phosphatase 2A 55 kDa regulatory subunit B delta isoform	Ppp2r2a;Ppp2r2d	;;	9	6	6	6	6	6	6	6	6	6	6	6	6	21.9	21.9	21.9	51.691	447	447;447;453;288;425;443;446;103;128	2		30	0	41.77	By MS/MS	By matching	By MS/MS	21.9	21.9	21.9	17638000	1094900	1177800	7284100	20				902	2859;2947;4216;6252;7570;9693	True;True;True;True;True;True	2913;3001;4284;6353;7697;9869
Q3TU79;Q9QYJ3	Q3TU79;Q9QYJ3	4;4	4;4	4;4	DnaJ homolog subfamily B member 1	Dnajb1	;	2	4	4	4	2	3	3	2	3	3	2	3	3	12.6	12.6	12.6	38.167	340	340;340	2		14	0	25.516	By matching	By matching	By MS/MS	7.9	10	10	6997500	330580	700160	2693800	10				903	1742;4175;7226;8446	True;True;True;True	1782;4242;7338;8599
Q3TUU5;D3Z1S9;D3Z094	Q3TUU5;D3Z1S9;D3Z094	2;1;1	2;1;1	2;1;1	Testis-expressed sequence 30 protein	Tex30	;;	3	2	2	2	1	1	2	1	1	2	1	1	2	16.9	16.9	16.9	25.263	225	225;71;78	2		8	0	14.722	By MS/MS	By MS/MS	By MS/MS	8.4	8.4	16.9	4126600	291870	284240	1595700	10				904	18;2014	True;True	19;2055
Q3TVJ8;Q9D8L3;Q62186	Q3TVJ8;Q9D8L3;Q62186	2;2;2	2;2;2	2;2;2	Translocon-associated protein subunit delta	Ssr4	;;	3	2	2	2	2	2	2	2	2	2	2	2	2	18.6	18.6	18.6	18.936	172	172;173;172	2		10	0	14.818	By matching	By matching	By MS/MS	18.6	18.6	18.6	6150600	320980	497020	1876500	8				905	6563;9523	True;True	6668;9697
Q3TWG5;Q6PDL0;Q8R1Q8	Q3TWG5;Q6PDL0;Q8R1Q8	1;1;1	1;1;1	1;1;1	Cytoplasmic dynein 1 light intermediate chain 2;Cytoplasmic dynein 1 light intermediate chain 1	Dync1li1;Dync1li2	;;	3	1	1	1	1	1	1	1	1	1	1	1	1	2.5	2.5	2.5	56.614	523	523;492;523	2		5	0.0098555	6.1735	By matching	By matching	By MS/MS	2.5	2.5	2.5	1477300	88957	124980	580530	2				906	1050	TRUE	1076
Q3TWW8;A0A0A6YXX6	Q3TWW8	7;3	7;3	6;3	Serine/arginine-rich splicing factor 6	Srsf6		2	7	7	6	7	6	7	7	6	7	6	5	6	23.9	23.9	21.2	39.025	339	339;135	2		33	0	83.788	By MS/MS	By MS/MS	By MS/MS	23.9	20.6	23.9	62681000	6377700	6206800	19346000	56				907	1076;2507;5254;5317;6393;6814;8575	True;True;True;True;True;True;True	1102;2556;5335;5398;6495;6923;8730
Q3TXS7;D6RGR5;J3QN38	Q3TXS7	10;1;1	10;1;1	10;1;1	26S proteasome non-ATPase regulatory subunit 1	Psmd1		3	10	10	10	2	8	9	2	8	9	2	8	9	17.9	17.9	17.9	105.73	953	953;48;98	2		35	0	78.933	By matching	By MS/MS	By MS/MS	2.1	13.5	17	16011000	268510	1332500	5889200	24				908	115;1736;2509;3915;6087;6847;8587;8605;9387;9595	True;True;True;True;True;True;True;True;True;True	121;1776;2558;3979;6178;6956;8742;8760;9556;9770
Q3TXT7;Q9WTM5;D3YXQ8	Q3TXT7;Q9WTM5	4;4;1	4;4;1	4;4;1	RuvB-like 2	Ruvbl2	;	3	4	4	4	3	4	4	3	4	4	3	4	4	11	11	11	51.112	463	463;463;221	2		19	0	24.17	By matching	By matching	By MS/MS	8.4	11	11	6980100	372000	581990	2485400	8				909	896;2790;5358;8641	True;True;True;True	920;2844;5439;8796
Q3TXX8;Q91YD9;Q9CXQ9	Q3TXX8;Q91YD9	3;3;1	3;3;1	3;3;1	Neural Wiskott-Aldrich syndrome protein	Wasl	;	3	3	3	3	1	1	3	1	1	3	1	1	3	12.6	12.6	12.6	54.274	501	501;501;193	2		10	0	18.803	By matching	By matching	By MS/MS	2.6	2.6	12.6	5468400	141680	218890	2418500	4				910	178;2811;5434	True;True;True	184;2865;5516
Q3U0V1	Q3U0V1	12	12	11	Far upstream element-binding protein 2	Khsrp		1	12	12	11	11	11	11	11	11	11	10	10	10	23.4	23.4	21.5	76.775	748	748	2		58	0	115.12	By MS/MS	By MS/MS	By MS/MS	21	21	21.9	61371000	4937900	6125000	20752000	67				911	461;936;3962;3983;4048;6082;6142;8107;8690;9150;9519;9527	True;True;True;True;True;True;True;True;True;True;True;True	475;960;4026;4047;4113;6173;6234;8255;8845;9316;9693;9701
Q3U1J4	Q3U1J4	3	3	3	DNA damage-binding protein 1	Ddb1		1	3	3	3	2	2	3	2	2	3	2	2	3	5.5	5.5	5.5	126.85	1140	1140	2		11	0	19.793	By matching	By matching	By MS/MS	4.6	4.6	5.5	4786600	172850	331260	1920700	6				912	3917;8296;10006	True;True;True	3981;8449;10188
Q3U2G2;Q61316	Q3U2G2;Q61316	22;21	21;20	21;20	Heat shock 70 kDa protein 4	Hspa4	;	2	22	21	21	8	13	20	7	12	19	7	12	19	38.1	36.5	36.5	94.208	842	842;841	2		81	0	152.23	By matching	By matching	By MS/MS	12.6	22.4	34.4	49199000	870320	1917400	17114000	64				913	362;1902;2139;2456;2600;2869;4539;4668;4927;5006;5464;6184;6366;6862;7126;7522;7855;8089;8701;9279;9280;9658	True;True;True;True;True;False;True;True;True;True;True;True;True;True;True;True;True;True;True;True;True;True	375;1943;2181;2504;2649;2923;4613;4744;5005;5084;5547;6279;6468;6971;7235;7642;7995;8235;8856;9448;9449;9833
Q3U2W2;Q7TPV4	Q3U2W2;Q7TPV4	36;36	36;36	36;36	Myb-binding protein 1A	Mybbp1a	;	2	36	36	36	31	30	34	31	30	34	31	30	34	43.5	43.5	43.5	152.04	1344	1344;1344	2		189	0	323.31	By MS/MS	By MS/MS	By MS/MS	36.5	34.7	42.6	158410000	11584000	10097000	52290000	224				914	270;376;510;604;691;794;840;842;1182;1335;1470;1701;1893;2137;2621;4054;4171;4986;5167;5335;5566;5638;5718;5734;5877;5880;6254;6498;6731;6842;7220;7876;8948;9771;9865;10015	True;True;True;True;True;True;True;True;True;True;True;True;True;True;True;True;True;True;True;True;True;True;True;True;True;True;True;True;True;True;True;True;True;True;True;True	281;389;524;619;707;816;862;864;1209;1366;1504;1741;1934;2179;2670;4119;4238;5064;5248;5416;5649;5722;5803;5819;5962;5965;6355;6600;6839;6951;7330;8016;9107;9948;10044;10197
Q3U3Q3;Q5SSI6	Q3U3Q3;Q5SSI6	2;2	2;2	2;2	U3 small nucleolar RNA-associated protein 18 homolog	Utp18	;	2	2	2	2	0	2	2	0	2	2	0	2	2	8.7	8.7	8.7	61.217	552	552;552	2		8	0	12.563		By matching	By MS/MS	0	8.7	8.7	2336900	0	134460	929340	3				915	460;7641	True;True	474;7774
Q3U4H0;Q61166	Q3U4H0;Q61166	5;5	5;5	5;5	Microtubule-associated protein RP/EB family member 1	Mapre1	;	2	5	5	5	1	3	3	1	3	3	1	3	3	26.9	26.9	26.9	30.016	268	268;268	2		16	0	34.323	By matching	By matching	By MS/MS	6.3	16.8	16.8	7827100	84791	379880	3328700	8				916	901;3492;4952;5799;6413	True;True;True;True;True	925;3550;5030;5884;6515
Q3U4T8;Q61881;D3Z6N3	Q3U4T8;Q61881;D3Z6N3	10;10;7	10;10;7	10;10;7	DNA helicase;DNA replication licensing factor MCM7	Mcm7	;;	3	10	10	10	5	7	10	5	7	10	5	7	10	22	22	22	81.21	719	719;719;389	2		42	0	70.723	By matching	By MS/MS	By MS/MS	9.9	15.2	22	18216000	476710	785390	6393200	24				917	2628;3778;4256;5014;6943;7084;7465;7697;7741;8361	True;True;True;True;True;True;True;True;True;True	2677;3842;4325;5092;7052;7193;7579;7831;7876;8514
Q3U4Z7;Q8VDJ3;A0A087WP83;A0A087WQY9;A0A087WPC5;A0A087WS92;A0A087WPH2	Q3U4Z7;Q8VDJ3;A0A087WP83	14;14;11;3;3;3;1	14;14;11;3;3;3;1	14;14;11;3;3;3;1	Vigilin	Hdlbp	;;	7	14	14	14	13	12	14	13	12	14	13	12	14	16.7	16.7	16.7	141.74	1268	1268;1268;1199;130;141;178;22	2		65	0	91.403	By MS/MS	By MS/MS	By MS/MS	15	13.7	16.7	39723000	3407800	2997800	14057000	39				918	21;656;799;1355;1375;1743;2066;3243;4030;4426;5134;7483;8003;8744	True;True;True;True;True;True;True;True;True;True;True;True;True;True	22;672;821;1386;1406;1783;2107;3300;4095;4498;5215;7599;8148;8901
Q3U5F4	Q3U5F4	1	1	1	YrdC domain-containing protein, mitochondrial	Yrdc		1	1	1	1	0	1	1	0	1	1	0	1	1	5	5	5	29.454	280	280	2		4	0.003861	8.1974		By matching	By MS/MS	0	5	5	1227300	0	138230	510660	1				919	5546	TRUE	5629
Q3U6L3;Q9QUH0	Q3U6L3;Q9QUH0	4;4	4;4	4;4	Glutaredoxin-1	Glrx	;	2	4	4	4	1	3	4	1	3	4	1	3	4	69.2	69.2	69.2	11.871	107	107;107	2		14	0	29.303	By matching	By matching	By MS/MS	10.3	42.1	69.2	9023400	154700	696450	4570500	11				920	1150;6923;8639;9727	True;True;True;True	1176;7032;8794;9904
Q3U741;Q501J6;Q501J6-2	Q3U741;Q501J6;Q501J6-2	15;15;12	8;8;6	8;8;6	Probable ATP-dependent RNA helicase DDX17	Ddx17	;;	3	15	8	8	13	13	15	6	6	8	6	6	8	26.1	14.4	14.4	72.584	652	652;650;407	2		35	0	52.316	By MS/MS	By matching	By MS/MS	22.9	22.1	26.1	17249000	1379600	1161600	6487100	20				921	672;2052;2888;3155;3401;5196;5239;5786;6099;6370;7151;7989;8015;8438;9305	False;True;False;False;False;True;True;True;False;True;False;True;False;True;True	688;2093;2942;3212;3459;5277;5320;5871;6190;6472;7260;8133;8160;8591;9474
Q3U7Z6;Q9DBJ1;Q5NCI4;O70250	Q3U7Z6;Q9DBJ1	12;12;2;2	12;12;2;2	12;12;2;2	Phosphoglycerate mutase 1	Pgam1	;	4	12	12	12	1	7	12	1	7	12	1	7	12	69.7	69.7	69.7	28.832	254	254;254;253;253	2		41	0	101.31	By matching	By matching	By MS/MS	5.5	35	69.7	63017000	103620	1192600	23412000	51				922	574;623;1114;2723;3540;3589;3728;7380;8133;8561;9845;9846	True;True;True;True;True;True;True;True;True;True;True;True	589;638;1140;2775;3598;3647;3792;7494;8283;8716;10023;10024
Q3U9G9;A0A0A6YWS3;A0A0A6YXW3;A0A0A6YXT6;A0A0A6YW01	Q3U9G9;A0A0A6YWS3;A0A0A6YXW3;A0A0A6YXT6;A0A0A6YW01	2;1;1;1;1	2;1;1;1;1	2;1;1;1;1	Lamin-B receptor	Lbr	;;;;	5	2	2	2	1	2	2	1	2	2	1	2	2	3.2	3.2	3.2	71.439	626	626;27;72;122;132	2		9	0	12.492	By matching	By matching	By MS/MS	1.9	3.2	3.2	4518000	109870	310850	1784800	4				923	1990;2773	True;True	2031;2827
Q3UBU9;Q62446	Q3UBU9;Q62446	10;10	10;10	10;10	Peptidyl-prolyl cis-trans isomerase;Peptidyl-prolyl cis-trans isomerase FKBP3	Fkbp3	;	2	10	10	10	10	8	10	10	8	10	10	8	10	49.6	49.6	49.6	25.147	224	224;224	2		50	0	122.8	By MS/MS	By MS/MS	By MS/MS	49.6	49.1	49.6	102260000	7936500	10012000	38177000	71				924	735;942;1289;2626;2913;3444;4581;4954;5210;7523	True;True;True;True;True;True;True;True;True;True	751;966;1320;2675;2967;3502;4657;5032;5291;7643
Q3UCF2;Q6A068	Q3UCF2;Q6A068	6;6	6;6	6;6	Cell division cycle 5-like protein	Cdc5l	;	2	6	6	6	4	6	6	4	6	6	4	6	6	12.5	12.5	12.5	92.188	802	802;802	2		25	0	40.882	By matching	By matching	By MS/MS	7.9	12.5	12.5	10966000	735180	886410	4036500	10				925	3042;4155;4566;5120;7037;8155	True;True;True;True;True;True	3097;4222;4641;5201;7146;8305
Q8C2Q8;Q3UD06;Q91VR2;A2AKU9;A2AKV2;A2AKV3;A2AKV1;A2AKV0	Q8C2Q8;Q3UD06;Q91VR2;A2AKU9;A2AKV2;A2AKV3;A2AKV1	9;9;9;8;6;6;5;3	9;9;9;8;6;6;5;3	9;9;9;8;6;6;5;3	ATP synthase subunit gamma;ATP synthase subunit gamma, mitochondrial	Atp5c1	;;;;;;	8	9	9	9	6	8	9	6	8	9	6	8	9	42.7	42.7	42.7	30.255	274	274;298;298;297;171;188;154;101	2		45	0	66.843	By MS/MS	By MS/MS	By MS/MS	21.5	30.7	42.7	56517000	3221100	4898800	19229000	57				926	2093;3149;3597;4663;5773;6280;6333;8406;9763	True;True;True;True;True;True;True;True;True	2135;3206;3655;4739;5858;6381;6435;8559;9940
Q3UDD3;Q8BG81;F6VR84	Q3UDD3;Q8BG81	4;4;1	4;4;1	4;4;1	Polymerase delta-interacting protein 3	Poldip3	;	3	4	4	4	3	3	4	3	3	4	3	3	4	16.4	16.4	16.4	42.935	391	391;420;202	2		18	0	26.822	By matching	By matching	By MS/MS	13	11.3	16.4	7359800	587310	557730	2539100	8				927	5836;7270;7963;9715	True;True;True;True	5921;7383;8105;9892
Q3UDE2;F2Z423	Q3UDE2	12;2	12;2	12;2	Tubulin--tyrosine ligase-like protein 12	Ttll12		2	12	12	12	2	9	10	2	9	10	2	9	10	31.5	31.5	31.5	74.042	639	639;210	1.91	4	42	0	80.703	By matching	By matching	By MS/MS	3.6	22.5	26.8	24797000	157230	1289700	9345000	31				928	159;2666;2731;2751;4951;5296;6020;8288;9188;9264;9964;10163	True;True;True;True;True;True;True;True;True;True;True;True	165;2715;2783;2803;5029;5377;6109;6110;8441;9355;9433;10145;10345
Q3UEB3-2;Q3UEB3-3;Q3UEB3	Q3UEB3-2;Q3UEB3-3;Q3UEB3	15;14;14	15;14;14	15;14;14	Poly(U)-binding-splicing factor PUF60	Puf60	;;	3	15	15	15	12	11	15	12	11	15	12	11	15	43.9	43.9	43.9	58.544	547	547;499;564	2		75	0	163.47	By MS/MS	By MS/MS	By MS/MS	38.6	33.5	43.9	96394000	8899300	7318400	34365000	94				929	719;921;1297;2948;3940;4496;4497;5121;7147;7663;8075;9165;9662;9777;9802	True;True;True;True;True;True;True;True;True;True;True;True;True;True;True	735;945;1328;3002;4004;4569;4570;5202;7256;7797;8221;9331;9837;9954;9980
Q3UFF7;E9QLB2	Q3UFF7;E9QLB2	4;3	4;3	4;3	Lysophospholipase-like protein 1	Lyplal1	;	2	4	4	4	4	3	3	4	3	3	4	3	3	31	31	31	26.354	239	239;239	2		15	0	23.124	By matching	By MS/MS	By MS/MS	31	21.8	26.4	9899000	877560	860450	3557800	8				930	120;3712;4333;6121	True;True;True;True	126;3776;4404;6213
Q3UG37;Q9Z2V5;B1AUA8	Q3UG37;Q9Z2V5	6;6;1	6;6;1	6;6;1	Histone deacetylase 6	Hdac6	;	3	6	6	6	6	4	5	6	4	5	6	4	5	10.8	10.8	10.8	110.24	1009	1009;1149;197	2		23	0	37.6	By matching	By matching	By MS/MS	10.8	6.5	8.1	9599500	1021100	825790	3600700	10				931	890;1037;1110;2217;5229;7159	True;True;True;True;True;True	914;1063;1136;2260;5310;7268
Q3UGB5;Q9JII5-2;Q9JII5;D3Z4J1	Q3UGB5;Q9JII5-2;Q9JII5;D3Z4J1	5;5;5;3	5;5;5;3	5;5;5;3	DAZ-associated protein 1	Dazap1	;;;	4	5	5	5	5	5	5	5	5	5	5	5	5	21.9	21.9	21.9	43.157	406	406;405;406;171	2		25	0	43.871	By MS/MS	By MS/MS	By MS/MS	21.9	21.9	21.9	23991000	1777200	2233400	8446600	22				932	2547;2976;5045;6604;8140	True;True;True;True;True	2596;3030;5123;6709;8290
Q3UGC7;Q66JS6	Q3UGC7;Q66JS6	5;4	5;4	5;4	Eukaryotic translation initiation factor 3 subunit J-A;Eukaryotic translation initiation factor 3 subunit J-B	Eif3j1;Eif3j2	;	2	5	5	5	3	3	5	3	3	5	3	3	5	29.9	29.9	29.9	29.343	261	261;263	2		19	0	36.576	By matching	By matching	By MS/MS	14.6	13.8	29.9	8977000	493640	369910	3484900	7				933	1;4384;5595;7824;9401	True;True;True;True;True	1;4455;5678;7963;9572
Q3UGS4	Q3UGS4	1	1	1	Protein FAM195B	Fam195b		1	1	1	1	0	1	0	0	1	0	0	1	0	18.6	18.6	18.6	11.101	97	97	1	3		0.0060976	6.3497		By matching		0	18.6	0	0	0	0	0	0				934	7901	TRUE	8043
Q5SV64;Q3UH59;Q61879	Q5SV64;Q3UH59;Q61879	20;20;20	11;11;11	11;11;11	Myosin-10	Myh10	;;	3	20	11	11	12	11	17	4	4	8	4	4	8	14.3	9.1	9.1	232.47	2007	2007;2013;1976	1.89	4	34	0	70.781	By matching	By matching	By MS/MS	7.8	7.6	11.8	13934000	306350	360910	4702100	17				935	167;397;398;1046;1095;1827;2058;2065;3483;3981;4427;4883;5631;6426;6633;6671;7019;8647;8730;9026	False;False;False;False;True;False;True;True;True;True;True;False;True;True;True;False;True;False;True;False	173;410;411;1072;1121;1867;2099;2106;3541;4045;4499;4961;5715;6528;6739;6777;7128;8802;8887;9187
Q3UID0;Q6PDG5-2;Q6PDG5	Q3UID0;Q6PDG5-2;Q6PDG5	6;6;6	2;2;2	2;2;2	SWI/SNF complex subunit SMARCC2	Smarcc2	;;	3	6	2	2	6	5	6	2	1	2	2	1	2	7.8	3.9	3.9	124.68	1130	1130;1099;1213	2		8	0.0031671	10.764	By matching	By matching	By MS/MS	7.8	5.6	7.8	6120400	1100000	337950	2144700	3				936	573;1923;3520;5518;7847;8637	False;True;False;False;True;False	588;1964;3578;5601;7987;8792
Q3UIG8;Q9JIF0-2;Q9JIF0-3;Q9JIF0;Q6PAK3	Q3UIG8;Q9JIF0-2;Q9JIF0-3;Q9JIF0	12;12;11;11;2	12;12;11;11;2	12;12;11;11;2	Protein arginine N-methyltransferase 1	Prmt1	;;;	5	12	12	12	11	12	12	11	12	12	11	12	12	52.4	52.4	52.4	40.522	353	353;353;343;371;394	2		62	0	124.54	By MS/MS	By MS/MS	By MS/MS	49.3	52.4	52.4	55065000	2543300	4230200	18865000	73				937	6;835;1603;1691;3289;7057;7163;8362;9034;9229;9697;9803	True;True;True;True;True;True;True;True;True;True;True;True	6;857;1638;1729;3347;7166;7272;8515;9195;9396;9873;9981
Q3UJA1;Q6P5B0	Q3UJA1;Q6P5B0	4;4	4;4	4;4	RRP12-like protein	Rrp12	;	2	4	4	4	1	2	1	1	2	1	1	2	1	3.6	3.6	3.6	143.13	1295	1295;1295	2		9	0	21.647	By matching	By matching	By matching	1.1	1.9	1.1	2600700	139550	231940	524370	4				938	5176;8129;9294;10073	True;True;True;True	5257;8279;9463;10255
Q3UJB0	Q3UJB0	9	9	9		Sf3b2		1	9	9	9	6	8	8	6	8	8	6	8	8	13.8	13.8	13.8	98.197	878	878	1.91	4	43	0	61.917	By MS/MS	By MS/MS	By MS/MS	9.1	13	13	23405000	1419800	1927100	7893800	36				939	2219;2763;4330;4738;4781;6803;7146;7978;9145	True;True;True;True;True;True;True;True;True	2262;2816;4400;4814;4857;6912;7255;8121;8122;9311
Q3UKJ7;Q3UKJ7-2	Q3UKJ7;Q3UKJ7-2	2;1	2;1	2;1	WD40 repeat-containing protein SMU1;WD40 repeat-containing protein SMU1, N-terminally processed	Smu1	;	2	2	2	2	2	1	2	2	1	2	2	1	2	4.9	4.9	4.9	57.543	513	513;332	2		9	0	13.437	By matching	By matching	By MS/MS	4.9	1.9	4.9	3659800	272330	237880	1084300	9				940	7866;9985	True;True	8006;10167
Q3UL36;Q3UL36-2	Q3UL36;Q3UL36-2	8;7	8;7	8;7	Arginine and glutamate-rich protein 1	Arglu1	;	2	8	8	8	7	8	7	7	8	7	7	8	7	23.2	23.2	23.2	32.887	271	271;205	1.76	12	37	0	224.05	By MS/MS	By MS/MS	By MS/MS	20.3	23.2	20.3	412090000	56218000	48360000	124490000	80				941	791;1189;2228;4736;5202;7029;7373;7374	True;True;True;True;True;True;True;True	812;1216;2271;4812;5283;7138;7487;7488
Q3ULF7;Q99JY9;A0A087WRA1;A0A087WQ14;A0A087WP86;A0A087WS98;Q641P0;A0A087WPR6;A0A087WQ83;Q641P0-2	Q3ULF7;Q99JY9;A0A087WRA1	11;11;7;5;4;3;2;1;1;1	11;11;7;5;4;3;2;1;1;1	11;11;7;5;4;3;2;1;1;1	Actin-related protein 3	Actr3	;;	10	11	11	11	9	9	11	9	9	11	9	9	11	47.8	47.8	47.8	47.357	418	418;418;216;161;155;129;418;41;70;330	2		52	0	125.5	By MS/MS	By MS/MS	By MS/MS	35.6	35.6	47.8	43159000	1890700	3543600	16207000	58				942	271;1347;2613;3392;3548;4530;5160;5535;5684;6445;8545	True;True;True;True;True;True;True;True;True;True;True	282;1378;2662;3450;3606;4604;5241;5618;5768;6547;8700
Q3ULL5;Q99L45;E0CXJ3	Q3ULL5;Q99L45	16;16;5	16;16;5	16;16;5	Eukaryotic translation initiation factor 2 subunit 2	Eif2s2	;	3	16	16	16	16	14	15	16	14	15	16	14	15	55	55	55	38.092	331	331;331;118	1.81	17	73	0	129.1	By MS/MS	By MS/MS	By MS/MS	55	49.8	51.1	69124000	7277000	5268200	22499000	69				943	1131;1686;2035;2327;2785;3899;3900;3924;4514;4617;5918;6701;6952;7596;8360;8678	True;True;True;True;True;True;True;True;True;True;True;True;True;True;True;True	1157;1724;2076;2375;2839;3963;3964;3988;4588;4693;6003;6807;7061;7726;7727;7728;8513;8833
Q3UMJ4;Q8R0A0	Q3UMJ4;Q8R0A0	2;2	2;2	2;2	General transcription factor IIF subunit 2	Gtf2f2	;	2	2	2	2	1	1	2	1	1	2	1	1	2	14.5	14.5	14.5	28.381	249	249;249	2		8	0	12.259	By matching	By matching	By MS/MS	9.6	4.8	14.5	3810600	253590	126830	1600800	3				944	276;1970	True;True	287;2011
Q3UMM1;Q922F4;CON__ENSEMBL:ENSBTAP00000025008;A2AQ07	Q3UMM1;Q922F4	17;17;4;4	5;5;0;0	5;5;0;0	Tubulin beta-6 chain	Tubb6	;	4	17	5	5	13	15	16	2	4	4	2	4	4	51.7	19.2	19.2	50.09	447	447;447;536;451	2		19	0	40.268	By matching	By matching	By MS/MS	41.4	45.9	47.9	14680000	359980	727510	2708600	13				945	81;595;2026;2317;2675;2676;3083;3084;4192;4296;5797;5957;6549;6643;8924;9561;10039	True;False;True;True;False;False;False;False;False;False;True;True;False;False;False;False;False	84;610;2067;2365;2725;2726;3138;3139;4259;4365;5882;6042;6653;6749;9083;9736;10221
Q3UMU9-4;Q3UMU9-2;Q3UMU9;Q3UMU9-3	Q3UMU9-4;Q3UMU9-2;Q3UMU9;Q3UMU9-3	1;1;1;1	1;1;1;1	1;1;1;1	Hepatoma-derived growth factor-related protein 2	Hdgfrp2	;;;	4	1	1	1	1	1	1	1	1	1	1	1	1	1.8	1.8	1.8	68.53	615	615;667;669;678	2		5	0.0048713	6.5605	By matching	By matching	By MS/MS	1.8	1.8	1.8	1128000	77504	102830	383090	4				946	4939	TRUE	5017
Q3UPK6;Q9Z2U1;D3YX79	Q3UPK6;Q9Z2U1;D3YX79	4;4;3	4;4;3	4;4;3	Proteasome subunit alpha type;Proteasome subunit alpha type-5	Psma5;Gm8394	;;	3	4	4	4	2	4	4	2	4	4	2	4	4	26.1	26.1	26.1	26.411	241	241;241;241	2		18	0	29.171	By matching	By matching	By MS/MS	12	26.1	26.1	12742000	322060	630290	4922800	13				947	445;1860;5037;5469	True;True;True;True	458;1901;5115;5552
Q3UPL0-2;Q3UPL0;S4R2A9;S4R192	Q3UPL0-2;Q3UPL0;S4R2A9;S4R192	5;5;4;3	5;5;4;3	5;5;4;3	Protein transport protein Sec31A	Sec31a	;;;	4	5	5	5	1	1	4	1	1	4	1	1	4	8.2	8.2	8.2	129.56	1191	1191;1230;934;248	2		15	0	42.419	By matching	By matching	By MS/MS	1.1	1.8	6.5	5488100	77376	74866	2070500	12				948	565;1741;3106;5941;6579	True;True;True;True;True	579;1781;3161;6026;6684
Q3USC7;Q8VE33;A2A5H8	Q3USC7;Q8VE33;A2A5H8	7;7;4	7;7;4	7;7;4	Ganglioside-induced differentiation-associated protein 1-like 1	Gdap1l1	;;	3	7	7	7	6	6	7	6	6	7	6	6	7	32.7	32.7	32.7	41.92	367	367;370;267	2		31	0	50.561	By matching	By matching	By MS/MS	29.7	29.7	32.7	18718000	1166000	1580000	7946700	18				949	1491;2105;2251;3584;4854;5506;9322	True;True;True;True;True;True;True	1526;2147;2294;3642;4930;5589;9491
Q3USH5	Q3USH5	1	1	1	Splicing factor, suppressor of white-apricot homolog	Sfswap		1	1	1	1	1	1	1	1	1	1	1	1	1	1.8	1.8	1.8	104.19	945	945	2		3	1	-2	By matching	By matching	By MS/MS	1.8	1.8	1.8	0	0	0	0	0	+			950	4390	TRUE	4461
Q3UV17	Q3UV17	5	1	1	Keratin, type II cytoskeletal 2 oral	Krt76		1	5	1	1	5	5	5	1	1	1	1	1	1	6.1	1.5	1.5	62.844	594	594	2		5	0.0016502	11.521	By MS/MS	By MS/MS	By MS/MS	6.1	6.1	6.1	173870000	11036000	10507000	55464000	22				951	728;2604;4761;4762;5315	True;False;False;False;False	744;2653;4837;4838;5396
Q3UW66;Q99J99	Q3UW66;Q99J99	1;1	1;1	1;1	Sulfurtransferase;3-mercaptopyruvate sulfurtransferase	Mpst	;	2	1	1	1	0	1	1	0	1	1	0	1	1	4	4	4	33.097	297	297;297	2		4	0.0036232	6.8859		By matching	By MS/MS	0	4	4	1493800	0	133390	559160	4				952	8394	TRUE	8547
Q3UYV9	Q3UYV9	2	2	2	Nuclear cap-binding protein subunit 1	Ncbp1		1	2	2	2	2	1	2	2	1	2	2	1	2	2.8	2.8	2.8	91.926	790	790	2		9	0	12.278	By matching	By matching	By MS/MS	2.8	1.5	2.8	2628800	335270	129810	992990	4				953	1243;2780	True;True	1274;2834
Q3V0B4	Q3V0B4	1	1	1	Coiled-coil domain-containing protein 108	Ccdc108		1	1	1	1	1	1	1	1	1	1	1	1	1	0.7	0.7	0.7	209.13	1847	1847	2		5	0.009352	6.2432	By matching	By MS/MS	By MS/MS	0.7	0.7	0.7	76038000	1124800	2388300	21535000	6				954	8528	TRUE	8683
Q3V117;Q91V92;Q3TS02	Q3V117;Q91V92	38;38;15	38;38;15	38;38;15	ATP-citrate synthase	Acly	;	3	38	38	38	31	34	37	31	34	37	31	34	37	56.1	56.1	56.1	120.79	1101	1101;1091;491	2		204	0	323.31	By MS/MS	By MS/MS	By MS/MS	45.2	47.5	55.4	328420000	15677000	23178000	118740000	324				955	303;907;1202;1278;1459;1682;1730;1783;1840;1917;2008;2521;3436;3653;3978;4127;4661;5123;5425;5765;6090;6290;6355;6938;7266;7441;7564;7612;7834;8193;8414;8452;8709;8963;9643;9791;9982;10095	True;True;True;True;True;True;True;True;True;True;True;True;True;True;True;True;True;True;True;True;True;True;True;True;True;True;True;True;True;True;True;True;True;True;True;True;True;True	314;931;1233;1309;1492;1720;1770;1823;1880;1958;2049;2570;3494;3712;4042;4194;4737;5204;5507;5850;6181;6391;6457;7047;7379;7555;7691;7745;7973;8343;8567;8605;8864;9122;9818;9968;10164;10277
Q3V1H1	Q3V1H1	1	1	1	Cytoskeleton-associated protein 2	Ckap2		1	1	1	1	1	1	1	1	1	1	1	1	1	1.7	1.7	1.7	74.028	664	664	2		5	0.0098232	6.1597	By matching	By matching	By matching	1.7	1.7	1.7	0	0	0	0	0				956	7392	TRUE	7506
Q3V2R3;Q80XD1-3;Q80XD1-2;Q80XD1;H7BXA9;A0A0N4SV75;A0A0N4SVT0;A0A0N4SVZ7;A0A0N4SWG3;A0A0N4SV96;A0A0N4SVE7;D3YXQ4;B2FDI2	Q3V2R3;Q80XD1-3;Q80XD1-2;Q80XD1	11;6;6;6;5;5;4;3;3;2;1;1;1	11;6;6;6;5;5;4;3;3;2;1;1;1	10;6;6;6;5;5;4;3;3;2;1;1;0	Beta-chimaerin	Chn2	;;;	13	11	11	10	8	10	10	8	10	10	8	10	9	39.1	39.1	34.6	53.837	468	468;277;282;332;225;274;286;228;260;197;58;103;128	2		56	0	104.53	By MS/MS	By MS/MS	By MS/MS	25	34.6	32.1	57079000	3811800	5450700	18046000	81				957	180;804;1434;1496;2198;2538;4919;7251;8146;9573;9753	True;True;True;True;True;True;True;True;True;True;True	186;826;1465;1531;2241;2587;4997;7363;8296;9748;9930
Q3V3R1	Q3V3R1	11	11	11	Monofunctional C1-tetrahydrofolate synthase, mitochondrial	Mthfd1l		1	11	11	11	6	8	10	6	8	10	6	8	10	14.6	14.6	14.6	105.73	977	977	2		44	0	69.574	By matching	By matching	By MS/MS	8.7	10.3	13	17567000	490680	854600	6777900	22				958	252;1233;1302;1996;5186;5498;5692;8061;9192;9209;10137	True;True;True;True;True;True;True;True;True;True;True	262;1264;1333;2037;5267;5581;5776;8207;9359;9376;10319
Q3V3V9-2;Q3V3V9	Q3V3V9-2;Q3V3V9	8;7	8;7	8;7	Leucine-rich repeat-containing protein 16C	Rltpr	;	2	8	8	8	8	6	1	8	6	1	8	6	1	17.3	17.3	17.3	79.761	738	738;1296	2		16	0	52.73	By MS/MS	By matching	By matching	17.3	11.2	2	6013300	4702200	1060600	137070	11				959	962;2905;3268;3343;7367;8407;8499;9541	True;True;True;True;True;True;True;True	987;2959;3326;3401;7481;8560;8654;9716
Q45VK5;Q9Z1X4-2;Q9Z1X4;Q9Z1X4-3;Q91WM1-2;Q91WM1	Q45VK5;Q9Z1X4-2;Q9Z1X4;Q9Z1X4-3	8;8;8;8;1;1	8;8;8;8;1;1	8;8;8;8;1;1	Interleukin enhancer-binding factor 3	Ilf3	;;;	6	8	8	8	5	7	8	5	7	8	5	7	8	16.9	16.9	16.9	76.347	703	703;716;898;911;648;672	2		36	0	51.125	By matching	By MS/MS	By MS/MS	10.7	14.4	16.9	18056000	1064400	1497700	5641800	20				960	945;1808;3679;5030;8865;9273;9374;9910	True;True;True;True;True;True;True;True	969;1848;3739;5108;9024;9442;9543;10091
Q497N0;Q61390;B1AT05	Q497N0;Q61390;B1AT05	5;5;3	1;1;1	1;1;1	T-complex protein 1 subunit zeta-2	Cct6b	;;	3	5	1	1	4	4	3	0	0	0	0	0	0	10.5	3.4	3.4	58.184	531	531;531;492	2		1	0.003867	8.2628	By matching	By matching	By matching	7.2	7.2	5.8	1574400	0	0	0	1				961	3011;3194;6135;6806;7187	False;False;False;False;True	3065;3251;6227;6915;7297
Q499X4;Q62465	Q499X4;Q62465	9;9	9;9	9;9	Synaptic vesicle membrane protein VAT-1 homolog	Vat1	;	2	9	9	9	5	6	8	5	6	8	5	6	8	33.7	33.7	33.7	43.096	406	406;406	2		34	0	83.048	By matching	By matching	By MS/MS	18.2	24.9	30	23386000	707600	1255400	8746600	30				962	136;864;2178;3393;3844;5567;5568;8765;9725	True;True;True;True;True;True;True;True;True	142;887;2221;3451;3908;5650;5651;8922;9902
Q499X7;Q9WUM4;E9PX03;E9PZJ0;E9PVJ1;B9EIZ7;Q920M5-3;Q920M5-2;Q920M5;Q920M5-4	Q499X7;Q9WUM4	11;11;4;3;3;1;1;1;1;1	11;11;4;3;3;1;1;1;1;1	11;11;4;3;3;1;1;1;1;1	Coronin;Coronin-1C	Coro1c	;	10	11	11	11	3	5	11	3	5	11	3	5	11	34.4	34.4	34.4	53.12	474	474;474;159;66;85;432;431;471;471;472	2		37	0	77.825	By matching	By MS/MS	By MS/MS	7.2	14.1	34.4	27738000	419020	1043200	13007000	29				963	435;990;2768;6258;6312;6388;6553;7004;7377;9657;9924	True;True;True;True;True;True;True;True;True;True;True	448;1016;2821;6359;6414;6490;6658;7113;7491;9832;10105
Q4FJK0;Q9CQ62	Q4FJK0;Q9CQ62	2;2	2;2	2;2	2,4-dienoyl-CoA reductase, mitochondrial	Decr1	;	2	2	2	2	1	2	2	1	2	2	1	2	2	10.4	10.4	10.4	36.213	335	335;335	2		9	0	14.605	By matching	By matching	By MS/MS	3.9	10.4	10.4	4102000	141120	366770	1394900	3				964	8879;8880	True;True	9038;9039
Q4FJN2;Q64378	Q4FJN2;Q64378	1;1	1;1	1;1	Peptidyl-prolyl cis-trans isomerase FKBP5;Peptidyl-prolyl cis-trans isomerase FKBP5, N-terminally processed	Fkbp5	;	2	1	1	1	1	0	1	1	0	1	1	0	1	4.4	4.4	4.4	50.966	456	456;456	2		4	0.0061141	6.3672	By matching		By MS/MS	4.4	0	4.4	2407600	90491	0	906740	3				965	1653	TRUE	1690
Q4FJN9;Q920E5;A0A0G2JEA5;A0A0G2JDJ5;A0A0G2JEB3;A0A0G2JE82	Q4FJN9;Q920E5;A0A0G2JEA5	5;5;4;2;2;2	5;5;4;2;2;2	5;5;4;2;2;2	Farnesyl pyrophosphate synthase	Fdps	;;	6	5	5	5	4	3	4	4	3	4	4	3	4	24.4	24.4	24.4	40.581	353	353;353;862;121;226;240	2		21	0	34.193	By matching	By matching	By MS/MS	20.4	11.9	20.4	16164000	603820	625540	4783700	19				966	617;2086;3202;6964;8173	True;True;True;True;True	632;2128;3259;7073;8323
Q4FJU3;Q9DCT8	Q4FJU3;Q9DCT8	2;2	2;2	2;2	Cysteine-rich protein 2	Crip2	;	2	2	2	2	2	2	2	2	2	2	2	2	2	23.1	23.1	23.1	22.727	208	208;208	2		11	0	14.035	By matching	By MS/MS	By MS/MS	23.1	23.1	23.1	14663000	802020	1066100	5414900	11				967	793;3422	True;True	815;3480
Q4FK36;Q9R0P5	Q4FK36;Q9R0P5	12;12	12;12	12;12	Destrin	Dstn	;	2	12	12	12	12	12	12	12	12	12	12	12	12	69.1	69.1	69.1	18.521	165	165;165	1.94	5	73	0	207.83	By MS/MS	By MS/MS	By MS/MS	69.1	69.1	69.1	176150000	15336000	17331000	63286000	134				968	761;887;888;1018;1864;2011;3516;3533;3534;4544;5099;9855	True;True;True;True;True;True;True;True;True;True;True;True	778;779;911;912;1044;1905;2052;3574;3591;3592;4618;5180;10033
Q4FK49;Q9D819	Q4FK49;Q9D819	8;8	8;8	8;8	Inorganic pyrophosphatase	Ppa1	;	2	8	8	8	5	5	8	5	5	8	5	5	8	55	55	55	32.667	289	289;289	2		32	0	80.702	By matching	By matching	By MS/MS	33.6	36.3	55	34897000	860330	905370	14563000	30				969	476;3304;3470;3687;6019;9208;9325;9998	True;True;True;True;True;True;True;True	490;3362;3528;3750;6108;9375;9494;10180
Q4FK57;Q8R180	Q4FK57;Q8R180	1;1	1;1	1;1	ERO1-like protein alpha	Ero1l	;	2	1	1	1	0	1	1	0	1	1	0	1	1	3	3	3	54.084	464	464;464	2		4	0.0037397	7.3205		By matching	By matching	0	3	3	1029800	0	70383	448130	1				970	5063	TRUE	5141
Q4FK66;Q4FK66-2	Q4FK66;Q4FK66-2	4;2	4;2	4;2	Pre-mRNA-splicing factor 38A	Prpf38a	;	2	4	4	4	3	4	4	3	4	4	3	4	4	15.4	15.4	15.4	37.436	312	312;66	2		19	0	25.347	By matching	By matching	By MS/MS	11.2	15.4	15.4	7985300	620880	794420	2889300	10				971	1115;7393;8942;10016	True;True;True;True	1141;7507;9101;10198
Q4FK74;Q9D3D9	Q4FK74;Q9D3D9	3;3	3;3	3;3	ATP synthase subunit delta, mitochondrial	Atp5d	;	2	3	3	3	2	2	3	2	2	3	2	2	3	34.5	34.5	34.5	17.6	168	168;168	2		14	0	25.689	By MS/MS	By MS/MS	By MS/MS	13.7	13.7	34.5	13959000	541630	768440	4251900	15				972	716;3854;9931	True;True;True	732;3918;10112
Q4FZF3	Q4FZF3	1	1	1	Probable ATP-dependent RNA helicase DDX49	Ddx49		1	1	1	1	1	1	1	1	1	1	1	1	1	2.1	2.1	2.1	54.093	480	480	2		5	0	16.662	By matching	By matching	By MS/MS	2.1	2.1	2.1	6231800	235050	338380	1897900	6				973	4124	TRUE	4191
Q4FZK2;Q9D8N0	Q4FZK2;Q9D8N0	39;39	39;39	39;39	Elongation factor 1-gamma	Eef1g	;	2	39	39	39	36	36	38	36	36	38	36	36	38	86	86	86	50.06	437	437;437	1.99	11	838	0	323.31	By MS/MS	By MS/MS	By MS/MS	83.5	85.8	85.8	11106000000	874500000	972110000	4491500000	2369				974	15;54;456;481;542;1279;1512;2383;2411;2672;3280;3281;3352;4118;4502;4576;4630;4631;4643;4711;4712;4880;4881;5956;6263;6811;6830;7180;7284;8018;8019;8020;8329;9384;9479;9633;9790;10102;10103	True;True;True;True;True;True;True;True;True;True;True;True;True;True;True;True;True;True;True;True;True;True;True;True;True;True;True;True;True;True;True;True;True;True;True;True;True;True;True	15;16;56;57;469;495;556;1310;1547;2431;2459;2721;2722;3338;3339;3410;4185;4575;4576;4651;4706;4707;4719;4787;4788;4958;4959;6041;6364;6920;6939;7290;7397;8163;8164;8165;8482;9553;9653;9808;9967;10284;10285
Q4KL76;Q64433	Q4KL76;Q64433	5;5	5;5	5;5	10 kDa heat shock protein, mitochondrial	Hspe1	;	2	5	5	5	4	4	5	4	4	5	4	4	5	52	52	52	10.963	102	102;102	2		25	0	94.782	By MS/MS	By MS/MS	By MS/MS	45.1	45.1	52	94333000	758130	2422700	34921000	58				975	2623;7602;9355;9372;9696	True;True;True;True;True	2672;7735;9524;9541;9872
Q4KL82;Q9WUK4	Q4KL82;Q9WUK4	2;2	2;2	2;2	Replication factor C subunit 2	Rfc2	;	2	2	2	2	2	2	2	2	2	2	2	2	2	6.3	6.3	6.3	38.724	349	349;349	2		9	0	13.091	By MS/MS	By matching	By MS/MS	6.3	6.3	6.3	3338300	652320	432170	1099000	8				976	5488;5743	True;True	5571;5828
Q4V9X1;Q9JJA4	Q4V9X1;Q9JJA4	2;2	2;2	2;2	Ribosome biogenesis protein WDR12	Wdr12	;	2	2	2	2	0	1	2	0	1	2	0	1	2	12.5	12.5	12.5	47.346	423	423;423	2		6	0.00083403	11.687		By matching	By MS/MS	0	4.5	12.5	3966900	0	95016	1828000	2				977	8622;9828	True;True	8777;10006
Q4VA29;Q9CQE8	Q4VA29;Q9CQE8	7;7	7;7	7;7	UPF0568 protein C14orf166 homolog	2700060E02Rik	;	2	7	7	7	6	6	7	6	6	7	6	6	7	38.5	38.5	38.5	28.152	244	244;244	2		32	0	77.16	By MS/MS	By MS/MS	By MS/MS	34.4	34.8	38.5	27069000	2171900	1753200	9798100	39				978	400;1940;3489;3575;4205;6261;6354	True;True;True;True;True;True;True	413;1981;3547;3633;4273;6362;6456
Q4VA32;Q9CQR4	Q4VA32;Q9CQR4	1;1	1;1	1;1	Acyl-coenzyme A thioesterase 13;Acyl-coenzyme A thioesterase 13, N-terminally processed	Acot13	;	2	1	1	1	0	0	1	0	0	1	0	0	1	18.6	18.6	18.6	15.183	140	140;140	2		2	0.0048917	6.5824			By MS/MS	0	0	18.6	694320	0	0	329930	2				979	5149	TRUE	5230
Q4VA53-2	Q4VA53-2	4	4	1	Sister chromatid cohesion protein PDS5 homolog B	Pds5b		1	4	4	1	3	4	4	3	4	4	0	1	1	8.3	8.3	1.7	78.714	701	701	2		18	0	24.992	By MS/MS	By matching	By MS/MS	6.6	8.3	8.3	8292500	943690	689960	3292400	10				980	2295;3772;5421;6233	True;True;True;True	2343;3836;5503;6332
Q4VAA9;Q8BP48;A0A0G2JFL1	Q4VAA9;Q8BP48	5;5;1	5;5;1	5;5;1	Methionine aminopeptidase 1	Metap1	;	3	5	5	5	5	5	5	5	5	5	5	5	5	21.2	21.2	21.2	43.221	386	386;386;116	2		25	0	39.158	By MS/MS	By matching	By MS/MS	21.2	21.2	21.2	16088000	1362300	1206900	6167600	15				981	403;2342;5411;5882;7430	True;True;True;True;True	416;2390;5493;5967;7544
Q4VAE6;Q9QUI0;A0A0A6YXF6;Q62159;A0A0G2JEP8;H3BL56;Q9CR99;A0A0A6YWJ1;Q4FJM5;P62746	Q4VAE6;Q9QUI0;A0A0A6YXF6;Q62159;A0A0G2JEP8;H3BL56;Q9CR99	7;7;6;5;4;4;4;3;2;2	7;7;6;5;4;4;4;3;2;2	7;7;6;5;4;4;4;3;2;2	Transforming protein RhoA;Rho-related GTP-binding protein RhoC	Rhoa;Rhoc;4930544G11Rik	;;;;;;	10	7	7	7	3	4	7	3	4	7	3	4	7	57.5	57.5	57.5	21.782	193	193;193;165;193;118;149;193;67;196;196	2		30	0	50.7	By matching	By matching	By MS/MS	16.1	23.8	57.5	25963000	339400	528740	9312200	25				982	1520;2331;3950;5661;5848;7171;8218	True;True;True;True;True;True;True	1555;2379;4014;5745;5933;7280;8368
Q4VBE8	Q4VBE8	1	1	1	WD repeat-containing protein 18	Wdr18		1	1	1	1	1	1	1	1	1	1	1	1	1	2.6	2.6	2.6	47.211	431	431	2		5	0.0099075	6.1962	By matching	By matching	By MS/MS	2.6	2.6	2.6	1287900	106190	121710	497490	1				983	8918	TRUE	9077
Q4VBG1;Q9CWX9;A0A0N4SWC5;F6QKD2;A0A0N4SVT1;A0A0N4SVK2;A0A0N4SV55;D3YWF9	Q4VBG1;Q9CWX9;A0A0N4SWC5;F6QKD2;A0A0N4SVT1;A0A0N4SVK2	4;4;3;3;3;2;1;1	4;4;3;3;3;2;1;1	4;4;3;3;3;2;1;1	Probable ATP-dependent RNA helicase DDX47	Ddx47	;;;;;	8	4	4	4	3	3	3	3	3	3	3	3	3	14.9	14.9	14.9	50.638	455	455;455;181;360;380;196;62;138	1.81	3	13	0	26.343	By MS/MS	By matching	By MS/MS	9.9	12.5	9.9	6677300	740800	394100	2448300	6				984	24;1309;1404;7674	True;True;True;True	25;1340;1435;7808
Q505L1;Q9Z2N8;A0A0A6YWG8;D3YVN1;A0A0A6YWR1;A0A0A6YW15	Q505L1;Q9Z2N8;A0A0A6YWG8	7;7;5;3;1;1	7;7;5;3;1;1	7;7;5;3;1;1	Actin-like protein 6A	Actl6a	;;	6	7	7	7	7	3	7	7	3	7	7	3	7	28.7	28.7	28.7	47.447	429	429;429;245;204;54;77	2		30	0	42.409	By MS/MS	By matching	By MS/MS	28.7	13.5	28.7	14523000	2130700	556740	5501200	15				985	5191;5753;6921;7614;8025;8976;8977	True;True;True;True;True;True;True	5272;5838;7030;7747;8170;9136;9137
Q50HX4;Q91V41;A2AL34	Q50HX4;Q91V41;A2AL34	8;8;4	8;8;4	8;8;4	Ras-related protein Rab-14	Rab14	;;	3	8	8	8	8	6	8	8	6	8	8	6	8	54.4	54.4	54.4	23.897	215	215;215;151	2		38	0	59.054	By matching	By matching	By MS/MS	54.4	42.8	54.4	25296000	1166900	1450500	8189900	32				986	2641;4494;6529;6895;8063;8358;8359;9987	True;True;True;True;True;True;True;True	2690;4567;6632;7004;8209;8511;8512;10169
Q52KP0;Q9JJI8	Q52KP0;Q9JJI8	4;4	4;4	4;4	60S ribosomal protein L38	Rpl38	;	2	4	4	4	4	4	4	4	4	4	4	4	4	48.6	48.6	48.6	8.2038	70	70;70	2		25	0	28.538	By MS/MS	By MS/MS	By MS/MS	48.6	48.6	48.6	36631000	5477700	4501500	10129000	25				987	1225;3867;7125;10044	True;True;True;True	1256;3931;7234;10226
Q52KR3-6;Q52KR3	Q52KR3-6;Q52KR3	1;1	1;1	1;1	Protein prune homolog 2	Prune2	;	2	1	1	1	0	1	0	0	1	0	0	1	0	0.6	0.6	0.6	334.7	3043	3043;3084	1	6		0.0036443	6.9584		By MS/MS		0	0.6	0	0	0	0	0	0				988	6522	TRUE	6624;6625
[truncated: 589 more rows]
[truncated: 7 more columns]
