# Supplementary material for: Meis1 isoform diversity orchestrates neural progenitor differentiation by regulating ATOH1 degradation at distinct subcellular compartments
Source: PLoS Biol. 2026 Jul 13;24(7):e3003897. doi: 10.1371/journal.pbio.3003897 (PMC13379096; doi:10.1371/journal.pbio.3003897)
Supplement: S4 Data — This file contains the list of ATOH1 phosphorylation sites identified by LC–MS/MS analysis. (XLSX) [file pbio.3003897.s015.xlsx]

## Sheet: Legend
Title: List of ATOH1 phosphorylation sites identified by LC-MS/MS.
Description: This table lists the phosphorylation sites identified on GST-ATOH1 purified from N2a cells transfected with GST-ATOH1 alone (Control) or in combination with MEIS1-FL.
Key column descriptions:
Protein / Gene names: Protein and gene identifiers.
Localization prob: Probability score for the correct localization of the modification site.
Position / Amino acid: The amino acid residue and its position within the protein sequence where phosphorylation was identified.
Intensity Atoh1: Signal intensity of the phosphopeptide in the GST-ATOH1 alone sample (Control).
Intensity Atoh1(Presence of Meis1): Signal intensity of the phosphopeptide in the sample co-expressing MEIS1-FL.
Phospho (STY) Probabilities: Probability of phosphorylation for each Serine (S), Threonine (T), or Tyrosine (Y) residue in the peptide.

## Sheet: Data
Protein	Protein names	Gene names	Localization prob	Position	Amino acid	Intensity Atoh1	Intensity Atoh1(Presence of Meis1)	Sequence window	Phospho (STY) Probabilities
P48985	Protein atonal homolog 1	Atoh1	0.990263	78	Y	307070	691860	LTPTLQGLCTARAAQYLLHSPELGASEAAAP	AAQY(0.99)LLHS(0.01)PELGASEAAAPR
P48985	Protein atonal homolog 1	Atoh1	0.860252	82	S	1218800	2971100	LQGLCTARAAQYLLHSPELGASEAAAPRDEA	AAQY(0.139)LLHS(0.86)PELGAS(0.001)EAAAPR
P48985	Protein atonal homolog 1	Atoh1	0.988086	309	S	38682000	146900000	FEDRALTAMMAQKDLSPSLPGGILQPVQEDN	DLS(0.988)PS(0.012)LPGGILQPVQEDNSK
P48985	Protein atonal homolog 1	Atoh1	0.835789	311	S	964940	0	DRALTAMMAQKDLSPSLPGGILQPVQEDNSK	DLS(0.164)PS(0.836)LPGGILQPVQEDNSK
P48985	Protein atonal homolog 1	Atoh1	0.377009	325	S	0	0	PSLPGGILQPVQEDNSKTSPRSHRSDGEFSP	DLSPSLPGGILQPVQEDNS(0.377)KT(0.377)S(0.246)PR
P48985	Protein atonal homolog 1	Atoh1	0.377009	327	T	0	0	LPGGILQPVQEDNSKTSPRSHRSDGEFSPHS	DLSPSLPGGILQPVQEDNS(0.377)KT(0.377)S(0.246)PR
P48985	Protein atonal homolog 1	Atoh1	0.807479	328	S	253700	31649000	PGGILQPVQEDNSKTSPRSHRSDGEFSPHSH	DLSPSLPGGILQPVQEDNS(0.057)KT(0.135)S(0.807)PR
