# Supplementary material for: Meis1 isoform diversity orchestrates neural progenitor differentiation by regulating ATOH1 degradation at distinct subcellular compartments
Source: PLoS Biol. 2026 Jul 13;24(7):e3003897. doi: 10.1371/journal.pbio.3003897 (PMC13379096; doi:10.1371/journal.pbio.3003897)
Supplement: S5 Data — This file contains the underlying numerical data used for the graphs and quantitative analyses in the figures. (XLSX) [file pbio.3003897.s016.xlsx]

## Sheet: READ ME
Sheet_name	Panels_to_include	What_to_put_in_this_sheet
Figure_1	Fig. 1B, 1C, 1F	1B: transcript category counts/proportions; 1C: isoform-count distribution per gene; 1F: TPM values for each Meis1 transcript isoform
Figure_2	Fig. 2D, 2F	2D: cytosolic-to-total GFP signal ratio; 2F: qRT-PCR values for Meis1-FL and Meis1-HdL
Figure_3	Fig. 3D, 3E, 3F	Percent GFP+ cells expressing KI67, p27, or ATOH1
Figure_4	Fig. 4D, 4E, 4F	Percent GFP+ cells expressing KI67, p27, or ATOH1
Figure_5	Fig. 5B, 5H	5B: quantified polyubiquitinated ATOH1; 5H: CHX chase quantification of ATOH1 levels
Figure_6	Fig. 6F, 6I	6F: quantified CUL3 co-IP signal; 6I: quantified dose-dependent ATOH1 stabilization
Figure_7	Fig. 7C, 7D, 7E	Percent GFP+ cells expressing KI67, p27, or ATOH1
Figure_S1	Fig. S1C, S1D	S1C: TPM distributions for known/novel transcripts; S1D: isoform-count distribution including all identified transcripts
Figure_S2	None
Figure_S3	Fig. S3E	qRT-PCR values for Atoh1 in sorted populations
Figure_S4	None
Figure_S5	None
Figure_S6	Fig. S6D, S6E	Fluorescence intensity quantification for KI67 and ATOH1
Figure_S7	Fig. S7C	Quantified ATOH1 levels from CHX chase / stabilization assay
Figure_S8	Fig. S8F, S8H	S8F: baseline WT vs S328D ATOH1 levels; S8H: quantified ATOH1 levels from CHX chase experiments in S8D and S8G
Figure_S9	None
Figure_S10	Fig. S10C	Quantified ATOH1 stabilization for NLS-MEIS1-HdL vs MEIS1-HdL
Figure_S11	None

## Sheet: Figure 1
Figure 1 B		Figure 1C
Transcripts type	Number of Transcripts	TPM>1	Number of genes
FSM	47229	1	5742
ISM	10513	2	2874
NIC	14611	3	1676
NNC	17651	4	795
Genic Genomic	1057	≧5	749
Antisense	3215
Fusion	1048
Intergenic	2615
Genic Intron	1071
Figure 1F:TPM
4.40565	transcript11170.11.nic
4.74654	transcript11170.11.nic
5.44245	transcript11170.11.nic
9.04144	transcript10630.11.nic
9.68514	transcript10630.11.nic
12.7257	transcript10630.11.nic
1.44663	transcript10497.11.nnic
1.45414	transcript10497.11.nnic
1.64074	transcript10497.11.nnic
2.5316	transcript10374.11.nic
1.23465	transcript10374.11.nic
1.84083	transcript10374.11.nic
2.72887	transcript10367.11.nnic
2.33211	transcript10367.11.nnic
3.92177	transcript10367.11.nnic
10.6853	ENSMUST00000137300.2
9.49308	ENSMUST00000137300.2
9.88445	ENSMUST00000137300.2
60.4297	ENSMUST00000068264.14
59.1809	ENSMUST00000068264.14
75.8341	ENSMUST00000068264.14

## Sheet: Figure 2
	Figure 2D			Figure 2F Meis1-FL			Figure 2F Meis1-HdL
	8.72935	Meis1FL		0.53465	GFP+ RFP+		0.690956	GFP+ RFP+
	18.1391	Meis1FL		2.84153	GFP+ RFP+		2.26054	GFP+ RFP+
	11.3285	Meis1FL		0.658231	GFP+ RFP+		0.640232	GFP+ RFP+
	13.8855	Meis1FL		3.50642	GFP- RFP+		0.15932	GFP- RFP+
	10.6501	Meis1FL		0.68302	GFP- RFP+		0.275476	GFP- RFP+
	0.890892	Meis1FL		1.81504	GFP- RFP+		0.0940779	GFP- RFP+
	6.12129	Meis1FL		0.864537	GFP- RFP-		0.019915	GFP- RFP-
	6.56628	Meis1FL		1.07177	GFP- RFP-		0.0241807	GFP- RFP-
	5.45037	Meis1FL		1.18099	GFP- RFP-		0.03125	GFP- RFP-
	22.1459	Meis1FL
	23.791	Meis1FL
	10.5634	Meis1FL
	0.104298	Meis1FL
	0.776553	Meis1FL
	13.392	Meis1FL
	18.0571	Meis1FL
	15.4425	Meis1FL
	7.82537	Meis1FL
	20.2187	Meis1FL
	22.244	Meis1FL
	9.50579	Meis1FL
	37.3742	Meis1FL
	21.9803	Meis1FL
	16.0174	Meis1FL
	5.43629	Meis1FL
	36.8289	Meis1HdL
	54.0044	Meis1HdL
	31.9771	Meis1HdL
	25.1019	Meis1HdL
	12.3027	Meis1HdL
	24.1397	Meis1HdL
	46.7967	Meis1HdL
	23.0292	Meis1HdL
	18.7296	Meis1HdL
	39.777	Meis1HdL
	36.1514	Meis1HdL
	17.6624	Meis1HdL
	60.7861	Meis1HdL
	34.8595	Meis1HdL
	30.8303	Meis1HdL
	47.4308	Meis1HdL
	28.6513	Meis1HdL
	56.965	Meis1HdL
	17.746	Meis1HdL
	16.1585	Meis1HdL
	56.5371	Meis1HdL
	31.2526	Meis1HdL
	29.6475	Meis1HdL
	25.5192	Meis1HdL
	39.4379	Meis1HdL

## Sheet: Figure 3
	Figure 3D				Figure 3E				Figure 3F
	Control	Meis1-FL	Meis1-HdL		Control	Meis1-FL	Meis1-HdL		Control	Meis1-FL	Meis1-HdL
	51.3944	25.7143	72.3881		55	57.5221	26.8456		20.7171	14.2857	55.9701
	52.3077	27.027	55.6604		48.6056	74.2857	27.6119		29.2308	16.2162	37.2642
	50.2041	27.907	76.8844		47.6923	72.093	44.3396		33.4694	18.6047	54.7739
	45.8746	29.6774	63.9344		54.1254	70.3226	23.1156		29.0429	14.1935	44.2623

## Sheet: Figure 4
Figure 4D					Figure 4E					Figure 4F
Control	sh-Meis1-HdL	sh-Meis1-HdL + Res-Meis1-HdL	sh-Meis1-all		Control	sh-Meis1-HdL	sh-Meis1-HdL + Res-Meis1-HdL	sh-Meis1-all		Control	sh-Meis1-HdL	sh-Meis1-HdL + Res-Meis1-HdL	sh-Meis1-all
51.3944	29.7297	69.8864	45.5932		55	62.069	30.1136	54.4068		20.7171	6.56371	34.6591	13.5593
52.3077	43.7186	67.7419	47.4444		48.6056	68.6992	32.2581	60		29.2308	9.54774	34.9462	18.5185
50.2041	30.1508	71.9178	44		47.6923	66.4093	28.0822	55.5556		33.4694	6.03015	47.2603	14.2857
45.8746	34.8315	55.3846			54.1254	65.1685	43.6154			29.0429	5.05618	26.1538

## Sheet: Figure 5
Figure 5B
1	Control
1	Control
1	Control
0.270833	FL
0.247059	FL
0.216216	FL
0.208333	HdL
0.282353	HdL
0.182432	HdL
Figure 5H	Chx 0h	4h	8h
Atoh1+sh-Scrumble	100	36.1307	29.3425
Atoh1+sh-Scrumble	100	30.7674	18.162
Atoh1+sh-Scrumble	100	43.7202	24.912
Atoh1+sh-Scrumble	100	34.5912	15.4752
Atoh1+sh-Cul3	100	80.8511	91.4894
Atoh1+sh-Cul3	100	72.7273	69.697
Atoh1+sh-Cul3	100	70.2128	53.1915
Atoh1+sh-Cul3	100	86	82

## Sheet: Figure 6
Figure 6F
Control	Meis1-FL	Meis1-HdL
0.68652	1.73041	1.721
1.10031	2.11599	2.06897
1.00627	2.24765	1.9185
Figure 6I	0	0.25	0.5	1	2.5	5
Meis1-HdL	100	161.364	247.727	272.727	268.182	277.273
Meis1-HdL	100	77.1429	131.429	165.714	160	291.429
Meis1-HdL	100	116.129	148.387	167.742	170.968	274.194
Meis1-HdL	100	124.324	232.432	135.135	243.243	270.27
Meis1-FL	100	58.1395	62.7907	67.4419	102.326	269.767
Meis1-FL	100	109.091	121.212	139.394	178.788	378.788
Meis1-FL	100	93.3333	106.667	106.667	100	166.667
Meis1-FL	100	109.524	119.048	133.333	200	357.143

## Sheet: Figure 7
		Figure 7C	Figure 7D	Figure 7E
		%Ki67	%p27	%AT
	Control	51.3944	55	20.7171
	Control	52.3077	48.6056	29.2308
	Control	50.2041	47.6923	33.4694
	Control	45.8746	54.1254	29.0429
	Meis1-HdL OE	72.3881	26.8456	55.9701
	Meis1-HdL OE	55.6604	27.6119	37.2642
	Meis1-HdL OE	76.8844	44.3396	54.7739
	Meis1-HdL OE	63.9344	23.1156	44.2623
	sh-Cops6	25.8065	82.8571	3.22581
	sh-Cops6	31.9149	74.4186	8.51064
	sh-Cops6	19.0476	66.6667	4.7619
	sh-Cops6	28.2051	70.5882	5.12821
	Meis1-HdL + sh-Cops6	16.6667	63.6364	6.25
	Meis1-HdL + sh-Cops6	26.4151	74.0741	5.66038
	Meis1-HdL + sh-Cops6	36.3636	83.3333	5.45455
	sh-Meis1-HdL	29.7297	62.069	6.56371
	sh-Meis1-HdL	43.7186	68.6992	9.54774
	sh-Meis1-HdL	30.1508	66.4093	6.03015
	sh-Meis1-HdL	34.8315	65.1685	5.05618

## Sheet: Figure S1
	Figure S1C	Known	Novel				Figure S1D
	0-1	29095	39605				1	8699
	1-10	12076	10754				2	3112
	10-100	4608	1266				3	2312
	100-1000	1018	109				4	1851
	≥1000	162	12				≧5	7131

## Sheet: Figure S3
Figure S3E
0.587774	GFP+ RFP+
1.7211	GFP+ RFP+
0.988514	GFP+ RFP+
0.000698558	GFP- RFP+
0.00939863	GFP- RFP+
0.00712283	GFP- RFP+
6.6176e-05	GFP- RFP-
0.00305771	GFP- RFP-
0.00373848	GFP- RFP-

[truncated: 4 more sheets: Figure S6, Figure S7, Figure S8, Figure S10]
